# Supplementary material for: Identification and comparison of proteomic and peptide profiles of mung bean seeds and sprouts
Source: BMC Chem. 2020 Jul 29;14(1):46. doi: 10.1186/s13065-020-00700-7 (PMC7391586; doi:10.1186/s13065-020-00700-7)
Supplement: Supplementary file 1 — Additional file 1: Table S1. Identified proteins in the mung bean seeds and sprouts. [file 13065_2020_700_MOESM1_ESM.xlsx]

## Sheet: 2195 quantified proteins
Protein accession	Protein description	Mol. weight [kDa]	Sequence length	Mung bean seeds abundance	Mung bean sprouts abundance	Fc(Sprouts/Seeds)	P value
A0A1S3TU99	wound-induced basic protein	5.4141	47	1.35E+08±1.73E+07	9.09E+07±1.33E+07	0.674679	0.0467812
A0A1S3W125	uncharacterized protein LOC106780522	5.5975	53	6.95E+07±8.16E+06	7.93E+07±2.06E+07	1.14134	0.565255
A0A1S3UPB4	mitochondrial import receptor subunit TOM5 homolog	6.1501	54	3.95E+07±2.91E+07	3.11E+07±2.21E+07	0.788283	0.762519
A0A1S3V2W1	40S ribosomal protein S29	6.4304	56	5.06E+07±3.67E+07	0.00E+00±0.00E+00	0	0.122867
A0A1S3TTP6	uncharacterized protein LOC106758711	6.5426	55	3.94E+07±2.61E+06	3.05E+07±4.70E+06	0.775229	0.0803779
A0A1S3TCK0	uncharacterized protein LOC106754061	6.689	63	0.00E+00±0.00E+00	1.11E+07±2.18E+06	#DIV/0!	0.00196987
A0A1S3VQI1	40S ribosomal protein S30	6.9311	62	1.96E+08±3.47E+07	1.37E+08±1.67E+07	0.697504	0.0943702
A0A1S3V319	Cytochrome c oxidase subunit 5C	7.1092	64	4.42E+07±1.53E+07	8.82E+07±1.58E+07	1.99708	0.0472765
A0A1S3UPY0	60S ribosomal protein L29	7.141	61	1.34E+07±1.89E+07	0.00E+00±0.00E+00	0	0.373901
A0A1S3TU57	NADH dehydrogenase [ubiquinone] 1 alpha subcomplex subunit 1	7.3455	65	8.45E+06±1.19E+07	0.00E+00±0.00E+00	0	0.373901
A0A1S3V2V0	40S ribosomal protein S28	7.5257	65	2.76E+08±1.04E+08	5.39E+08±2.85E+08	1.95415	0.287097
A0A1S3TNS3	H/ACA ribonucleoprotein complex subunit 3-like protein	7.5434	64	0.00E+00±0.00E+00	9.31E+06±1.32E+07	#DIV/0!	0.373901
A0A1S3TAK1	stress-associated endoplasmic reticulum protein 2	7.5448	68	1.38E+07±1.95E+07	0.00E+00±0.00E+00	0	0.373901
A0A1S3TLF9	uncharacterized protein LOC106756606	7.5969	67	0.00E+00±0.00E+00	7.16E+07±1.01E+08	#DIV/0!	0.373901
A0A1S3TUZ3	metallothionein-like protein 4B	7.6725	80	1.99E+08±2.53E+08	1.65E+08±2.33E+08	0.828144	0.894859
A0A1S3VHV1	protein transport protein Sec61 subunit gamma	7.7431	69	7.60E+07±1.20E+07	3.61E+07±3.27E+07	0.474911	0.180851
D3J8J2	Photosystem II reaction center protein H (PSII-H)	7.814	73	4.31E+06±6.10E+06	3.17E+07±4.49E+07	7.35569	0.44016
A0A1S3T7U4	ATP synthase subunit epsilon, mitochondrial	7.8389	70	9.45E+07±9.74E+06	1.95E+08±1.19E+07	2.06009	0.000777342
P01062	Bowman-Birk type trypsin inhibitor	7.9589	72	4.79E+08±7.25E+07	4.47E+07±6.33E+07	0.0934132	0.00309955
A0A1S3UPL2	mitochondrial import receptor subunit TOM7-1-like	7.9642	72	2.52E+07±1.72E+06	8.81E+07±2.42E+07	3.49945	0.0215106
A0A1S3U468	uncharacterized protein LOC106761773	7.9936	77	3.41E+08±9.63E+07	4.14E+07±5.86E+07	0.121399	0.0197758
A0A1S3VI40	60S ribosomal protein L38	8.0494	69	4.84E+07±6.75E+06	1.00E+07±1.42E+07	0.20703	0.0258502
A0A1S3UPU6	60S ribosomal protein L38	8.0505	69	2.78E+08±3.68E+07	3.38E+08±2.62E+08	1.21626	0.76453
A0A1S3VHC0	Cytochrome b-c1 complex subunit 6	8.1033	69	4.45E+07±2.40E+07	0.00E+00±0.00E+00	0	0.0586408
Q6T418	Plant defensin	8.1596	73	4.25E+09±5.74E+08	6.82E+09±1.42E+09	1.60489	0.0762685
A0A1S3TQD2	cytochrome b-c1 complex subunit 9	8.1913	72	8.27E+07±2.71E+07	1.31E+08±9.31E+07	1.58317	0.520405
A0A1S3U9S5	cytochrome b-c1 complex subunit 8	8.3367	72	4.70E+07±3.33E+07	6.01E+07±5.47E+06	1.27811	0.612434
A0A1S3ULL3	uncharacterized protein LOC106766640	8.3525	71	1.95E+07±2.76E+07	5.96E+06±8.42E+06	0.305729	0.543045
A0A1S3TER9	defensin-like protein 1	8.3677	75	1.37E+07±1.94E+07	1.39E+07±1.97E+07	1.01681	0.991162
A0A1S3UCQ8	immediate early response 3-interacting protein 1	8.471	77	0.00E+00±0.00E+00	5.89E+06±8.33E+06	#DIV/0!	0.373901
Q8W434	PDF1	8.6309	75	9.62E+07±1.85E+07	5.91E+07±8.36E+07	0.614169	0.572808
A0A1S3UY77	copper transport protein ATX1	8.7029	82	4.87E+08±4.25E+07	1.81E+08±1.36E+08	0.371094	0.03832
A0A1S3UMZ1	Cytochrome c oxidase subunit	9.0481	77	5.46E+07±3.94E+07	4.52E+07±3.22E+07	0.828487	0.807462
A0A1S3U1P7	Ubiquitin-fold modifier 1	9.1955	87	1.78E+08±2.06E+07	1.07E+08±2.40E+07	0.600062	0.0335452
A0A1S3U284	40S ribosomal protein S21	9.2383	82	3.64E+08±7.98E+07	1.21E+08±2.52E+07	0.333421	0.0148758
P83434	Non-specific lipid-transfer protein 1 (LTP 1) (NS-LTP1)	9.2987	91	1.27E+10±2.55E+09	5.17E+10±7.23E+09	4.06262	0.00199514
A0A1S3VHQ6	mitochondrial import inner membrane translocase subunit TIM13	9.3705	86	8.55E+06±1.21E+07	7.49E+06±1.06E+07	0.876312	0.930357
A0A1S3U4E0	uncharacterized protein LOC106761813	9.4212	86	3.05E+08±1.03E+08	0.00E+00±0.00E+00	0	0.0139269
A0A1S3UCQ4	peamaclein	9.5674	88	0.00E+00±0.00E+00	1.15E+09±4.55E+08	#DIV/0!	0.0234313
A0A1S3UP09	40S ribosomal protein S27	9.6141	86	8.43E+08±3.77E+08	2.23E+08±1.20E+07	0.26418	0.0805518
A0A1S3T8L0	U6 snRNA-associated Sm-like protein LSm5	9.619	87	0.00E+00±0.00E+00	1.69E+07±1.20E+07	#DIV/0!	0.116121
A0A3Q0FAZ1	heat shock factor-binding protein 1	9.6725	88	5.84E+07±4.81E+07	7.96E+07±1.52E+07	1.36289	0.584157
A0A1S3TV39	sm-like protein LSM6A	9.8381	91	0.00E+00±0.00E+00	1.24E+07±1.76E+07	#DIV/0!	0.373901
A0A1S3TVI8	probable non-specific lipid-transfer protein AKCS9	9.9119	95	1.17E+08±1.65E+08	7.52E+08±5.01E+08	6.44658	0.163606
A0A1S3VY06	MICOS complex subunit Mic10	9.9332	93	1.49E+07±2.11E+07	0.00E+00±0.00E+00	0	0.373901
A0A1S3VNR2	acyl-CoA-binding protein isoform X1	10.006	90	4.25E+08±1.95E+08	1.76E+08±6.61E+07	0.414317	0.16304
A0A1S3TRX2	uncharacterized protein LOC106758125	10.093	89	3.18E+06±4.49E+06	1.25E+08±1.10E+08	39.4092	0.192151
A0A1S3VC88	60S ribosomal protein L37a	10.241	92	2.98E+08±7.78E+07	4.35E+08±1.75E+08	1.45709	0.371299
A0A1S3UPJ3	Small nuclear ribonucleoprotein E (snRNP-E) (Sm protein E)	10.272	88	9.03E+06±1.28E+07	0.00E+00±0.00E+00	0	0.373901
A0A3Q0ET81	Autophagy-related protein	10.321	89	7.88E+06±1.11E+07	0.00E+00±0.00E+00	0	0.373901
A0A1S3V3A4	mitochondrial import receptor subunit TOM9-2	10.355	98	0.00E+00±0.00E+00	9.34E+06±1.32E+07	#DIV/0!	0.373901
A0A1S3TWH2	Protein transport protein Sec61 subunit beta	10.387	103	0.00E+00±0.00E+00	4.01E+07±5.67E+07	#DIV/0!	0.373901
A0A1S3UCZ6	snakin-2	10.423	99	0.00E+00±0.00E+00	1.98E+07±2.80E+07	#DIV/0!	0.373901
A0A1S3TPH0	uncharacterized protein LOC106757537	10.447	98	1.07E+07±1.52E+07	0.00E+00±0.00E+00	0	0.373901
A0A1S3TAK7	probable signal peptidase complex subunit 1	10.521	93	6.85E+06±9.69E+06	7.08E+06±1.00E+07	1.03264	0.982971
A0A1S3TA93	protein SPIRAL1-like 1	10.546	106	0.00E+00±0.00E+00	2.42E+07±3.10E+06	#DIV/0!	0.000387402
A0A1S3TBQ5	10 kDa chaperonin, mitochondrial	10.571	97	2.92E+08±9.90E+07	2.41E+08±6.91E+07	0.826297	0.584992
A0A1S3TUE3	LYR motif-containing protein 4B	10.572	94	0.00E+00±0.00E+00	2.06E+07±1.76E+07	#DIV/0!	0.173418
A0A1S3UZ11	uncharacterized protein LOC106769901	10.597	89	2.71E+07±1.93E+07	0.00E+00±0.00E+00	0	0.118737
A0A1S3UQ33	10 kDa chaperonin, mitochondrial	10.65	97	8.54E+07±5.76E+07	3.93E+08±2.78E+08	4.59738	0.20034
A0A1S3TGW6	sm-like protein LSM7	10.716	99	3.42E+07±2.49E+07	0.00E+00±0.00E+00	0	0.124749
A0A1S3VF13	Cysteine proteinase inhibitor	10.737	97	3.86E+08±6.18E+07	4.70E+08±2.57E+07	1.21833	0.149958
A0A1S3W170	succinate dehydrogenase subunit 7B, mitochondrial isoform X2	10.788	94	1.26E+08±1.85E+07	5.15E+06±7.28E+06	0.0408919	0.00100537
A0A1S3UMK8	Ribosomal protein L37	10.802	95	6.69E+07±4.08E+07	1.37E+08±1.23E+08	2.05158	0.485234
A0A1S3VCS6	protein SLE2	10.872	99	3.07E+09±8.86E+07	7.11E+07±4.19E+07	0.0231669	1.70512e-06
A0A1S3TI30	mitochondrial import inner membrane translocase subunit Tim9	10.881	93	1.14E+07±8.66E+06	6.14E+06±4.71E+06	0.537677	0.49056
A0A1S3U298	probable steroid-binding protein 3	10.917	100	1.92E+08±1.50E+07	1.01E+08±2.65E+07	0.525374	0.0134223
A0A1S3VI15	uncharacterized protein LOC106775330	10.938	101	1.76E+07±1.59E+07	3.91E+06±5.53E+06	0.221639	0.312727
A0A1S3U611	subtilisin inhibitor 1	11.112	98	1.57E+09±1.81E+08	8.05E+08±1.10E+08	0.514339	0.00713414
A0A1S3UK26	U6 snRNA-associated Sm-like protein LSm3	11.169	97	3.22E+07±5.91E+06	2.25E+07±1.64E+07	0.699374	0.47525
A0A1S3TP87	18 kDa seed maturation protein	11.197	106	4.61E+09±1.74E+09	7.55E+08±2.63E+08	0.163615	0.0359749
A0A1S3UMA0	cytochrome c oxidase subunit 6a, mitochondrial	11.206	100	2.02E+07±3.74E+06	6.69E+06±9.46E+06	0.33139	0.133859
A0A1S3U2B9	uncharacterized protein LOC106761134	11.227	91	1.74E+07±2.20E+07	4.45E+06±6.29E+06	0.255467	0.467237
A0A1S3TD73	60S acidic ribosomal protein P1-3-like	11.234	112	1.57E+08±3.39E+07	2.39E+07±3.38E+07	0.152798	0.0173068
A0A1S3TTT5	60S acidic ribosomal protein P2B	11.262	113	1.05E+09±4.43E+08	1.06E+09±5.77E+07	1.00056	0.998608
A0A1S3TNW5	60S acidic ribosomal protein P2-2	11.277	113	4.37E+07±3.16E+07	7.77E+07±1.85E+07	1.77841	0.258926
A0A1S3TZJ4	60S acidic ribosomal protein P1-3-like	11.294	112	8.37E+08±1.30E+08	2.29E+08±7.62E+07	0.274213	0.00465903
A0A1S3V1S5	60S acidic ribosomal protein P2-1	11.33	114	9.77E+08±6.48E+07	1.48E+09±6.83E+07	1.517	0.00162223
A0A1S3TTE5	glutaredoxin	11.379	107	3.44E+09±3.85E+08	3.07E+09±4.30E+08	0.890248	0.406619
A0A1S3TWH5	Histone H4	11.409	103	3.23E+09±4.31E+08	4.29E+09±6.12E+07	1.32748	0.0262978
A0A1S3VTZ7	Small ubiquitin-related modifier (SUMO)	11.44	101	2.88E+08±5.47E+07	3.11E+08±3.56E+07	1.0794	0.645822
A0A1S3UBI2	uncharacterized protein LOC106763730	11.453	103	1.22E+09±3.60E+08	1.46E+09±2.68E+08	1.19712	0.489787
A0A1S3TY50	PXMP2/4 family protein 4-like	11.505	104	1.17E+07±2.13E+06	3.37E+06±4.76E+06	0.288296	0.0872988
A0A1S3TTM1	Small ubiquitin-related modifier (SUMO)	11.565	103	1.82E+07±4.27E+06	4.40E+07±4.09E+07	2.41579	0.425428
A0A1S3VYF3	NADH dehydrogenase [ubiquinone] iron-sulfur protein 6, mitochondrial	11.566	103	5.03E+07±2.94E+05	0.00E+00±0.00E+00	0	1.73927e-09
A0A1S3V2B8	NADH dehydrogenase [ubiquinone] 1 beta subcomplex subunit 7	11.582	98	2.80E+07±1.51E+07	4.83E+07±5.86E+06	1.72328	0.150708
G4V4Q2	Non-specific lipid-transfer protein	11.665	116	6.80E+06±9.62E+06	9.29E+08±6.36E+08	136.6	0.109523
A0A1S3VD37	Protein yippee-like	11.672	102	1.43E+07±2.03E+07	3.49E+07±2.47E+07	2.43615	0.414065
Q6WAT9	Non-specific lipid-transfer protein	11.705	117	3.20E+08±1.96E+08	1.91E+08±1.28E+08	0.597975	0.480349
A0A1S3VHP3	Mitochondrial pyruvate carrier	11.788	106	0.00E+00±0.00E+00	1.10E+07±1.55E+07	#DIV/0!	0.373901
Q7Y1U3	Mung bean inhibitor (Proteinase inhibitor)	11.831	107	4.02E+09±1.64E+09	7.06E+09±1.81E+09	1.75512	0.153896
A0A1S3U1K7	late embryogenesis abundant protein 2	11.899	110	2.58E+09±2.16E+08	1.32E+09±3.31E+08	0.513003	0.0108349
A0A1S3UMK4	60S acidic ribosomal protein P3	11.95	119	1.34E+07±9.49E+06	0.00E+00±0.00E+00	0	0.116121
A0A1S3THH1	40S ribosomal protein S25	11.983	108	1.21E+09±2.39E+08	8.99E+08±7.81E+07	0.744734	0.157832
A0A1S3UPN0	nodulin-related protein 1	11.989	116	6.11E+08±7.92E+07	1.11E+08±8.07E+07	0.180857	0.0033282
A0A1S3VVN6	NADH dehydrogenase [ubiquinone] 1 alpha subcomplex subunit 8-B	12.002	106	4.80E+07±2.52E+06	4.53E+07±4.40E+07	0.944637	0.93616
A0A3Q0F783	uncharacterized protein LOC106769307 isoform X6	12.004	111	3.19E+07±5.94E+06	2.06E+07±2.91E+07	0.64401	0.616874
A0A1S3VK25	Peptidylprolyl isomerase (EC 5.2.1.8)	12.038	112	6.27E+08±9.10E+07	2.14E+08±7.86E+07	0.340723	0.00827491
A0A1S3UFD3	protein SPIRAL1-like 2	12.054	120	0.00E+00±0.00E+00	2.22E+07±2.16E+07	#DIV/0!	0.219714
A0A1S3TFC2	macrophage migration inhibitory factor homolog isoform X2	12.072	115	1.01E+08±1.16E+07	1.94E+07±2.74E+07	0.191351	0.0176277
A0A1S3TUC4	Signal recognition particle 9 kDa protein (SRP9)	12.083	103	8.68E+06±1.23E+07	2.88E+07±2.05E+07	3.32293	0.299203
P00052	Cytochrome c	12.132	111	9.15E+07±6.90E+07	1.69E+08±3.76E+07	1.85084	0.23387
A0A1S3TGE7	uncharacterized protein At2g27730, mitochondrial	12.151	115	3.50E+06±4.95E+06	0.00E+00±0.00E+00	0	0.373901
A4VBF1	Late embryogenesis abundant protein	12.174	112	1.80E+08±5.10E+07	0.00E+00±0.00E+00	0	0.00757745
A0A1S3VYH7	V-type proton ATPase subunit G	12.192	110	8.40E+07±6.46E+07	1.84E+08±3.00E+07	2.1944	0.117068
A0A3Q0EYI8	V-type proton ATPase proteolipid subunit	12.273	124	5.91E+07±9.20E+06	1.78E+07±1.35E+07	0.300899	0.0233196
A0A1S3UMB5	huntingtin-interacting protein K	12.359	110	3.50E+07±1.10E+07	0.00E+00±0.00E+00	0	0.0107142
A0A1S3UJK5	60S ribosomal protein L30	12.422	112	6.93E+08±7.83E+07	6.14E+08±3.10E+07	0.885409	0.253167
A0A3Q0EZH6	SUMO-conjugating enzyme UBC9 isoform X2	12.459	112	4.61E+08±5.33E+07	7.20E+08±1.24E+08	1.5635	0.0531481
A0A1S3T7M1	protein EARLY RESPONSIVE TO DEHYDRATION 15	12.461	110	1.31E+07±1.86E+07	7.35E+06±1.04E+07	0.559929	0.720534
A0A1S3UAC9	non-specific lipid-transfer protein A-like	12.492	113	9.79E+07±5.05E+07	1.21E+08±2.45E+07	1.23291	0.596296
A0A3Q0F9M1	uncharacterized protein LOC106766265	12.512	112	6.34E+06±4.49E+06	0.00E+00±0.00E+00	0	0.116317
A0A1S3U3J3	glucan endo-1,3-beta-D-glucosidase	12.55	113	2.05E+07±1.46E+07	0.00E+00±0.00E+00	0	0.119155
A0A1S3UC29	early nodulin-93	12.567	116	0.00E+00±0.00E+00	8.70E+06±6.46E+06	#DIV/0!	0.129584
A0A1S3T7C2	non-specific lipid-transfer protein 1	12.602	117	1.21E+08±1.99E+07	2.98E+07±2.50E+07	0.245805	0.0154925
A0A1S3TLD4	protein translation factor SUI1 homolog	12.606	113	8.77E+07±2.15E+07	8.04E+06±1.14E+07	0.0917436	0.00981002
A0A1S3VNJ7	Dolichyl-diphosphooligosaccharide--protein glycosyltransferase subunit DAD1 (Oligosaccharyl transferase subunit DAD1)	12.697	115	2.49E+06±3.52E+06	2.39E+07±1.74E+07	9.59142	0.163995
A0A1S3VGZ8	dormancy-associated protein 1	12.737	116	3.61E+07±1.46E+07	0.00E+00±0.00E+00	0	0.0251775
A0A1S3U263	uncharacterized protein LOC106761121 isoform X2	12.775	117	6.81E+07±8.71E+06	7.94E+07±6.20E+06	1.16527	0.210784
A0A1S3UCJ9	Tubulin-specific chaperone A	12.849	113	7.26E+06±1.03E+07	0.00E+00±0.00E+00	0	0.373901
A0A1S3UM36	60S ribosomal protein L35a-3	12.853	112	3.15E+08±9.50E+07	2.10E+08±1.80E+07	0.668432	0.201596
A0A1S3U963	60S ribosomal protein L35a-1	12.896	112	2.03E+08±3.18E+07	2.17E+08±1.65E+07	1.07138	0.598331
A0A1S3VIP7	cysteine proteinase inhibitor 5	12.925	117	0.00E+00±0.00E+00	3.55E+07±5.02E+07	#DIV/0!	0.373901
A0A1S3UQH7	cysteine proteinase inhibitor 1-like	13.009	115	4.52E+07±2.62E+07	8.20E+07±6.55E+07	1.8133	0.501461
A0A1S3TDL9	RING-box protein 1a	13.07	116	2.23E+07±1.59E+07	1.13E+07±8.39E+06	0.508757	0.437172
A0A1S3TNP9	Small nuclear ribonucleoprotein G (snRNP-G)	13.072	113	3.56E+07±4.93E+06	1.96E+07±2.77E+07	0.550813	0.467048
A0A3Q0F040	non-specific lipid-transfer protein A-like	13.129	119	5.69E+07±8.05E+07	0.00E+00±0.00E+00	0	0.373901
A0A1S3U3J6	stress-response A/B barrel domain-containing protein HS1	13.131	114	4.95E+07±3.80E+07	1.84E+08±1.80E+07	3.71978	0.010531
A0A1S3UBY1	Thioredoxin	13.192	118	4.39E+07±2.67E+07	0.00E+00±0.00E+00	0	0.0803282
A0A1S3UHL2	Peptidyl-prolyl cis-trans isomerase (EC 5.2.1.8)	13.224	122	1.26E+07±1.01E+07	2.48E+06±3.51E+06	0.196501	0.249741
A0A1S3VHB6	basic blue protein-like	13.233	122	3.40E+07±2.15E+07	0.00E+00±0.00E+00	0	0.0890221
A0A1S3T9B0	Non-specific lipid-transfer protein	13.336	125	1.09E+08±9.27E+07	8.68E+08±5.52E+08	7.96042	0.127707
A0A1S3TTW6	uncharacterized protein C106.07c	13.336	125	6.15E+06±8.70E+06	1.08E+07±7.78E+06	1.75942	0.601654
A0A1S3ULB9	luminal-binding protein 4-like	13.351	125	4.03E+08±1.08E+08	2.25E+08±4.74E+07	0.557289	0.0989616
Q9XPB4	NADH-ubiquinone oxidoreductase chain 3 (EC 7.1.1.2)	13.372	118	1.29E+07±1.82E+07	0.00E+00±0.00E+00	0	0.373901
A0A1S3U127	thioredoxin H-type	13.412	122	2.52E+09±3.46E+08	1.57E+09±1.58E+07	0.622888	0.0177171
A0A1S3UP93	basic blue protein isoform X1	13.48	124	3.08E+07±2.19E+07	1.08E+08±2.03E+07	3.52085	0.0211168
A0A1S3U1J6	NADH dehydrogenase [ubiquinone] 1 beta subcomplex subunit 9	13.497	115	1.77E+08±4.14E+07	2.63E+08±5.71E+07	1.48489	0.159842
A0A1S3U5H7	glutaredoxin	13.518	124	2.39E+09±1.13E+08	1.98E+09±1.01E+08	0.825795	0.0176683
A0A1S3VFC2	thioredoxin-like protein CXXS1	13.577	124	0.00E+00±0.00E+00	1.90E+07±2.69E+07	#DIV/0!	0.373901
A0A1S3VHY8	14 kDa proline-rich protein DC2.15	13.616	130	0.00E+00±0.00E+00	1.54E+07±1.14E+07	#DIV/0!	0.128906
A0A1S3U1F7	nuclear transport factor 2	13.642	123	2.19E+08±2.10E+07	1.16E+08±8.87E+07	0.52716	0.182743
A0A1S3THN7	nuclear transport factor 2	13.644	123	8.56E+07±6.40E+07	1.56E+08±1.21E+08	1.82224	0.506346
A0A1S3VPG2	upstream activation factor subunit UAF30	13.661	131	2.11E+07±1.58E+07	1.56E+06±2.20E+06	0.0738337	0.157172
A0A1S3TU09	60S ribosomal protein L34	13.707	120	2.69E+07±3.80E+07	1.43E+08±1.01E+08	5.32886	0.203009
A0A1S3TN32	40S ribosomal protein S20-2-like	13.732	122	6.98E+08±6.09E+07	6.14E+08±1.37E+08	0.878887	0.468917
A0A1S3VNB8	60S ribosomal protein L34	13.735	120	5.33E+08±2.50E+08	7.44E+08±5.27E+08	1.3967	0.635167
A0A1S3VQS8	uncharacterized protein LOC106777486	13.823	125	2.23E+07±1.63E+07	0.00E+00±0.00E+00	0	0.124474
A0A1S3V2G0	subtilisin-like protease SBT3.17	13.826	128	8.98E+08±2.11E+08	6.61E+08±1.18E+08	0.735802	0.237713
A0A1S3TNX9	uncharacterized protein LOC106757297	13.875	124	2.00E+08±1.45E+08	4.40E+08±3.36E+08	2.19482	0.40722
A0A1S3TGF7	uncharacterized protein At5g02240	13.947	130	2.75E+07±1.99E+07	0.00E+00±0.00E+00	0	0.122498
A0A1S3UGG1	60S ribosomal protein L31	13.961	120	2.33E+08±9.01E+07	2.70E+08±1.64E+08	1.15591	0.797339
A0A1S3UNH1	60S ribosomal protein L31	13.963	120	3.51E+08±8.19E+07	7.91E+07±1.12E+08	0.225248	0.0500715
A0A1S3VI72	60S ribosomal protein L22-2	14.022	124	1.20E+08±1.18E+08	5.16E+08±3.71E+08	4.28989	0.223392
A0A3Q0EJQ7	probable ubiquitin-conjugating enzyme E2 16 isoform X2	14.042	124	3.10E+06±4.39E+06	5.24E+06±7.41E+06	1.68719	0.743727
A0A1S3UHS5	uncharacterized protein LOC106765460	14.051	122	9.68E+09±4.16E+09	5.78E+09±7.14E+09	0.596539	0.540424
A0A1S3V2D2	60S ribosomal protein L22-2	14.061	124	3.33E+07±4.71E+07	3.92E+07±5.55E+07	1.17801	0.913837
A0A1S3UX21	Profilin	14.08	131	5.47E+08±1.15E+08	6.03E+08±6.76E+07	1.10226	0.584559
A0A1S3VD50	uncharacterized protein LOC106773942	14.2	125	1.55E+08±2.06E+07	9.73E+07±8.99E+06	0.62641	0.0217181
A0A1S3UIE1	Small nuclear ribonucleoprotein Sm D3 (Sm-D3) (snRNP core protein D3)	14.232	131	3.85E+07±4.81E+07	4.26E+07±3.56E+07	1.10605	0.927802
A0A1S3TKU6	Histone H2A	14.235	134	0.00E+00±0.00E+00	1.17E+07±1.66E+07	#DIV/0!	0.373901
A0A1S3V1P6	bet1-like SNARE 1-1 isoform X2	14.255	125	7.39E+06±5.23E+06	9.04E+06±1.79E+06	1.22431	0.693372
A0A1S3TF86	macrophage migration inhibitory factor homolog	14.275	135	3.49E+08±1.78E+07	2.83E+08±6.74E+07	0.811509	0.25262
A0A1S3V226	60S ribosomal protein L35	14.293	123	1.16E+09±1.57E+08	1.71E+09±3.15E+08	1.47439	0.0920855
A0A1S3U194	uncharacterized protein At2g34160	14.328	131	2.66E+07±2.75E+07	2.16E+07±3.05E+07	0.810771	0.870715
A0A1S3VTI0	glycine-rich RNA-binding protein 4, mitochondrial	14.329	138	7.59E+07±3.01E+07	5.31E+07±3.80E+07	0.698697	0.540979
A0A1S3UVC7	uncharacterized protein LOC106768957	14.336	127	5.09E+07±3.65E+07	8.38E+07±6.16E+07	1.64648	0.551119
A0A1S3U9J1	Cytochrome b-c1 complex subunit 7	14.369	122	3.36E+08±5.28E+07	2.59E+08±1.46E+08	0.771026	0.522945
A0A1S3UGJ0	splicing factor 3B subunit 6-like protein	14.396	124	1.02E+07±7.40E+06	1.35E+07±1.90E+06	1.3215	0.575822
A0A1S3T7H4	uncharacterized protein LOC106752539 isoform X2	14.428	136	2.38E+07±3.37E+07	5.47E+06±7.74E+06	0.229903	0.49468
A0A1S3VUG0	cysteine proteinase inhibitor B	14.464	130	1.02E+08±7.23E+07	2.76E+08±1.98E+08	2.7017	0.30828
A0A1S3UIZ6	V-type proton ATPase subunit F	14.545	130	1.18E+07±1.67E+07	5.05E+07±3.60E+07	4.28617	0.239702
A0A1S3TN52	7,8-dihydroneopterin aldolase (EC 4.1.2.25)	14.564	132	7.00E+07±2.80E+07	0.00E+00±0.00E+00	0	0.0241425
A0A1S3VNT3	7,8-dihydroneopterin aldolase (EC 4.1.2.25)	14.573	132	1.35E+07±1.78E+06	0.00E+00±0.00E+00	0	0.000428379
A0A1S3VSD8	putative cytochrome c oxidase subunit 6b-like	14.607	128	9.05E+07±1.27E+07	1.23E+08±3.51E+07	1.35466	0.291366
A0A3Q0FHY7	Histone H2A	14.636	139	1.94E+09±6.30E+08	3.64E+09±1.82E+09	1.87413	0.27985
A0A1S3VIG0	40S ribosomal protein S15a-1	14.774	130	1.02E+09±1.95E+08	1.17E+09±1.93E+08	1.14869	0.479354
A0A1S3UNE2	40S ribosomal protein S15a-like	14.807	130	5.40E+07±3.89E+07	0.00E+00±0.00E+00	0	0.121455
A0A1S3T8L3	DNA-binding protein DDB_G0278111	14.808	128	5.29E+07±8.05E+06	2.25E+07±6.66E+06	0.425765	0.0147245
A0A1S3VWP5	prefoldin subunit 1	14.823	129	3.42E+07±2.51E+07	6.03E+07±4.51E+07	1.76356	0.514004
A0A1S3UNE8	prefoldin subunit 6	14.829	129	0.00E+00±0.00E+00	6.19E+07±4.42E+07	#DIV/0!	0.118874
A0A1S3U2A2	glutaredoxin-C4	14.834	136	2.96E+07±5.51E+06	5.01E+07±2.20E+07	1.69309	0.270635
A0A1S3UCD0	40S ribosomal protein S26	14.842	129	5.96E+09±8.58E+08	5.54E+09±1.96E+09	0.930762	0.799068
A0A1S3TU93	Thioredoxin	14.843	135	3.47E+07±2.69E+07	7.07E+07±1.00E+08	2.03587	0.648924
A0A1S3V9Q6	cytochrome b5, seed isoform	14.867	135	0.00E+00±0.00E+00	6.67E+07±5.22E+07	#DIV/0!	0.145394
A0A1S3U1G4	40S ribosomal protein S12	14.897	140	3.02E+09±6.45E+08	2.43E+09±4.10E+08	0.803531	0.333553
A0A1S3VPN4	40S ribosomal protein S12	14.898	140	1.12E+08±8.66E+07	1.31E+07±1.85E+07	0.117311	0.190754
A0A1S3W1K8	NADH dehydrogenase [ubiquinone] 1 alpha subcomplex subunit 6	14.902	132	2.40E+07±3.39E+07	4.47E+07±1.85E+07	1.86547	0.489835
A0A1S3UMK6	uncharacterized protein LOC106767004	14.909	130	2.95E+08±2.08E+08	9.33E+08±7.82E+08	3.16598	0.327429
A0A1S3VJS2	cytochrome b5	14.949	134	2.73E+08±4.32E+07	6.55E+08±1.77E+08	2.39596	0.0417055
A0A1S3V240	60S ribosomal protein L23	15.013	140	2.09E+09±5.26E+08	1.28E+09±2.29E+08	0.608622	0.113553
A0A1S3VJ35	Peptide-methionine (R)-S-oxide reductase (EC 1.8.4.12)	15.013	138	2.40E+07±1.70E+07	3.27E+07±2.34E+07	1.36201	0.692629
A0A1S3U341	thioredoxin-like protein Clot	15.019	132	3.59E+08±4.87E+07	4.66E+08±5.33E+07	1.29602	0.105654
A0A1S3UQY6	uncharacterized protein LOC106768046 isoform X2	15.027	138	6.20E+09±2.03E+09	7.02E+09±2.29E+09	1.13259	0.723248
A0A1S3V8N2	Histone H2B	15.045	136	1.16E+09±2.09E+08	1.76E+09±3.06E+08	1.51853	0.0838792
A0A1S3VHT6	Peptide-methionine (R)-S-oxide reductase (EC 1.8.4.12)	15.085	138	1.76E+07±1.25E+07	1.21E+07±1.71E+07	0.683895	0.728368
A0A1S3VKD3	Acyl carrier protein	15.195	141	1.92E+08±6.89E+06	1.30E+08±6.25E+06	0.675165	0.000691978
F2WVP3	Superoxide dismutase [Cu-Zn] (EC 1.15.1.1)	15.256	152	1.02E+09±4.28E+08	2.00E+09±4.82E+08	1.95914	0.098469
A0A1S3TJX1	Histone H3	15.284	136	4.66E+08±3.72E+08	6.53E+08±5.20E+08	1.40165	0.700268
A0A1S3VPA0	uncharacterized protein LOC106777031	15.284	134	4.66E+06±6.58E+06	1.58E+07±1.12E+07	3.39069	0.293184
A0A1S3V2H8	probable 60S ribosomal protein L14	15.299	132	9.56E+07±1.35E+08	2.07E+08±1.98E+08	2.16661	0.546721
A0A1S3UHL4	signal recognition particle 19 kDa protein-like	15.311	136	0.00E+00±0.00E+00	7.10E+06±5.28E+06	#DIV/0!	0.129973
A0A1S3W1S4	trafficking protein particle complex subunit 2	15.344	135	9.34E+06±6.98E+06	4.96E+06±3.54E+06	0.53132	0.473078
A0A1S3W1D4	cytochrome b5	15.43	141	6.07E+07±4.50E+06	6.94E+07±1.30E+07	1.14184	0.425395
A0A1S3V225	probable 60S ribosomal protein L14	15.456	133	8.28E+08±2.91E+08	1.51E+09±2.47E+08	1.82601	0.0642834
A0A1S3UHQ4	60S ribosomal protein L32-1	15.59	133	1.07E+08±9.38E+07	1.39E+08±1.96E+08	1.30136	0.844698
A0A1S3VV63	multiprotein-bridging factor 1b	15.61	142	3.22E+07±2.38E+07	0.00E+00±0.00E+00	0	0.128821
A0A1S3TTU0	60S ribosomal protein L32-1	15.623	133	7.81E+08±8.73E+07	9.98E+08±2.16E+08	1.27754	0.258844
Q9XPB5	Uncharacterized protein orf140	15.633	139	2.28E+08±3.62E+07	5.05E+08±5.76E+07	2.21415	0.00449433
A0A1S3VHJ1	auxin-responsive protein SAUR32	15.649	130	2.80E+07±1.98E+07	3.12E+07±2.22E+07	1.1158	0.884961
A0A1S3UMY9	60S ribosomal protein L27	15.674	135	1.88E+07±2.66E+07	2.76E+07±3.90E+07	1.46612	0.805794
A0A1S3U2N7	60S ribosomal protein L27	15.68	135	6.30E+08±3.72E+08	4.25E+08±2.94E+08	0.674073	0.572948
A0A1S3VH43	40S ribosomal protein S24	15.71	137	1.17E+09±1.23E+08	9.55E+08±6.17E+07	0.817411	0.0937978
A0A1S3TTB2	Histone H2A	15.719	149	1.36E+08±7.24E+07	4.87E+08±2.51E+08	3.56689	0.130997
A0A1S3VC36	40S ribosomal protein S17-2-like	15.738	135	2.08E+08±8.46E+07	8.81E+07±9.78E+06	0.42397	0.117693
A0A1S3TNG0	40S ribosomal protein S23	15.748	142	2.84E+08±6.17E+07	2.01E+08±7.47E+07	0.708938	0.293973
A0A1S3V2W7	40S ribosomal protein S24	15.75	137	2.36E+08±9.35E+07	3.29E+08±4.63E+07	1.3925	0.277645
A0A1S3UAV0	40S ribosomal protein S19-1	15.834	143	1.50E+09±8.96E+07	8.09E+08±1.07E+08	0.538458	0.00217716
A0A1S3V394	40S ribosomal protein S17 (40S ribosomal protein S17-like)	15.865	140	5.64E+08±2.64E+08	6.95E+08±3.76E+08	1.2325	0.706926
A0A1S3VJ82	actin-depolymerizing factor 2	15.979	139	2.83E+08±8.64E+07	4.63E+07±6.55E+07	0.163645	0.0366259
A0A1S3U174	40S ribosomal protein S19-1	16.019	143	1.14E+08±6.49E+07	9.05E+07±2.71E+07	0.790453	0.654798
A0A3Q0EN85	late embryogenesis abundant protein isoform X2	16.019	139	1.33E+08±9.68E+06	3.19E+06±4.52E+06	0.0240813	6.80123e-05
A0A1S3UYW0	NADH dehydrogenase [ubiquinone] 1 alpha subcomplex subunit 13-A	16.167	143	0.00E+00±0.00E+00	2.68E+06±3.79E+06	#DIV/0!	0.373901
Q2VU97	Pathogenesis-related protein 10	16.189	155	0.00E+00±0.00E+00	3.78E+09±8.67E+08	#DIV/0!	0.00351623
A0A1S3TPM0	uncharacterized protein LOC106757514	16.203	146	9.72E+08±3.12E+08	3.61E+08±2.67E+08	0.3711	0.102705
A0A1S3UDL7	15.7 kDa heat shock protein, peroxisomal	16.265	144	1.58E+07±5.17E+06	0.00E+00±0.00E+00	0	0.0124566
A0A1S3USQ2	pathogenesis-related protein 2-like	16.291	155	0.00E+00±0.00E+00	2.10E+08±3.31E+06	#DIV/0!	9.33526e-08
A0A1S3UIQ6	succinate dehydrogenase subunit 6, mitochondrial	16.291	146	3.09E+07±4.22E+06	9.82E+07±3.15E+07	3.17208	0.0404075
A0A1S3VHU0	40S ribosomal protein S14	16.323	150	1.67E+09±2.60E+08	1.25E+09±2.91E+08	0.748019	0.201507
A0A1S3VCG8	pathogenesis-related protein 2-like	16.371	155	9.40E+07±6.65E+07	1.22E+09±2.01E+08	12.9784	0.00166566
A0A1S3T9Y4	60S ribosomal protein L27a-3	16.378	146	1.11E+09±1.91E+08	1.35E+09±1.14E+08	1.21922	0.196774
A0A1S3VCA4	pathogenesis-related protein 2	16.401	155	0.00E+00±0.00E+00	9.10E+07±1.14E+07	#DIV/0!	0.000356938
A0A1S3UIW7	NADH dehydrogenase [ubiquinone] iron-sulfur protein 4, mitochondrial	16.409	146	5.84E+07±4.43E+06	7.83E+07±5.55E+07	1.34021	0.640346
A0A1S3V1D7	probable prefoldin subunit 5	16.409	150	2.29E+07±1.65E+07	1.08E+07±1.53E+07	0.472971	0.491333
A0A1S3V2B6	putative phosphatidylglycerol/phosphatidylinositol transfer protein DDB_G0282179	16.41	152	4.29E+06±6.07E+06	0.00E+00±0.00E+00	0	0.373901
A0A1S3URJ7	pathogenesis-related protein 2-like	16.418	155	5.20E+07±4.62E+07	8.47E+08±1.57E+08	16.3061	0.00232413
A0A1S3V9Z2	probable calcium-binding protein CML13	16.441	147	5.45E+07±3.89E+06	1.09E+08±5.93E+06	1.99639	0.000412141
A0A1S3TDS3	Ferredoxin	16.459	154	4.19E+07±4.83E+06	0.00E+00±0.00E+00	0	0.000253206
A0A1S3VE74	Nucleoside diphosphate kinase (EC 2.7.4.6)	16.516	149	3.61E+09±5.47E+08	4.87E+09±3.78E+08	1.34892	0.055267
A0A1S3U285	60S ribosomal protein L27a-3-like	16.551	147	3.32E+08±5.37E+07	2.05E+08±1.20E+07	0.618127	0.0311794
A0A1S3V272	60S ribosomal protein L22-2	16.565	147	8.04E+08±2.36E+08	7.04E+08±2.00E+08	0.875005	0.669872
A0A1S3TQI9	ubiquitin-conjugating enzyme E2 variant 1C	16.599	146	0.00E+00±0.00E+00	3.10E+07±4.38E+07	#DIV/0!	0.373901
A0A1S3V9D0	ubiquitin-conjugating enzyme E2 variant 1D	16.616	146	1.15E+08±8.17E+07	6.49E+07±9.17E+07	0.565118	0.596395
A0A1S3V9W8	Peptidylprolyl isomerase (EC 5.2.1.8)	16.63	154	2.59E+07±1.94E+07	4.90E+07±5.85E+06	1.89571	0.181792
A0A1S3VP09	60S ribosomal protein L27a-3	16.634	148	9.98E+07±3.44E+07	1.41E+08±7.60E+07	1.41497	0.521692
A0A1S3UP28	40S ribosomal protein S16	16.668	146	1.34E+07±9.50E+06	2.01E+07±2.84E+07	1.49746	0.768454
A0A1S3VHE8	60S ribosomal protein L26-1-like	16.668	146	5.09E+08±2.03E+08	2.60E+08±2.13E+08	0.511233	0.297624
A0A1S3U3G6	heavy metal-associated isoprenylated plant protein 24	16.684	149	0.00E+00±0.00E+00	8.88E+06±1.26E+07	#DIV/0!	0.373901
A0A1S3VQD2	uncharacterized protein LOC106777527	16.686	154	1.06E+07±1.49E+07	0.00E+00±0.00E+00	0	0.373901
A0A1S3VNQ6	60S ribosomal protein L26-1	16.73	146	6.46E+08±2.97E+08	7.26E+08±5.31E+07	1.1245	0.7255
A0A1S3UE35	40S ribosomal protein S16	16.813	147	1.86E+09±1.71E+08	1.47E+09±2.58E+08	0.794069	0.15545
A0A3Q0FF02	uncharacterized protein LOC106772482 isoform X2	16.814	154	1.32E+07±9.31E+06	7.11E+06±5.44E+06	0.540027	0.471645
A0A1S3V296	Glycine cleavage system H protein	16.817	154	5.19E+07±1.42E+07	2.59E+06±3.67E+06	0.049999	0.00904356
Q7DMZ3	Auxin-regulated calmodulin (Calmodulin)	16.832	149	1.78E+08±6.71E+07	1.13E+08±2.26E+07	0.632686	0.261766
A0A1S3V9X3	60S ribosomal protein L28-2	16.838	150	2.08E+09±5.18E+08	2.01E+09±2.23E+08	0.965508	0.865636
A0A1S3TP35	18 kDa seed maturation protein	16.847	162	3.12E+08±1.80E+08	3.40E+07±2.49E+07	0.108783	0.0963807
Q6LEC4	Calmodulin	16.862	149	2.59E+09±3.17E+08	1.65E+09±3.22E+08	0.638537	0.0428564
A0A1S3TU11	uncharacterized protein At5g48480	16.863	163	4.54E+07±4.57E+06	1.18E+07±1.67E+07	0.259595	0.051333
A0A1S3VAL4	desiccation protectant protein Lea14 homolog	16.886	152	8.36E+09±7.92E+08	6.23E+08±2.93E+07	0.0745378	0.000160143
A0A1S3U190	60S ribosomal protein L28-2	16.903	150	5.80E+08±1.70E+08	5.08E+08±2.50E+08	0.875459	0.752279
A0A1S3UH95	40S ribosomal protein S16-like	16.941	148	1.25E+07±9.32E+06	1.34E+07±1.60E+06	1.06728	0.905806
A0A1S3UK22	AP complex subunit sigma	16.944	143	4.91E+06±6.95E+06	1.20E+07±5.70E+05	2.44238	0.223935
A0A1S3UES3	14 kDa zinc-binding protein	17.032	155	3.53E+08±1.14E+08	1.79E+08±1.15E+08	0.509102	0.205962
A0A1S3UWC5	18.5 kDa class I heat shock protein-like	17.041	148	3.53E+07±3.32E+06	4.15E+07±1.07E+07	1.17525	0.477998
A0A1S3VKE6	putative phosphatidylglycerol/phosphatidylinositol transfer protein DDB_G0282179	17.089	157	2.35E+07±3.32E+07	6.74E+06±9.53E+06	0.287088	0.530845
A0A1S3TU70	protein disulfide-isomerase 5-1	17.107	150	1.03E+08±1.50E+07	6.09E+07±6.62E+06	0.592889	0.0227682
A0A1S3UMG3	40S ribosomal protein S15-4	17.144	152	4.82E+08±2.24E+08	2.71E+08±1.86E+08	0.561429	0.361497
A0A1S3UTL9	40S ribosomal protein S13	17.154	151	1.75E+09±1.62E+08	1.92E+09±2.64E+08	1.10152	0.464145
A0A1S3UQG3	oleosin 1	17.212	160	1.66E+08±2.99E+07	5.72E+07±4.31E+07	0.344046	0.0423503
A0A1S3U2D8	MFP1 attachment factor 1	17.226	166	5.04E+07±1.57E+07	5.17E+07±3.65E+07	1.02529	0.966034
A0A1S3U740	ubiquitin-conjugating enzyme E2 35	17.232	153	1.39E+08±1.30E+07	3.17E+08±1.53E+08	2.27421	0.178203
A0A1S3U8Q0	ubiquitin-NEDD8-like protein RUB1	17.257	154	4.23E+06±5.98E+06	0.00E+00±0.00E+00	0	0.373901
A0A1S3UDD5	17.9 kDa class II heat shock protein-like	17.285	158	6.31E+07±1.20E+07	1.08E+07±1.53E+07	0.171769	0.0192144
A0A1S3VJV9	glycine-rich RNA-binding, abscisic acid-inducible protein	17.296	176	2.40E+08±1.37E+07	1.11E+09±7.27E+07	4.64035	7.60272e-05
A0A1S3VEN4	17.4 kDa class III heat shock protein	17.326	155	9.99E+07±5.87E+06	2.04E+07±2.88E+07	0.204045	0.0187384
A0A1S3TGR3	Eukaryotic translation initiation factor 5A (eIF-5A)	17.33	159	3.35E+07±2.46E+07	0.00E+00±0.00E+00	0	0.125659
A0A1S3VBP2	ubiquitin-conjugating enzyme E2 2	17.334	152	4.46E+06±6.31E+06	0.00E+00±0.00E+00	0	0.373901
A0A1S3W2V0	17.5 kDa class I heat shock protein	17.364	153	3.83E+06±5.42E+06	0.00E+00±0.00E+00	0	0.373901
A0A1S3UAZ3	Peroxiredoxin (EC 1.11.1.15)	17.391	162	2.56E+09±9.80E+07	1.61E+09±1.79E+08	0.627908	0.00272371
A0A1S3VHM9	non-specific lipid-transfer protein-like protein At5g64080	17.412	178	1.33E+08±2.66E+07	1.13E+08±1.34E+07	0.853351	0.408073
A0A1S3TJC8	Nascent polypeptide-associated complex subunit beta	17.449	160	3.08E+08±4.83E+07	2.21E+08±4.66E+07	0.720101	0.143888
A0A1S3VSN6	SKP1-like protein 1B	17.48	155	2.37E+08±6.63E+07	1.62E+08±1.62E+07	0.684321	0.19666
A0A1S3TAP7	MLP-like protein 43	17.488	152	1.37E+07±1.94E+07	6.27E+07±8.87E+07	4.5695	0.487928
A0A1S3TAQ0	MLP-like protein 43	17.495	152	0.00E+00±0.00E+00	6.33E+07±9.90E+06	#DIV/0!	0.000829764
A0A1S3TS28	60S ribosomal protein L23A	17.507	155	2.89E+08±1.72E+08	3.82E+08±3.08E+08	1.32436	0.726964
A0A1S3UYH1	uncharacterized protein LOC106769860	17.51	157	4.93E+06±6.98E+06	1.94E+07±1.39E+07	3.93088	0.258092
A0A1S3UHM8	Eukaryotic translation initiation factor 5A (eIF-5A)	17.523	160	4.61E+07±6.53E+07	5.97E+07±4.25E+07	1.29468	0.817159
A0A1S3U8T5	17.1 kDa class II heat shock protein	17.525	156	5.65E+07±4.41E+06	5.60E+06±7.92E+06	0.0991516	0.00136507
A0A1S3V1W9	40S ribosomal protein S18	17.525	152	3.11E+09±3.06E+08	2.06E+09±3.18E+08	0.663929	0.0286943
A0A1S3ULX4	Eukaryotic translation initiation factor 5A (eIF-5A)	17.53	160	1.72E+09±1.24E+08	7.43E+08±4.26E+08	0.430678	0.0351254
A0A1S3VV02	Eukaryotic translation initiation factor 5A (eIF-5A)	17.537	160	8.99E+07±3.29E+07	1.40E+08±3.15E+07	1.55628	0.195634
A0A1S3TAQ7	MLP-like protein 43	17.562	152	1.51E+08±4.97E+07	3.50E+08±2.46E+07	2.31385	0.00715701
A0A1S3ULR1	SKP1-like protein 1A	17.568	155	3.31E+07±2.35E+07	0.00E+00±0.00E+00	0	0.11652
A0A1S3VXN7	uncharacterized protein LOC106779486	17.584	158	3.10E+07±2.20E+07	3.66E+07±2.62E+07	1.18189	0.827201
A0A1S3TVM4	ubiquitin-40S ribosomal protein S27a-like	17.667	155	1.36E+08±1.65E+07	6.50E+07±2.04E+05	0.477554	0.00370407
A0A1S3U0T4	ubiquitin-40S ribosomal protein S27a	17.711	155	7.28E+09±2.42E+08	3.87E+09±1.37E+09	0.531137	0.0252638
A0A1S3UC04	17.5 kDa class I heat shock protein-like	17.712	156	6.78E+09±1.32E+09	8.24E+09±5.35E+08	1.21547	0.219579
A0A1S3THC3	Germin-like protein	17.734	165	1.56E+08±3.12E+07	3.81E+07±3.13E+07	0.244488	0.0197151
A0A1S3V2T0	universal stress protein A-like protein	17.778	161	7.70E+07±5.70E+07	0.00E+00±0.00E+00	0	0.128368
A0A1S3UDD6	17.9 kDa class II heat shock protein	17.779	158	1.51E+07±1.14E+07	0.00E+00±0.00E+00	0	0.133707
A0A1S3TTE1	4-hydroxy-4-methyl-2-oxoglutarate aldolase (HMG aldolase) (EC 4.1.1.112) (EC 4.1.3.17) (Oxaloacetate decarboxylase)	17.812	166	1.50E+08±3.26E+07	1.32E+08±3.45E+07	0.881369	0.624515
A0A1S3VEX8	putative cytochrome c oxidase subunit 5b-like	17.823	162	8.38E+07±8.58E+06	2.39E+07±1.92E+07	0.285613	0.0158327
A0A1S3TEP3	60S ribosomal protein L12	17.834	166	2.82E+09±7.54E+08	5.09E+09±5.37E+08	1.80865	0.0253984
A0A1S3UMV1	40S ribosomal protein S11	17.853	159	8.66E+08±2.58E+08	1.02E+09±5.44E+08	1.17378	0.741906
A0A1S3VD68	uncharacterized protein LOC106773831	17.864	171	7.64E+05±1.08E+06	2.91E+06±2.38E+06	3.80656	0.310053
A0A1S3VE97	Glutaredoxin	17.936	161	5.11E+07±2.26E+07	1.13E+07±1.60E+07	0.222198	0.112948
A0A1S3UGF2	17.8 kDa class I heat shock protein-like	17.952	159	4.26E+07±6.16E+06	3.94E+07±6.78E+06	0.924033	0.643427
A0A1S3TAP9	MLP-like protein 28	17.975	152	6.78E+07±5.31E+06	3.26E+07±2.78E+07	0.48113	0.15331
A0A1S3TD94	non-symbiotic hemoglobin 1	17.985	160	0.00E+00±0.00E+00	6.12E+07±1.42E+07	#DIV/0!	0.00362232
A0A1S3U191	glycine-rich RNA-binding protein GRP1A	17.995	187	9.65E+08±6.89E+07	8.17E+08±2.42E+08	0.845824	0.449749
A0A1S3TDE7	universal stress protein PHOS32	18.01	164	2.84E+08±3.04E+07	4.76E+08±2.19E+08	1.67614	0.28641
A0A1S3TQ74	uncharacterized protein LOC106757663	18.038	161	6.64E+08±4.34E+07	1.38E+09±1.21E+08	2.07841	0.00139224
A0A1S3UYZ8	anther-specific proline-rich protein APG-like isoform X5	18.067	169	7.38E+07±5.83E+07	0.00E+00±0.00E+00	0	0.147714
A0A1S3VNK7	NADH dehydrogenase [ubiquinone] 1 alpha subcomplex subunit 12	18.161	156	4.40E+07±1.06E+07	6.17E+07±1.11E+07	1.40377	0.17745
A0A1S3VZI4	universal stress protein PHOS34	18.17	163	2.64E+08±1.50E+07	3.33E+08±6.83E+07	1.26081	0.235824
A0A1S3UKF9	36.4 kDa proline-rich protein	18.181	171	2.43E+08±6.18E+07	2.82E+08±2.37E+08	1.16286	0.8309
A0A1S3U768	Peptidyl-prolyl cis-trans isomerase (PPIase) (EC 5.2.1.8)	18.205	172	2.99E+06±4.23E+06	1.71E+07±1.21E+07	5.71	0.194802
Q8W435	Peptidyl-prolyl cis-trans isomerase (PPIase) (EC 5.2.1.8)	18.207	172	1.59E+10±2.23E+09	5.73E+09±5.68E+08	0.359225	0.00327076
A0A1S3U480	late embryogenesis abundant protein 3	18.241	176	6.96E+08±6.50E+07	0.00E+00±0.00E+00	0	0.000110566
A0A3Q0F9F3	thioredoxin O1, mitochondrial isoform X3	18.242	164	2.17E+07±4.24E+06	2.27E+07±1.63E+07	1.04647	0.936508
A0A1S3UW17	18.5 kDa class I heat shock protein	18.276	160	1.55E+08±1.10E+08	1.80E+08±1.48E+08	1.1637	0.854977
A0A1S3V481	uncharacterized protein LOC106771620	18.281	168	1.10E+09±3.62E+08	9.04E+08±3.50E+08	0.818906	0.604704
A0A1S3UMA1	18.5 kDa class I heat shock protein	18.349	159	3.18E+08±4.50E+06	4.02E+08±1.57E+08	1.26345	0.491537
A0A1S3TN51	60S ribosomal protein L24	18.413	164	4.71E+08±7.41E+07	2.54E+08±4.77E+07	0.539794	0.0253993
A0A1S3V1W3	Cyanate hydratase (Cyanase) (EC 4.2.1.104) (Cyanate hydrolase) (Cyanate lyase)	18.416	161	2.55E+08±1.11E+08	2.66E+08±8.19E+07	1.04276	0.916368
A0A1S3UC24	UPF0587 protein C1orf123 homolog	18.438	166	1.18E+08±1.93E+07	5.15E+07±1.18E+07	0.436775	0.0143517
A0A1S3UCT9	uncharacterized protein LOC106764082	18.449	172	2.63E+06±3.72E+06	1.04E+07±7.50E+06	3.96115	0.258359
A0A1S3UX14	uncharacterized protein LOC106769499	18.586	167	1.23E+07±8.68E+06	1.89E+07±1.88E+07	1.54215	0.672716
A0A1S3TWS3	ubiquitin-conjugating enzyme E2 7	18.596	166	2.14E+08±2.34E+07	3.19E+08±5.98E+07	1.49105	0.0817139
A0A1S3VZT3	Dirigent protein	18.618	172	4.42E+07±4.21E+07	2.93E+07±2.16E+07	0.663504	0.679438
A0A1S3U9T9	Mitochondrial fission 1 protein	18.621	170	3.55E+07±2.57E+07	2.80E+07±5.31E+06	0.788984	0.707019
A0A1S3U2H0	glycine-rich protein 2	18.66	195	7.21E+07±1.46E+07	9.58E+06±1.35E+07	0.13276	0.0112983
A0A1S3UC61	AP complex subunit sigma	18.719	161	1.55E+07±1.56E+06	5.40E+07±2.60E+07	3.4915	0.104683
A0A1S3TMZ2	protein C2-DOMAIN ABA-RELATED 4	18.754	165	6.37E+06±9.01E+06	2.37E+07±1.77E+07	3.71917	0.285144
A0A1S3VFK6	28 kDa heat- and acid-stable phosphoprotein	18.765	163	1.66E+07±1.18E+07	2.37E+07±1.71E+07	1.42873	0.653896
A0A1S3UI28	cell wall / vacuolar inhibitor of fructosidase 1	18.776	177	5.48E+07±2.11E+07	2.69E+07±9.94E+06	0.491252	0.166629
A0A1S3TGD0	60S ribosomal protein L21-2-like	18.789	165	5.53E+08±1.06E+08	4.11E+08±1.19E+08	0.743834	0.277562
A0A1S3V1R5	uncharacterized protein At5g01610	18.811	170	0.00E+00±0.00E+00	2.69E+07±3.80E+07	#DIV/0!	0.373901
A0A1S3TZH1	outer envelope pore protein 16-2, chloroplastic	18.834	180	1.81E+10±2.62E+09	1.07E+10±2.41E+09	0.59144	0.0425872
A0A1S3TZI2	translationally-controlled tumor protein homolog	18.838	167	2.62E+09±2.12E+08	1.82E+09±2.50E+08	0.697077	0.0268393
A0A1S3THQ4	cold shock protein 2	18.841	200	3.41E+08±4.55E+07	8.36E+07±6.82E+07	0.24544	0.011349
A0A1S3V501	uncharacterized protein LOC106771796	18.847	168	2.08E+09±3.87E+08	9.11E+08±2.23E+08	0.438264	0.0207917
A0A1S3U023	probable NADH dehydrogenase [ubiquinone] 1 alpha subcomplex subunit 5, mitochondrial	18.952	169	4.62E+07±6.57E+06	9.93E+07±2.78E+06	2.14892	0.000461544
A0A1S3U2K5	oligosaccharyltransferase complex subunit ostc	18.971	177	3.25E+07±4.60E+07	0.00E+00±0.00E+00	0	0.373901
A0A1S3URE8	STS14 protein	18.984	172	5.06E+07±3.60E+07	5.08E+07±3.95E+07	1.00482	0.995152
A0A1S3VDW1	Phosphatidyl-N-methylethanolamine N-methyltransferase (EC 2.1.1.71) (Phospholipid methyltransferase) (PLMT)	18.986	164	9.88E+06±7.06E+06	7.24E+06±1.02E+07	0.732724	0.778898
A0A1S3UWQ1	Peptidyl-prolyl cis-trans isomerase (PPIase) (EC 5.2.1.8)	19.019	175	3.97E+07±3.20E+07	1.92E+07±1.48E+07	0.483403	0.457281
A0A1S3UIW4	uncharacterized protein LOC106765753 isoform X2	19.035	170	2.08E+07±1.53E+07	2.19E+08±1.57E+08	10.5659	0.148619
A0A1S3TJL6	protein MOTHER of FT and TFL1	19.067	173	3.46E+08±7.19E+07	1.84E+08±3.12E+07	0.531164	0.0431443
A0A1S3UCB6	probable calcium-binding protein CML26	19.095	173	5.64E+07±1.25E+07	0.00E+00±0.00E+00	0	0.0030675
A0A1S3VNZ4	Glutathione peroxidase	19.096	170	5.75E+06±8.13E+06	1.50E+07±2.12E+07	2.61142	0.595312
A0A1S3VH00	Signal peptidase complex subunit 3 (EC 3.4.-.-) (Microsomal signal peptidase 22 kDa subunit)	19.122	167	4.98E+07±8.99E+06	0.00E+00±0.00E+00	0	0.00143307
A0A1S3V2N1	translationally-controlled tumor protein homolog	19.156	168	6.29E+07±7.13E+06	2.94E+07±2.20E+07	0.468238	0.110034
A0A1S3UU20	uncharacterized protein LOC106768655	19.167	168	0.00E+00±0.00E+00	9.05E+06±6.57E+06	#DIV/0!	0.123116
A0A1S3V8C8	monothiol glutaredoxin-S10	19.246	180	2.19E+07±2.05E+07	0.00E+00±0.00E+00	0	0.206343
A0A1S3UPN3	cell wall / vacuolar inhibitor of fructosidase 1	19.249	180	0.00E+00±0.00E+00	3.08E+06±4.35E+06	#DIV/0!	0.373901
A0A1S3UCR8	fruit protein pKIWI501	19.26	178	0.00E+00±0.00E+00	2.35E+07±8.79E+06	#DIV/0!	0.0194176
A0A1S3U8Y3	protein EARLY RESPONSIVE TO DEHYDRATION 15 isoform X3	19.45	170	1.28E+08±3.50E+07	3.36E+07±2.69E+07	0.262019	0.0388534
A0A1S3V4U3	uncharacterized protein LOC106771722	19.547	180	1.56E+08±2.74E+07	0.00E+00±0.00E+00	0	0.00127874
A0A1S3U9M4	early nodulin-like protein 3	19.59	183	4.21E+08±3.03E+07	2.59E+08±6.00E+07	0.61365	0.0266815
A0A1S3TEQ8	50S ribosomal protein L12, chloroplastic	19.65	187	1.21E+08±1.38E+06	6.74E+07±7.61E+06	0.557428	0.000611308
A0A1S3U1C0	Ubiquitin-fold modifier-conjugating enzyme 1	19.654	174	3.86E+07±6.81E+06	4.03E+07±1.92E+07	1.04521	0.909442
A0A1S3V2R7	uncharacterized protein LOC106771214	19.673	174	3.41E+06±4.82E+06	5.74E+08±2.87E+08	168.244	0.0484735
A0A1S3TDP1	non-specific lipid transfer protein GPI-anchored 1	19.711	186	1.06E+08±8.21E+07	1.47E+08±4.69E+07	1.37974	0.578795
A0A1S3U556	protein CutA 1, chloroplastic isoform X2	19.743	180	7.60E+07±2.58E+07	7.75E+07±2.96E+07	1.01942	0.960153
A0A1S3VHG3	Coatomer subunit zeta	19.749	179	6.76E+07±7.06E+06	3.53E+07±9.23E+06	0.521294	0.0169684
A0A1S3TDK8	reactive Intermediate Deaminase A, chloroplastic	19.846	187	0.00E+00±0.00E+00	4.73E+07±3.52E+07	#DIV/0!	0.129976
A0A1S3UYN8	ATP synthase subunit d, mitochondrial	19.854	168	1.42E+08±1.09E+07	7.27E+07±5.16E+07	0.51256	0.137153
A0A1S3VHF7	PITH domain-containing protein 1 isoform X2	19.874	177	1.10E+07±1.56E+07	4.52E+07±3.20E+07	4.1049	0.245793
A0A3Q0FCM7	uncharacterized protein LOC106770051 isoform X2	19.946	182	4.57E+09±6.15E+08	2.07E+09±2.66E+08	0.452605	0.00616197
A0A1S3UGX1	serine/arginine-rich splicing factor RSZ22 isoform X2	19.989	175	0.00E+00±0.00E+00	5.98E+07±8.46E+07	#DIV/0!	0.373901
A0A1S3UZN3	uncharacterized protein LOC106770051 isoform X1	20.017	183	2.50E+08±2.81E+07	0.00E+00±0.00E+00	0	0.000230721
A0A1S3U1H6	Signal peptidase I (EC 3.4.21.89)	20.019	180	4.10E+07±2.90E+07	5.12E+07±3.62E+07	1.24996	0.770523
A0A1S3UEA9	universal stress protein A-like protein	20.027	175	1.47E+07±1.11E+07	2.83E+07±2.00E+07	1.92209	0.449056
A0A1S3VIB7	malignant T-cell-amplified sequence 1 homolog	20.075	181	7.49E+07±1.14E+07	0.00E+00±0.00E+00	0	0.000737881
A0A1S3UVU9	PLASMODESMATA CALLOSE-BINDING PROTEIN 3	20.092	202	0.00E+00±0.00E+00	2.42E+07±1.79E+07	#DIV/0!	0.128133
A0A1S3UCI5	reactive Intermediate Deaminase A, chloroplastic	20.113	188	1.33E+08±5.61E+07	1.31E+08±9.32E+07	0.988747	0.98545
A0A3Q0EJ22	cytochrome P450 CYP72A219-like	20.173	175	6.42E+06±9.08E+06	1.40E+07±1.98E+07	2.18361	0.647966
A0A3Q0EW13	riboflavin synthase isoform X3	20.298	192	8.38E+06±6.15E+06	1.30E+07±9.39E+06	1.54968	0.592474
A0A1S3UN82	PLAT domain-containing protein 3	20.315	185	1.66E+08±2.43E+07	3.17E+08±5.24E+07	1.90402	0.0211415
Q9XQB5	Ribulose bisphosphate carboxylase small chain (EC 4.1.1.39)	20.32	181	2.19E+08±7.41E+07	1.26E+08±9.05E+07	0.573197	0.320795
A0A1S3UNU8	CASP-like protein	20.433	189	0.00E+00±0.00E+00	1.33E+07±1.88E+07	#DIV/0!	0.373901
A0A1S3TH55	Dirigent protein	20.458	187	0.00E+00±0.00E+00	1.00E+08±7.64E+07	#DIV/0!	0.136495
A0A1S3VUB7	uncharacterized protein LOC106778337	20.494	186	0.00E+00±0.00E+00	2.01E+07±1.42E+07	#DIV/0!	0.11622
A0A1S3U1P8	21 kDa protein-like	20.526	189	0.00E+00±0.00E+00	4.59E+06±6.49E+06	#DIV/0!	0.373901
A0A1S3TN15	uncharacterized protein OsI_027940	20.533	186	6.36E+08±1.06E+08	7.06E+08±1.83E+08	1.10993	0.664934
A0A1S3THI9	60S ribosomal protein L17-2	20.575	181	8.32E+08±2.74E+08	9.23E+08±4.70E+08	1.1096	0.824287
A0A1S3V6E4	uncharacterized protein LOC106772201	20.592	185	3.53E+06±5.00E+06	0.00E+00±0.00E+00	0	0.373901
A0A1S3UC08	probable signal peptidase complex subunit 2	20.639	184	1.70E+08±2.88E+07	9.40E+07±1.25E+07	0.552423	0.0265563
A0A1S3TZX5	putative peptidyl-tRNA hydrolase PTRHD1	20.642	186	7.03E+06±9.94E+06	0.00E+00±0.00E+00	0	0.373901
A0A1S3W0G4	60S ribosomal protein L11	20.685	181	1.39E+09±4.14E+08	2.40E+09±1.88E+08	1.7354	0.0338353
A0A1S3W1L8	ADP-ribosylation factor 2	20.693	181	1.30E+09±6.03E+07	1.66E+09±1.67E+08	1.27223	0.0478299
A0A1S3UBT0	ADP-ribosylation factor-like protein 8c	20.699	184	2.45E+07±3.87E+06	1.44E+06±2.03E+06	0.058577	0.00171493
A0A1S3TEH2	ADP-ribosylation factor 2	20.708	181	6.52E+07±3.54E+06	8.97E+07±5.36E+06	1.37624	0.00569788
A0A1S3U2W5	E3 ubiquitin-protein ligase RNF170	20.818	186	2.84E+07±1.98E+06	0.00E+00±0.00E+00	0	3.46744e-05
A0A1S3TKL3	Superoxide dismutase [Cu-Zn] (EC 1.15.1.1)	20.833	204	1.86E+08±1.68E+07	2.45E+07±3.47E+07	0.131784	0.0040556
A0A1S3TKR1	Lactoylglutathione lyase (EC 4.4.1.5) (Glyoxalase I)	20.849	185	1.42E+08±4.06E+06	2.43E+08±3.99E+07	1.71235	0.0235044
A0A1S3VA25	ATP synthase subunit delta', mitochondrial	20.878	197	2.50E+08±1.81E+08	7.40E+08±4.55E+08	2.95699	0.230453
A0A1S3VD69	abscisic acid receptor PYL9	20.897	185	2.45E+07±1.77E+07	1.63E+07±1.19E+07	0.665475	0.615597
A0A1S3UHH9	NEDD8-conjugating enzyme Ubc12	20.913	183	1.12E+07±8.24E+06	3.84E+06±5.43E+06	0.343015	0.351306
A0A1S3TN54	60S ribosomal protein L18	20.924	187	9.09E+07±4.22E+07	1.36E+08±1.26E+08	1.49712	0.654793
A0A1S3U2T6	Dirigent protein	20.974	190	0.00E+00±0.00E+00	8.84E+07±1.38E+07	#DIV/0!	0.000817796
A0A1S3THU8	Trafficking protein particle complex subunit	20.978	186	3.00E+07±9.83E+05	2.80E+07±1.99E+07	0.932327	0.892541
A0A1S3V2V5	PRA1 family protein	20.999	192	2.59E+07±9.76E+06	0.00E+00±0.00E+00	0	0.0198625
A0A1S3TYE9	Translation machinery-associated protein 22	21.016	193	2.51E+07±3.54E+07	1.05E+08±1.63E+07	4.19171	0.0441544
A0A1S3TRX0	Translocon-associated protein subunit beta (TRAP-beta) (Signal sequence receptor subunit beta)	21.016	194	6.02E+08±1.37E+08	3.24E+08±5.84E+07	0.538935	0.0575692
A0A1S3VHT1	60S ribosomal protein L18-3	21.037	187	1.16E+09±1.05E+08	1.83E+09±2.75E+08	1.57546	0.0323111
A0A1S3V144	60S ribosomal protein L18	21.056	187	1.66E+09±1.37E+08	2.27E+09±1.06E+08	1.36656	0.0076455
A0A1S3VZM5	two-component response regulator ARR14-like	21.177	185	5.12E+07±4.96E+06	1.24E+08±3.77E+07	2.43227	0.0527654
A0A1S3U1R4	nucleoid-associated protein At2g24020, chloroplastic	21.184	196	5.89E+07±1.78E+07	3.43E+06±2.96E+06	0.0582002	0.0121142
A0A1S3T9N6	ubiquitin-conjugating enzyme E2 27	21.184	192	1.01E+08±5.70E+07	4.68E+07±8.87E+06	0.465056	0.25725
A0A1S3THI7	PLAT domain-containing protein 3	21.197	197	4.98E+06±7.04E+06	9.76E+07±4.89E+07	19.6055	0.0568622
A0A1S3U4C8	late embryogenesis abundant protein	21.228	197	2.06E+09±4.70E+08	1.45E+08±1.48E+07	0.0703047	0.00446697
A0A1S3VI88	Peroxiredoxin (EC 1.11.1.15)	21.259	197	1.42E+08±1.42E+07	6.38E+07±4.51E+07	0.449093	0.0794416
A0A1S3V4G7	18 kDa seed maturation protein	21.282	207	9.73E+06±2.00E+06	0.00E+00±0.00E+00	0	0.00233772
A0A1S3VXW7	60S ribosomal protein L18a	21.319	178	1.01E+09±1.77E+08	1.39E+09±2.66E+08	1.37231	0.17041
A0A1S3U2V4	PRA1 family protein	21.325	191	3.25E+07±3.70E+06	1.84E+07±1.30E+07	0.565692	0.214621
A0A1S3TZH0	NDR1/HIN1-like protein 12	21.339	197	2.88E+07±2.21E+07	2.30E+07±1.70E+07	0.798412	0.78317
A0A1S3UYR0	peroxisomal membrane protein PMP22	21.35	185	0.00E+00±0.00E+00	7.60E+06±5.46E+06	#DIV/0!	0.120254
A0A1S3TMA9	nitrogen regulatory protein P-II homolog	21.395	195	1.56E+08±6.56E+06	1.81E+08±2.53E+07	1.1599	0.248106
A0A1S3VJA6	Peptide-methionine (R)-S-oxide reductase (EC 1.8.4.12)	21.436	197	1.91E+07±2.70E+07	9.92E+06±7.03E+06	0.519953	0.666439
A0A1S3TNT5	temperature-induced lipocalin-1-like	21.441	185	1.11E+08±1.43E+07	4.14E+07±5.81E+06	0.371813	0.00307468
A0A1S3TAP1	N-terminal acetyltransferase A complex catalytic subunit NAA10-like	21.487	187	3.65E+07±1.21E+06	3.90E+07±8.12E+06	1.06696	0.694928
A0A1S3V482	uncharacterized protein LOC106771675	21.538	185	1.19E+08±1.68E+08	9.37E+07±1.49E+07	0.78833	0.843319
D3J8I8	ATP-dependent Clp protease proteolytic subunit (EC 3.4.21.92) (Endopeptidase Clp)	21.595	194	2.26E+07±1.60E+07	1.47E+07±2.08E+07	0.648476	0.689952
A0A1S3VIK1	uncharacterized GPI-anchored protein At5g19250	21.708	199	3.77E+09±3.96E+08	4.59E+09±1.83E+09	1.21684	0.569279
A0A1S3UWT2	NAD(P)H dehydrogenase (Quinone) FQR1	21.732	204	5.09E+08±4.75E+07	4.89E+08±2.16E+07	0.959635	0.60727
A0A1S3W0U2	probable NAD(P)H dehydrogenase (Quinone) FQR1-like 1	21.781	203	5.48E+07±1.69E+06	1.16E+08±2.48E+07	2.11569	0.0253312
A0A1S3VY96	protein TIC 20-II, chloroplastic	21.788	196	1.03E+07±7.66E+06	4.42E+06±6.25E+06	0.429748	0.448741
A0A1S3TBV9	nascent polypeptide-associated complex subunit alpha-like protein 1	21.793	200	1.52E+07±1.10E+07	0.00E+00±0.00E+00	0	0.123824
A0A1S3U2B0	uncharacterized protein LOC106761160	21.798	195	1.06E+07±8.02E+06	0.00E+00±0.00E+00	0	0.134039
A0A1S3UB10	60S ribosomal protein L9	21.83	193	3.44E+09±3.58E+08	1.24E+09±3.29E+08	0.361539	0.00307667
A0A1S3U604	peptide methionine sulfoxide reductase-like	21.854	196	2.17E+07±1.54E+07	8.64E+07±6.71E+07	3.98633	0.254207
A0A1S3V8C1	ras-related protein RABF1 isoform X2	21.857	200	0.00E+00±0.00E+00	3.71E+07±2.77E+07	#DIV/0!	0.130882
A0A1S3VKU5	Peptidyl-prolyl cis-trans isomerase (PPIase) (EC 5.2.1.8)	21.874	204	2.02E+08±2.65E+07	1.27E+08±1.75E+07	0.628305	0.0287053
A0A1S3TB83	nascent polypeptide-associated complex subunit alpha-like protein 1	21.889	201	1.00E+09±2.92E+08	3.38E+08±2.67E+07	0.336753	0.0326075
A0A1S3VLA1	ras-related protein RHN1 isoform X2	21.953	200	1.94E+07±1.53E+07	1.72E+07±2.43E+07	0.889442	0.921214
A0A1S3TG30	Dirigent protein	21.971	198	0.00E+00±0.00E+00	8.03E+06±1.14E+07	#DIV/0!	0.373901
A0A1S3VUY0	trypsin inhibitor DE-3-like	21.986	204	2.93E+07±2.07E+07	4.42E+07±2.71E+06	1.50832	0.371262
A0A1S3UX20	40S ribosomal protein S7	22.013	191	7.79E+08±8.16E+07	7.75E+08±3.19E+08	0.994906	0.987225
A0A1S3TR78	GTP-binding protein SAR1A	22.027	193	7.66E+08±1.36E+08	8.77E+08±2.05E+08	1.14426	0.560354
A0A1S3TZG2	GTP-binding protein SAR1A	22.028	193	9.84E+07±1.55E+07	1.81E+07±2.56E+07	0.183817	0.0192056
A0A1S3VIC2	40S ribosomal protein S7	22.035	191	3.58E+08±8.46E+07	1.31E+08±9.38E+07	0.36639	0.0640536
A0A1S3USW8	GTP-binding protein SAR1A-like	22.131	193	2.60E+08±1.50E+08	2.79E+08±1.60E+08	1.07619	0.904777
A0A1S3VAF4	ylmG homolog protein 1-1, chloroplastic	22.221	205	3.86E+07±1.07E+07	6.91E+06±9.77E+06	0.178813	0.0360818
A0A1S3VQU1	protein PXR1-like	22.222	192	6.89E+07±6.06E+07	2.41E+08±1.71E+08	3.50128	0.249591
A0A1S3UD51	40S ribosomal protein S7	22.243	191	5.91E+07±4.21E+07	6.12E+07±8.65E+07	1.03483	0.977299
A0A1S3U139	dehydrin ERD14	22.259	198	8.73E+07±1.37E+07	3.23E+08±6.52E+07	3.70526	0.00740863
E9KZN9	ATPase subunit 4	22.262	197	1.60E+08±4.63E+07	2.00E+08±7.68E+07	1.2523	0.559718
A0A1S3VN20	RNA-binding protein Y14	22.292	202	9.77E+06±1.38E+07	3.20E+07±4.53E+07	3.27807	0.542603
A0A1S3VJB0	ras-related protein RABD1 isoform X1	22.32	201	1.22E+08±3.92E+07	1.22E+08±2.15E+07	1.0043	0.987583
A0A3Q0FCJ9	haloacid dehalogenase-like hydrolase domain-containing protein Sgpp isoform X3	22.333	203	0.00E+00±0.00E+00	1.56E+07±2.21E+07	#DIV/0!	0.373901
A0A1S3V997	DNA repair RAD52-like protein 2, chloroplastic	22.422	206	0.00E+00±0.00E+00	1.33E+07±1.00E+07	#DIV/0!	0.134315
A0A1S3TVS8	ras-related protein RABD2a	22.441	202	4.00E+07±1.59E+07	6.34E+07±4.85E+07	1.58641	0.551624
A0A1S3U9M2	maf-like protein DDB_G0281937 isoform X2	22.458	203	0.00E+00±0.00E+00	6.37E+06±4.51E+06	#DIV/0!	0.116633
A0A1S3V235	glycolipid transfer protein 1	22.489	203	6.98E+07±6.50E+06	6.76E+07±9.84E+06	0.968007	0.802071
A0A1S3UY87	eukaryotic translation initiation factor	22.542	197	1.50E+08±1.09E+08	4.90E+07±6.94E+07	0.327727	0.333365
A0A1S3USV5	Glutathione peroxidase	22.58	198	0.00E+00±0.00E+00	5.97E+06±8.44E+06	#DIV/0!	0.373901
A0A1S3V229	Proteasome subunit beta (EC 3.4.25.1)	22.585	204	6.93E+08±1.24E+08	1.07E+09±1.24E+08	1.53729	0.0398257
A0A1S3TXY9	ESCRT-related protein CHMP1B	22.599	203	8.97E+06±1.27E+07	2.39E+07±1.69E+07	2.65801	0.37602
A0A1S3UTL0	GTP-binding protein YPTM2	22.6	202	2.21E+08±9.53E+05	1.51E+08±4.61E+06	0.682428	3.00054e-05
E9KZM7	NADH dehydrogenase subunit 9	22.608	190	1.57E+08±9.80E+06	5.42E+07±2.08E+07	0.346023	0.00323087
A0A1S3UFR6	VAMP-like protein YKT61	22.632	199	7.68E+06±1.09E+07	1.63E+07±2.30E+07	2.11727	0.658155
A0A3Q0F7B2	two-component response regulator ARR11	22.635	198	2.38E+07±1.89E+07	3.70E+07±8.43E+06	1.55653	0.416758
A0A1S3VAT7	Germin-like protein	22.658	207	1.15E+08±2.25E+07	9.54E+06±1.35E+07	0.0832979	0.00481539
A0A1S3UH60	CBS domain-containing protein CBSX3, mitochondrial	22.724	205	5.71E+08±1.04E+08	3.35E+08±8.01E+07	0.586232	0.0636908
A0A1S3U9I3	ER membrane protein complex subunit 8/9 homolog isoform X1	22.731	203	1.91E+07±1.40E+07	3.46E+07±2.72E+07	1.81714	0.511036
A0A1S3W189	Oleosin	22.736	214	5.91E+09±4.73E+08	1.96E+09±4.62E+08	0.331214	0.00107178
A0A1S3VK44	protein DMP2	22.754	210	1.14E+08±2.84E+07	4.65E+08±2.47E+08	4.07751	0.116651
A0A1S3TTB6	60S ribosomal protein L23A	22.783	199	2.81E+07±3.98E+07	0.00E+00±0.00E+00	0	0.373901
A0A3Q0ETR0	40S ribosomal protein S5	22.799	206	2.97E+09±3.71E+08	4.19E+09±1.55E+09	1.4072	0.342291
A0A1S3UH33	Proteasome subunit beta (EC 3.4.25.1)	22.846	204	3.61E+08±6.74E+07	2.94E+08±7.16E+07	0.813557	0.38728
A0A3Q0FA58	serine/threonine-protein phosphatase PP1 isoform X3	22.886	204	8.91E+06±9.68E+05	1.38E+06±1.95E+06	0.154892	0.00811052
A0A1S3W0V2	mitochondrial import receptor subunit TOM20	22.918	204	5.76E+07±2.70E+07	7.16E+07±5.96E+06	1.24301	0.51374
A0A1S3TN67	Peroxiredoxin (EC 1.11.1.15)	22.932	216	2.49E+08±9.11E+07	1.15E+08±3.96E+07	0.464078	0.130404
A0A1S3UM69	uncharacterized protein LOC106766846 isoform X2	22.945	208	4.56E+07±4.72E+06	0.00E+00±0.00E+00	0	0.000165584
A0A1S3VFE7	Pre-mRNA cleavage factor Im 25 kDa subunit	22.966	200	2.11E+07±1.49E+07	1.03E+07±7.77E+06	0.48863	0.415674
A0A3Q0FGK7	UMP-CMP kinase (EC 2.7.4.14) (Deoxycytidylate kinase) (CK) (dCMP kinase) (Uridine monophosphate/cytidine monophosphate kinase) (UMP/CMP kinase) (UMP/CMPK)	22.967	207	1.63E+07±2.31E+07	0.00E+00±0.00E+00	0	0.373901
A0A1S3VS60	probable peroxygenase 4	22.971	201	4.63E+07±8.72E+06	3.74E+07±2.21E+07	0.806086	0.621608
A0A1S3UMI4	40S ribosomal protein S9-2-like	23.02	197	3.03E+09±2.19E+08	2.76E+09±2.44E+08	0.911806	0.313671
A0A1S3TL10	ras-related protein Rab7	23.052	206	1.02E+09±1.67E+08	1.44E+09±1.64E+08	1.41243	0.0631908
A0A1S3T8R0	glycine-rich RNA-binding protein RZ1A isoform X2	23.064	212	4.04E+07±1.99E+07	5.44E+07±1.04E+07	1.34628	0.429056
A0A1S3ULW0	40S ribosomal protein S9-2	23.066	197	1.62E+08±7.12E+06	2.35E+08±3.60E+07	1.44943	0.0484995
A0A1S3UI34	miraculin	23.112	209	2.01E+08±4.04E+07	4.29E+08±8.89E+06	2.13138	0.00146683
A0A1S3VJ92	ras-related protein RABB1c	23.131	211	3.80E+08±3.96E+06	4.34E+08±4.37E+07	1.14434	0.151839
A0A1S3UMS0	UPF0664 stress-induced protein C29B12.11c isoform X2	23.144	205	1.37E+08±3.42E+07	1.28E+08±9.37E+07	0.938042	0.91026
A0A1S3URW3	ras-related protein RABH1e isoform X2	23.176	207	8.61E+07±2.91E+07	2.07E+08±8.00E+07	2.40505	0.114857
A0A1S3U1G9	ER membrane protein complex subunit 7 homolog	23.206	209	5.12E+07±1.09E+07	2.12E+07±1.57E+07	0.413687	0.0902777
A0A1S3VY68	heat shock 22 kDa protein, mitochondrial isoform X2	23.211	206	1.34E+07±1.44E+07	1.69E+07±1.20E+07	1.25619	0.807564
A0A1S3VBG1	ras-related protein Rab7	23.282	207	8.17E+07±4.80E+07	6.84E+07±5.50E+07	0.837061	0.809164
A0A3Q0FDP7	25.3 kDa vesicle transport protein isoform X2	23.294	199	6.27E+07±2.26E+06	2.06E+07±4.16E+06	0.328091	0.00023138
A0A1S3TQQ3	thylakoid lumenal 15 kDa protein 1, chloroplastic isoform X1	23.392	221	2.34E+06±3.31E+06	0.00E+00±0.00E+00	0	0.373901
A0A1S3UH91	ras-related protein RABC1	23.406	212	6.31E+08±6.75E+07	5.39E+08±1.76E+08	0.854564	0.528491
A0A1S3UXR9	glutathione S-transferase DHAR2	23.428	213	3.64E+08±5.17E+07	3.42E+08±9.86E+07	0.939316	0.793113
A0A1S3UND8	single-stranded DNA-binding protein, mitochondrial	23.433	212	1.52E+06±2.15E+06	9.17E+06±6.62E+06	6.03052	0.194996
A0A1S3U271	Chalcone-flavonone isomerase family protein	23.472	209	1.44E+08±4.06E+07	5.04E+08±7.37E+07	3.49957	0.00375985
A0A1S3UCF7	outer envelope pore protein 24, chloroplastic	23.484	213	2.63E+07±1.88E+07	8.06E+07±8.90E+06	3.06506	0.0209507
A0A1S3UXW0	1,2-dihydroxy-3-keto-5-methylthiopentene dioxygenase (EC 1.13.11.54) (Acireductone dioxygenase (Fe(2+)-requiring)) (ARD) (Fe-ARD)	23.509	200	7.48E+07±1.51E+07	5.78E+07±5.68E+06	0.772128	0.209171
A0A1S3UC96	ubiquitin thioesterase OTU1	23.516	208	4.83E+07±7.23E+06	7.49E+07±5.31E+07	1.55028	0.521935
A0A1S3TKB6	60S ribosomal protein L23a	23.609	208	0.00E+00±0.00E+00	1.54E+07±2.18E+07	#DIV/0!	0.373901
A0A1S3U8J5	NADH dehydrogenase [ubiquinone] iron-sulfur protein 7, mitochondrial	23.681	213	2.35E+07±1.25E+06	2.11E+07±2.82E+06	0.895509	0.32279
A0A1S3VHP0	60S ribosomal protein L13a-4	23.715	206	8.92E+07±2.69E+07	1.25E+08±1.99E+07	1.40324	0.203433
A0A1S3TRY8	60S ribosomal protein L13a-4	23.718	206	1.90E+09±4.81E+08	1.56E+09±1.28E+08	0.817659	0.380315
A0A1S3UQN0	kunitz-type trypsin inhibitor-like 1 protein	23.737	217	0.00E+00±0.00E+00	1.43E+07±2.03E+07	#DIV/0!	0.373901
A0A1S3TVK7	ras-related protein RABE1c-like	23.762	215	2.46E+07±2.79E+06	1.83E+07±7.52E+05	0.741684	0.0356702
A0A3P9QNA4	Chalcone-flavonone isomerase family protein	23.772	222	0.00E+00±0.00E+00	3.42E+07±2.86E+07	#DIV/0!	0.166698
A0A1S3UC59	60S ribosomal protein L13	23.813	207	9.26E+07±6.56E+07	1.88E+07±2.66E+07	0.203146	0.214282
A0A1S3UIY7	Proteasome subunit beta (EC 3.4.25.1)	23.86	215	1.16E+08±3.83E+07	1.92E+08±2.41E+07	1.6539	0.076936
A0A1S3VP86	60S ribosomal protein L13	23.863	207	1.82E+09±3.91E+08	1.25E+09±1.66E+08	0.687671	0.131604
A0A1S3UUW5	60S ribosomal protein L13	23.875	207	3.11E+07±4.21E+07	9.07E+07±6.92E+07	2.91493	0.357062
A0A1S3UIB7	6,7-dimethyl-8-ribityllumazine synthase (DMRL synthase) (EC 2.5.1.78)	23.906	227	2.49E+07±3.52E+07	1.13E+08±1.37E+07	4.56477	0.0293673
A0A3Q0FB96	membrane steroid-binding protein 1 isoform X2	23.914	216	1.71E+08±2.85E+07	1.51E+08±1.45E+07	0.882908	0.427372
A0A1S3VJS0	uncharacterized protein LOC106775788	23.94	217	7.05E+07±3.89E+06	5.91E+07±8.12E+06	0.838269	0.148013
A0A3Q0ESE3	Dirigent protein	23.98	216	0.00E+00±0.00E+00	1.48E+08±3.86E+07	#DIV/0!	0.00558913
A0A1S3TY29	nuclear transcription factor Y subunit C-1	24.075	223	0.00E+00±0.00E+00	4.61E+06±6.52E+06	#DIV/0!	0.373901
A0A1S3URR8	acylpyruvase FAHD1, mitochondrial	24.091	225	1.45E+08±3.86E+07	1.88E+08±1.57E+07	1.29552	0.21917
A0A1S3V506	Chalcone-flavonone isomerase family protein	24.105	224	0.00E+00±0.00E+00	4.87E+07±6.89E+07	#DIV/0!	0.373901
A0A1S3W2N6	ras-related protein RABA1f	24.111	217	1.94E+07±2.74E+07	8.17E+07±5.40E+07	4.21112	0.219488
A0A1S3V7V8	uncharacterized protein At2g38710	24.114	211	1.21E+07±8.78E+06	2.83E+07±2.35E+07	2.33219	0.413749
A0A1S3VMC2	Ribosomal protein L15	24.176	204	1.73E+09±4.85E+08	2.48E+09±3.93E+08	1.43013	0.166011
A0A1S3VBE3	uncharacterized protein At2g37660, chloroplastic	24.19	219	4.54E+07±3.21E+07	2.44E+07±3.45E+07	0.537016	0.56231
A0A1S3VM50	abscisic acid receptor PYR1	24.199	219	0.00E+00±0.00E+00	4.79E+07±5.41E+07	#DIV/0!	0.278281
A0A1S3TY90	uncharacterized protein LOC106759876	24.225	227	0.00E+00±0.00E+00	5.13E+06±7.26E+06	#DIV/0!	0.373901
A0A1S3UIG4	Ribosomal protein L15	24.235	204	1.18E+08±9.55E+07	2.95E+08±2.15E+08	2.49236	0.348599
A0A1S3UWD5	vacuolar protein sorting-associated protein 32 homolog 2	24.238	218	1.96E+07±1.39E+07	1.84E+07±3.93E+06	0.938724	0.912138
A0A1S3TFE2	prosaposin	24.257	217	1.92E+07±3.88E+06	2.93E+07±9.66E+06	1.53009	0.239323
A0A1S3VSU0	soluble inorganic pyrophosphatase 1	24.289	213	2.39E+07±3.37E+07	0.00E+00±0.00E+00	0	0.373901
A0A1S3UQY9	1-Cys peroxiredoxin	24.311	218	4.09E+10±3.20E+09	2.17E+10±1.70E+09	0.530337	0.00169558
A0A1S3VN22	B-cell receptor-associated protein 31	24.32	215	4.81E+06±6.80E+06	0.00E+00±0.00E+00	0	0.373901
A0A1S3UEK4	glutathione S-transferase	24.398	219	0.00E+00±0.00E+00	2.72E+07±3.41E+07	#DIV/0!	0.322389
A0A1S3U9F3	elongation factor 1-beta 2	24.4	224	2.76E+09±3.62E+08	2.92E+09±4.20E+08	1.05918	0.698115
A0A1S3V8X3	ran-binding protein 1 homolog b	24.404	219	5.84E+08±1.69E+08	2.61E+08±4.57E+07	0.446509	0.0591836
A0A1S3V8D9	uncharacterized protein LOC106772614	24.435	222	0.00E+00±0.00E+00	1.92E+07±2.71E+07	#DIV/0!	0.373901
A0A1S3TN14	Ribosomal protein L19	24.449	209	4.57E+07±1.20E+07	1.44E+08±2.04E+08	3.14854	0.533128
A0A1S3UCG8	transmembrane emp24 domain-containing protein p24beta2	24.449	213	3.40E+07±2.41E+07	6.90E+06±5.15E+06	0.20308	0.195007
A0A3Q0F7D3	cold shock protein 1 isoform X1 (cold shock protein 1 isoform X2)	24.45	249	2.17E+07±1.54E+07	1.11E+07±1.57E+07	0.510564	0.531062
A0A1S3TLN2	Ribosomal protein L19	24.469	210	4.78E+08±4.14E+07	3.21E+08±1.27E+08	0.670273	0.16956
A0A1S3VGI4	late embryogenesis abundant protein 2	24.521	222	6.83E+08±2.81E+07	1.63E+09±7.77E+08	2.38344	0.160806
A0A1S3TTB0	Ribosomal protein	24.524	216	4.45E+07±6.29E+07	9.60E+07±7.04E+07	2.15689	0.483659
A0A1S3TK69	ras-related protein Rab11A	24.538	223	3.26E+07±4.60E+07	1.37E+08±9.96E+07	4.21214	0.24905
A0A1S3TRN3	Ribosomal protein	24.575	216	1.44E+09±5.73E+08	1.30E+09±5.60E+08	0.905063	0.821184
A0A1S3VZ28	Proteasome subunit beta (EC 3.4.25.1)	24.576	223	7.87E+08±2.13E+08	7.14E+08±5.59E+07	0.907171	0.663433
A0A1S3UJ73	calcyclin-binding protein	24.584	218	4.52E+06±6.40E+06	4.12E+06±5.82E+06	0.909996	0.95012
A0A1S3UNS2	Protein-L-isoaspartate O-methyltransferase (EC 2.1.1.77)	24.602	229	0.00E+00±0.00E+00	6.41E+06±5.04E+06	#DIV/0!	0.146763
A0A1S3VQE9	Reticulon-like protein	24.628	212	7.26E+07±5.80E+07	2.99E+07±4.23E+07	0.412582	0.448621
A0A1S3V4F8	GDT1 family protein	24.634	229	1.65E+07±1.45E+07	9.33E+06±6.86E+06	0.56481	0.560929
A0A1S3TRX5	40S ribosomal protein S8	24.664	217	1.84E+09±2.13E+08	1.52E+09±1.67E+08	0.826701	0.171189
A0A1S3VF69	40S ribosomal protein S8	24.669	218	2.59E+07±1.83E+07	1.20E+07±8.46E+06	0.461784	0.384583
A0A1S3UCS3	glutathione S-transferase F9	24.687	215	4.06E+08±5.45E+07	4.50E+08±1.16E+07	1.10789	0.327919
A0A1S3U4H1	universal stress protein PHOS34 isoform X2	24.732	226	0.00E+00±0.00E+00	3.64E+06±2.08E+05	#DIV/0!	1.59079e-05
A0A1S3VDE0	membrane steroid-binding protein 1	24.747	223	8.05E+06±6.05E+06	7.28E+07±6.54E+07	9.04221	0.23559
A0A1S3V548	ras-related protein RABA5a	24.77	225	6.46E+06±7.51E+06	8.74E+06±1.24E+07	1.35238	0.834702
A0A1S3TM69	uncharacterized protein LOC106756790	24.86	231	3.42E+07±2.12E+06	0.00E+00±0.00E+00	0	2.19253e-05
A0A1S3VPH7	vesicle-associated protein 2-1 isoform X1	24.887	219	4.51E+06±6.37E+06	0.00E+00±0.00E+00	0	0.373901
A0A1S3TGE1	glutathione S-transferase F10 (glutathione S-transferase F10-like)	24.897	215	1.01E+08±9.09E+07	2.73E+08±1.12E+08	2.69613	0.167218
A0A1S3T843	elongation factor 1-delta	24.912	230	5.64E+09±8.05E+08	4.85E+09±6.01E+08	0.859863	0.328056
A0A1S3V918	transmembrane ascorbate ferrireductase 1	24.933	229	0.00E+00±0.00E+00	9.14E+07±2.32E+07	#DIV/0!	0.0051025
A0A1S3UVT8	Nucleoside diphosphate kinase (EC 2.7.4.6)	24.943	225	2.35E+08±2.50E+07	1.01E+08±1.08E+07	0.428546	0.00220933
A0A3Q0FES2	intracellular ribonuclease LX-like	24.956	218	1.03E+08±1.26E+07	6.08E+07±4.44E+07	0.593269	0.270286
A0A1S3UBR4	60S ribosomal protein L10	24.975	221	8.95E+08±1.11E+07	3.74E+08±2.92E+08	0.417439	0.0653828
A0A1S3ULG2	transmembrane emp24 domain-containing protein p24delta9	25.038	219	1.36E+08±3.62E+07	7.47E+07±6.35E+07	0.550216	0.302908
A0A1S3TQY4	probable 26S proteasome regulatory subunit p27	25.05	230	4.29E+06±6.06E+06	0.00E+00±0.00E+00	0	0.373901
A0A1S3U4Q3	GTP-binding nuclear protein	25.105	221	2.30E+09±6.10E+07	2.55E+09±2.10E+08	1.10537	0.191726
A0A1S3TEC1	auxin-induced in root cultures protein 12	25.125	245	0.00E+00±0.00E+00	4.06E+07±5.74E+07	#DIV/0!	0.373901
A0A1S3TYC8	Proteasome subunit beta (EC 3.4.25.1)	25.166	233	2.55E+08±1.15E+08	3.32E+08±2.64E+08	1.30109	0.725462
A0A1S3UQR6	vacuolar protein sorting-associated protein 2 homolog 1	25.222	222	0.00E+00±0.00E+00	8.59E+07±1.22E+08	#DIV/0!	0.373901
A0A1S3URA2	glutathione S-transferase zeta class	25.227	223	2.22E+07±1.57E+07	1.04E+07±1.47E+07	0.468038	0.480702
A0A1S3VTX5	protein DOG1-like 4	25.273	215	7.19E+06±1.02E+07	0.00E+00±0.00E+00	0	0.373901
A0A1S3V3Y6	albumin-2-like	25.32	229	2.43E+07±3.44E+07	4.20E+07±3.32E+07	1.72975	0.627515
A0A1S3U4V1	aquaporin TIP2-1	25.321	248	1.67E+07±3.60E+06	3.54E+07±3.85E+06	2.11935	0.00741185
A0A1S3VHZ2	enoyl-CoA delta isomerase 2, peroxisomal	25.402	239	6.96E+07±6.30E+07	6.65E+07±1.29E+07	0.954527	0.947834
A0A3Q0FC41	annexin-like protein RJ4 isoform X2	25.424	224	1.11E+08±8.04E+07	2.21E+08±1.57E+08	1.98617	0.429232
A0A1S3V1U1	Eukaryotic translation initiation factor 3 subunit J (eIF3j)	25.468	227	6.06E+07±5.51E+07	6.93E+07±4.90E+07	1.14432	0.875028
A0A1S3UZ12	albumin-2-like	25.478	230	1.08E+08±5.97E+06	3.61E+07±2.66E+07	0.334808	0.0203606
O64438	ARG10	25.481	237	1.61E+08±2.22E+07	1.09E+07±1.54E+07	0.0675745	0.00141559
A0A1S3UKI6	syntaxin-51	25.506	229	0.00E+00±0.00E+00	1.88E+07±2.66E+07	#DIV/0!	0.373901
A0A1S3VGS8	NADH dehydrogenase [ubiquinone] iron-sulfur protein 8, mitochondrial	25.511	222	3.99E+07±2.82E+07	8.50E+07±6.24E+07	2.13134	0.404379
A0A3Q0F821	Nucleoside diphosphate kinase (EC 2.7.4.6)	25.538	238	1.49E+08±1.05E+08	4.67E+08±4.34E+08	3.13854	0.370802
A0A1S3TH34	Proteasome subunit alpha type (EC 3.4.25.1)	25.578	235	4.64E+08±6.65E+07	3.20E+08±1.44E+08	0.689706	0.268342
A0A1S3V2K4	probable acetyltransferase NATA1-like	25.61	230	1.08E+08±1.13E+07	5.52E+07±2.67E+06	0.513409	0.00309804
A0A1S3TH17	probable glutathione S-transferase	25.643	225	6.27E+07±4.38E+06	3.03E+08±1.45E+07	4.82629	2.36982e-05
A0A1S3UMG9	stem-specific protein TSJT1	25.662	236	7.35E+07±3.72E+07	2.23E+07±1.75E+07	0.302936	0.153138
A0A1S3T9K5	heme-binding protein 2	25.697	231	6.36E+07±6.97E+06	4.41E+08±4.98E+08	6.93893	0.343959
A0A1S3UFJ7	succinate dehydrogenase subunit 5, mitochondrial	25.731	232	3.11E+08±1.80E+07	2.60E+08±9.49E+06	0.835609	0.0238619
A0A1S3THH2	CDP-diacylglycerol--inositol 3-phosphatidyltransferase (EC 2.7.8.11)	25.741	227	1.19E+07±8.74E+06	2.22E+07±1.58E+07	1.86989	0.463149
A0A1S3UX97	endo-1,31,4-beta-D-glucanase	25.752	239	1.50E+08±4.15E+07	9.64E+07±1.82E+07	0.643217	0.170275
A0A1S3TFR6	probable glutathione S-transferase	25.813	226	6.64E+06±9.39E+06	1.60E+07±2.26E+07	2.40419	0.618316
A0A1S3TTI6	uncharacterized protein LOC106758664	25.814	236	2.67E+07±2.06E+07	4.37E+06±6.17E+06	0.163712	0.215611
A0A3Q0EVW1	protein DOG1-like 4	25.834	231	9.14E+07±2.13E+07	0.00E+00±0.00E+00	0	0.00370912
A0A1S3V6D5	aquaporin PIP1-1 isoform X3	25.845	239	1.59E+08±2.25E+08	0.00E+00±0.00E+00	0	0.373901
A0A1S3TJ78	REF/SRPP-like protein At1g67360	25.872	236	0.00E+00±0.00E+00	2.79E+07±3.94E+07	#DIV/0!	0.373901
A0A1S3TQE2	soluble inorganic pyrophosphatase 4	25.88	229	9.28E+06±1.31E+07	0.00E+00±0.00E+00	0	0.373901
A0A3Q0F213	Proteasome subunit beta (EC 3.4.25.1)	25.896	238	3.74E+08±4.06E+07	5.01E+08±1.37E+08	1.33958	0.277577
A0A1S3TXW5	60S ribosomal protein L6	25.922	232	1.78E+09±4.38E+07	1.30E+09±2.44E+08	0.730226	0.0515955
A0A1S3UJ21	Ubiquitin carboxyl-terminal hydrolase (EC 3.4.19.12)	25.935	236	2.82E+07±2.12E+06	2.52E+07±5.26E+06	0.89438	0.498547
A0A1S3V1H6	Proteasome subunit alpha type (EC 3.4.25.1)	25.98	237	7.95E+08±3.66E+08	3.92E+08±2.92E+08	0.493105	0.290326
A0A1S3TVW0	THO complex subunit 4A	26	244	8.64E+07±1.21E+07	4.21E+07±3.08E+07	0.487484	0.1314
A0A1S3UWB6	Glutathione peroxidase	26.028	236	1.69E+09±3.41E+08	1.59E+09±8.44E+07	0.942448	0.71584
A0A1S3U060	uncharacterized protein LOC106760486	26.121	232	2.58E+08±6.63E+06	5.90E+08±1.46E+08	2.28908	0.0321547
A0A1S3THS9	ATP-dependent Clp protease proteolytic subunit (EC 3.4.21.92)	26.141	241	4.62E+06±6.54E+06	2.60E+07±3.67E+07	5.61857	0.463733
A0A1S3UC83	U2 small nuclear ribonucleoprotein B'' 2	26.146	232	2.39E+07±6.99E+06	2.41E+07±2.27E+07	1.00865	0.990804
A0A1S3TPB9	uncharacterized protein LOC106757481	26.152	233	6.39E+07±1.02E+07	2.99E+07±7.04E+06	0.468623	0.017987
A0A1S3VD94	26.5 kDa heat shock protein, mitochondrial	26.153	228	2.75E+07±1.23E+07	3.73E+07±1.17E+07	1.35462	0.461712
A0A1S3W001	late embryogenesis abundant protein D-34	26.172	257	6.87E+09±7.68E+08	2.62E+08±2.41E+08	0.0380533	0.000313568
A0A1S3U165	uncharacterized protein LOC106760847	26.205	243	2.20E+08±6.31E+07	3.83E+08±1.29E+08	1.73979	0.183446
A0A1S3V183	40S ribosomal protein S3-3	26.25	235	3.66E+09±2.57E+08	2.67E+09±4.04E+08	0.729539	0.043138
A0A1S3VJD3	Proteasome subunit beta (EC 3.4.25.1)	26.254	232	2.01E+08±1.32E+07	3.04E+08±1.84E+07	1.50666	0.00309032
A0A1S3T8B8	Superoxide dismutase (EC 1.15.1.1)	26.282	239	4.85E+08±6.33E+07	4.88E+08±1.14E+08	1.00729	0.971254
A0A1S3U9M6	40S ribosomal protein S3-3	26.283	236	1.52E+08±6.30E+07	1.76E+08±1.44E+08	1.15847	0.838669
A0A1S3TG10	osmotin-like protein	26.286	248	2.10E+09±4.40E+08	2.59E+09±2.98E+08	1.23267	0.262897
A0A1S3UPP8	probable bifunctional TENA-E protein isoform X2	26.346	229	7.86E+09±2.54E+08	4.74E+09±7.76E+08	0.602899	0.0056745
A0A3Q0F568	predicted GPI-anchored protein 58 isoform X2	26.447	256	4.21E+07±5.96E+07	1.07E+08±8.99E+07	2.53014	0.445598
A0A1S3TXB6	20 kDa chaperonin, chloroplastic	26.452	249	3.11E+08±2.24E+08	3.74E+08±3.10E+07	1.20042	0.71582
A0A1S3V2E4	Eukaryotic translation initiation factor 6 (eIF-6)	26.53	245	8.00E+07±3.54E+07	2.15E+07±1.57E+07	0.268013	0.0992396
A0A1S3TJZ8	universal stress protein PHOS34-like isoform X3	26.547	244	2.48E+08±1.46E+08	1.22E+08±9.39E+07	0.493072	0.363532
A0A1S3UIH2	adenylate kinase 4	26.56	242	3.81E+08±2.35E+07	4.87E+08±1.23E+08	1.27871	0.296989
A0A1S3UMH8	protein CWC15 homolog	26.573	227	0.00E+00±0.00E+00	5.15E+06±7.29E+06	#DIV/0!	0.373901
A0A3Q0FGY1	tobamovirus multiplication protein 1 isoform X3	26.577	231	1.82E+07±2.58E+07	1.09E+08±8.91E+07	5.99213	0.237883
A0A1S3UM78	Eukaryotic translation initiation factor 3 subunit K (eIF3k) (eIF-3 p25)	26.612	232	1.11E+08±3.23E+07	4.55E+07±3.22E+07	0.408781	0.110895
I2FLH6	Dehydrin protein (Fragment)	26.629	258	1.69E+10±1.06E+09	2.30E+09±1.52E+08	0.136337	4.29579e-05
A0A1S3TLI6	50S ribosomal protein L13, chloroplastic	26.687	240	3.89E+06±5.51E+06	0.00E+00±0.00E+00	0	0.373901
A0A1S3V7I6	Peptidyl-prolyl cis-trans isomerase (PPIase) (EC 5.2.1.8)	26.695	248	1.76E+08±2.08E+07	2.42E+07±3.42E+07	0.137537	0.00586171
A0A3Q0F8J7	late embryogenesis abundant protein D-34 isoform X2	26.713	257	4.54E+09±2.63E+08	2.15E+07±2.46E+07	0.00472948	1.73517e-05
A0A1S3VEG2	3-isopropylmalate dehydratase small subunit 3-like	26.757	253	1.08E+07±1.86E+06	1.10E+07±7.85E+06	1.01965	0.97208
A0A1S3U2N0	uncharacterized protein LOC106761249	26.83	240	2.90E+07±7.03E+06	1.42E+07±1.01E+07	0.490067	0.163302
A0A1S3UYU1	stem-specific protein TSJT1	26.831	250	0.00E+00±0.00E+00	3.95E+07±3.51E+07	#DIV/0!	0.186231
A0A1S3V6G8	probable aquaporin TIP-type alpha	26.849	254	2.86E+09±4.72E+08	2.93E+09±1.29E+09	1.0274	0.939512
A0A1S3U8J0	ATP synthase subunit O, mitochondrial	26.858	245	5.38E+08±7.36E+07	6.48E+08±5.62E+07	1.20509	0.167444
A0A1S3V3T3	peroxygenase isoform X2	26.98	240	4.92E+09±2.73E+08	2.02E+09±3.57E+08	0.411176	0.000805014
A0A1S3TDG7	UMP-CMP kinase (EC 2.7.4.14) (Deoxycytidylate kinase) (CK) (dCMP kinase) (Uridine monophosphate/cytidine monophosphate kinase) (UMP/CMP kinase) (UMP/CMPK)	26.99	239	2.35E+07±4.95E+06	5.75E+07±7.56E+06	2.45234	0.00595545
A0A1S3TDQ7	glutathione S-transferase L3 isoform X2	27.003	237	6.14E+07±2.36E+07	3.10E+07±2.43E+07	0.505246	0.273944
A0A1S3TCI1	U1 small nuclear ribonucleoprotein A	27.021	241	4.57E+06±3.27E+06	3.63E+06±5.14E+06	0.794376	0.837815
A0A1S3TKD5	L-ascorbate peroxidase, cytosolic	27.071	250	0.00E+00±0.00E+00	1.53E+09±3.56E+08	#DIV/0!	0.00375018
A0A1S3U871	peroxisome biogenesis protein 22 isoform X2	27.091	245	4.88E+07±8.78E+06	2.10E+07±1.54E+07	0.429565	0.0901751
A0A1S3UUX8	Proteasome subunit alpha type (EC 3.4.25.1)	27.133	249	3.16E+08±9.95E+07	3.01E+08±9.32E+07	0.951838	0.882171
A0A1S3VI54	probable aquaporin TIP-type alpha	27.145	256	2.13E+08±1.02E+08	1.68E+08±1.05E+08	0.788767	0.685246
A0A1S3TRD1	glutathione S-transferase L3	27.152	237	3.86E+08±5.83E+07	3.10E+08±3.33E+07	0.803463	0.185272
A0A1S3TH03	small heat shock protein, chloroplastic isoform X2	27.153	236	2.79E+07±5.97E+06	0.00E+00±0.00E+00	0	0.00273341
A0A1S3TWV0	triosephosphate isomerase, cytosolic	27.194	253	1.82E+09±2.60E+08	2.95E+09±2.07E+08	1.62517	0.00851325
A0A1S3V7K1	vesicle-associated membrane protein 727	27.197	238	1.93E+07±3.88E+06	1.49E+07±1.06E+07	0.772879	0.61106
A0A1S3TR24	acyl-protein thioesterase 1	27.233	258	1.57E+07±2.22E+07	1.82E+07±2.57E+07	1.1545	0.924297
A0A1S3VB08	Proteasome subunit alpha type (EC 3.4.25.1)	27.237	249	7.72E+08±2.07E+08	6.99E+08±1.91E+08	0.905189	0.732062
A0A1S3V198	protein LIFEGUARD 2	27.263	242	3.81E+07±5.93E+06	3.92E+07±1.27E+07	1.02866	0.917733
A0A3Q0ET55	uncharacterized protein LOC106754472 isoform X2	27.287	251	1.35E+06±1.90E+06	0.00E+00±0.00E+00	0	0.373901
A0A1S3TS54	Proteasome subunit alpha type (EC 3.4.25.1)	27.329	250	3.39E+08±1.10E+08	4.04E+08±1.42E+08	1.19119	0.637097
Q9XQB6	Chlorophyll a-b binding protein, chloroplastic	27.361	258	3.30E+07±2.39E+07	4.92E+07±3.50E+07	1.48893	0.618553
A0A1S3TAC6	Proteasome subunit alpha type (EC 3.4.25.1)	27.369	250	6.89E+07±5.00E+07	1.56E+08±1.18E+08	2.26484	0.3922
A0A1S3UGN7	Cysteine proteinase inhibitor	27.407	246	1.45E+09±1.51E+08	6.67E+08±1.93E+07	0.459615	0.00190583
A0A3Q0EKE4	mitochondrial import inner membrane translocase subunit TIM22	27.413	259	1.75E+08±4.18E+07	1.19E+08±1.05E+08	0.679444	0.518928
A0A1S3US36	V-type proton ATPase subunit E	27.432	238	1.99E+08±2.32E+07	3.13E+08±2.04E+07	1.57056	0.00651022
A0A1S3TKU5	Proteasome subunit alpha type (EC 3.4.25.1)	27.44	246	1.43E+09±2.27E+08	7.74E+08±1.12E+08	0.54014	0.0212063
A0A1S3V338	uncharacterized protein LOC106771156	27.469	244	9.93E+08±5.96E+07	8.93E+08±4.03E+07	0.899089	0.120027
A0A1S3UET8	ribonuclease P protein subunit p25-like protein	27.516	250	1.22E+07±8.61E+06	2.63E+07±2.15E+07	2.16312	0.437108
A0A1S3TBJ9	NADPH-dependent aldehyde reductase-like protein, chloroplastic	27.524	263	0.00E+00±0.00E+00	4.11E+07±2.95E+07	#DIV/0!	0.120104
A0A1S3TAF8	phosducin-like protein 3	27.537	244	5.03E+06±7.11E+06	1.69E+07±5.48E+06	3.36538	0.134337
A0A1S3UC94	probable ATP synthase 24 kDa subunit, mitochondrial	27.546	241	4.68E+08±7.91E+07	6.34E+08±5.11E+07	1.35449	0.0673381
A0A1S3UF14	Expansin	27.551	255	1.61E+07±9.69E+05	5.16E+07±9.70E+06	3.20068	0.00673532
A0A1S3VLN6	probable peroxygenase 5 isoform X2	27.556	241	3.85E+08±1.72E+07	3.68E+08±1.26E+08	0.956077	0.859925
A0A1S3V4B8	oil body-associated protein 2B	27.584	245	2.85E+10±1.24E+09	1.33E+10±1.30E+09	0.464989	0.000272113
A0A1S3VTL5	oil body-associated protein 1A	27.619	241	1.99E+10±1.01E+09	1.45E+10±2.72E+09	0.729231	0.05819
A0A1S3UYF3	electron transfer flavoprotein subunit beta, mitochondrial	27.626	251	0.00E+00±0.00E+00	7.81E+06±1.10E+07	#DIV/0!	0.373901
A0A1S3VKT1	Probable 6-phosphogluconolactonase	27.638	250	2.69E+07±2.05E+07	9.84E+07±1.66E+07	3.65369	0.0184915
A0A1S3THJ1	secoisolariciresinol dehydrogenase-like	27.688	267	1.93E+08±8.21E+06	2.51E+08±3.40E+06	1.30571	0.0007225
A0A1S3T8V4	beta-conglycinin, beta chain-like	27.818	246	2.15E+11±1.07E+10	1.48E+11±1.07E+10	0.689937	0.00341872
A0A1S3VL70	translocon-associated protein subunit alpha	27.833	258	7.18E+08±2.13E+08	4.98E+08±3.08E+07	0.693869	0.222848
A0A1S3TLU3	Chlorophyll a-b binding protein, chloroplastic	27.851	252	3.66E+07±9.88E+06	5.20E+07±2.22E+07	1.42186	0.419221
Q9XQB3	Chlorophyll a-b binding protein, chloroplastic	27.917	263	4.13E+08±1.30E+08	9.93E+08±1.08E+08	2.40625	0.00834193
A0A1S3UMG2	stress-response A/B barrel domain-containing protein UP3	27.924	255	1.03E+08±5.09E+07	2.02E+08±2.89E+07	1.94896	0.0766768
A0A1S3V354	uncharacterized protein At2g39795, mitochondrial	27.929	247	3.81E+07±9.06E+06	6.81E+07±4.28E+06	1.79014	0.0132148
A0A1S3U769	NADH dehydrogenase [ubiquinone] flavoprotein 2, mitochondrial	27.96	251	1.93E+07±2.72E+07	4.97E+07±7.02E+07	2.58039	0.598502
Q9LKI0	Chlorophyll a-b binding protein, chloroplastic	27.963	264	2.47E+07±1.78E+07	5.21E+06±7.37E+06	0.210686	0.225592
A0A3Q0FD06	COP9 signalosome complex subunit 7 isoform X3	27.969	246	3.17E+07±5.88E+06	0.00E+00±0.00E+00	0	0.00157658
A0A1S3TVS7	Phosphomannomutase (EC 5.4.2.8)	27.986	247	1.16E+08±3.31E+07	1.16E+08±8.18E+07	0.993348	0.990692
A0A1S3TS07	allene oxide cyclase, chloroplastic	27.998	255	8.66E+07±2.72E+07	6.04E+07±2.68E+06	0.697151	0.246084
A0A1S3UBX5	stem-specific protein TSJT1	28.026	254	0.00E+00±0.00E+00	1.04E+07±1.47E+07	#DIV/0!	0.373901
A0A1S3VZ42	Carbonic anhydrase (EC 4.2.1.1) (Carbonate dehydratase)	28.06	256	4.48E+08±2.41E+07	5.09E+08±4.90E+07	1.13585	0.189587
A0A1S3VL61	stem-specific protein TSJT1 isoform X2	28.063	255	2.18E+07±1.54E+07	0.00E+00±0.00E+00	0	0.116243
A0A1S3TQ53	Peptidyl-prolyl cis-trans isomerase (PPIase) (EC 5.2.1.8)	28.077	259	1.51E+07±1.16E+07	0.00E+00±0.00E+00	0	0.138756
A0A1S3UFN7	Ferritin (EC 1.16.3.1)	28.096	250	1.39E+09±2.15E+08	5.88E+08±1.90E+08	0.424584	0.0171442
A0A1S3TBN9	tropinone reductase homolog At1g07440-like	28.192	266	5.06E+07±1.09E+07	0.00E+00±0.00E+00	0	0.00277412
A0A1S3TFA9	Anamorsin homolog (Fe-S cluster assembly protein DRE2 homolog)	28.211	265	1.87E+07±5.90E+06	2.90E+07±3.22E+06	1.55495	0.0948709
A0A1S3VR49	60S ribosomal protein L8-3	28.217	261	1.43E+09±2.13E+08	8.04E+08±4.73E+08	0.563789	0.165037
A0A1S3U535	14-3-3-like protein B isoform X1 (14-3-3-like protein B isoform X2) (14-3-3-like protein B isoform X3)	28.225	248	1.38E+08±2.95E+07	7.67E+07±4.14E+06	0.554794	0.0433567
A0A1S3UI49	gamma carbonic anhydrase-like 2, mitochondrial	28.235	256	6.27E+07±4.43E+07	1.92E+08±1.58E+07	3.05617	0.0179905
A0A1S3VVE9	HD domain-containing protein 2	28.249	256	0.00E+00±0.00E+00	5.02E+06±7.10E+06	#DIV/0!	0.373901
A0A1S3VEP8	40S ribosomal protein S6	28.315	249	7.64E+07±5.78E+07	4.80E+07±3.41E+07	0.627927	0.581394
A0A3Q0FAG6	transcription factor bHLH113 isoform X2	28.323	261	0.00E+00±0.00E+00	1.02E+07±7.54E+06	#DIV/0!	0.128073
A0A1S3VF90	40S ribosomal protein S6	28.345	249	1.70E+09±1.33E+08	1.18E+09±2.53E+08	0.691485	0.0607002
A0A1S3ULU9	glutathione S-transferase T1	28.37	250	2.50E+07±1.86E+07	9.68E+07±2.33E+07	3.86714	0.0272288
A0A1S3TWS4	Reticulon-like protein	28.385	256	6.00E+07±8.80E+06	6.33E+07±1.04E+07	1.05443	0.751523
A0A1S3T7T9	60S ribosomal protein L7-2 isoform X2	28.403	243	4.26E+09±4.48E+08	2.80E+09±2.45E+08	0.658017	0.0157534
A0A1S3V103	Ferritin (EC 1.16.3.1)	28.43	256	8.91E+07±6.51E+07	2.82E+07±3.98E+07	0.316317	0.322187
A0A3Q0EJP8	protein TIC 22-like, chloroplastic isoform X2	28.436	257	1.32E+07±9.36E+06	8.89E+06±6.82E+06	0.671526	0.623671
A0A1S3UCZ3	uncharacterized protein At2g39795, mitochondrial	28.451	251	0.00E+00±0.00E+00	2.53E+07±1.80E+07	#DIV/0!	0.118898
A0A1S3VJX7	uncharacterized protein At3g49720	28.454	261	1.61E+07±1.20E+07	3.80E+07±2.39E+07	2.36176	0.310878
A0A1S3TT95	Ferritin (EC 1.16.3.1)	28.464	255	9.18E+08±9.18E+07	6.92E+08±2.86E+07	0.753751	0.0292593
A0A1S3VLF8	serine/arginine-rich splicing factor SR45a	28.498	245	0.00E+00±0.00E+00	1.11E+06±1.57E+06	#DIV/0!	0.373901
A0A1S3UEM0	uncharacterized protein At3g49720-like	28.525	258	4.96E+06±7.02E+06	0.00E+00±0.00E+00	0	0.373901
A0A3Q0FG44	NADPH-dependent oxidoreductase 2-alkenal reductase	28.527	255	7.88E+06±5.58E+06	0.00E+00±0.00E+00	0	0.116175
D5FUD7	2-cys peroxiredoxin	28.593	261	7.69E+08±1.47E+08	9.26E+08±2.57E+08	1.20496	0.493121
A0A1S3UWZ2	Reticulon-like protein	28.595	254	1.49E+09±3.10E+08	1.43E+09±2.92E+08	0.95668	0.840497
A0A1S3TM00	2-Cys peroxiredoxin BAS1, chloroplastic	28.601	260	8.28E+07±1.98E+07	1.45E+07±1.02E+07	0.17448	0.0122872
A0A1S3UC11	hydroxyacylglutathione hydrolase cytoplasmic	28.629	258	1.02E+09±1.39E+08	3.19E+08±4.67E+07	0.311895	0.00242762
Q9LKI1	Chlorophyll a-b binding protein, chloroplastic	28.656	265	0.00E+00±0.00E+00	9.31E+07±9.09E+07	#DIV/0!	0.220894
A0A1S3VC23	heme-binding-like protein At3g10130, chloroplastic	28.662	259	6.02E+07±4.69E+07	4.73E+07±6.68E+07	0.784831	0.833396
A0A1S3TX52	tropinone reductase 1	28.675	265	0.00E+00±0.00E+00	2.42E+07±4.70E+06	#DIV/0!	0.00187868
A0A1S3TBS0	tropinone reductase	28.702	270	1.35E+08±2.64E+07	1.50E+08±3.28E+06	1.10726	0.484371
A0A3Q0ENI0	plant UBX domain-containing protein 1 isoform X8	28.706	253	3.86E+07±2.44E+06	1.18E+07±8.36E+06	0.304961	0.0120793
A0A1S3VC84	RWD domain-containing protein 1	28.755	254	1.51E+07±1.07E+07	1.15E+07±8.24E+06	0.764559	0.729143
A0A3Q0FBS8	ethylene-responsive transcription factor ERF110 isoform X2	28.759	269	6.08E+06±4.30E+06	2.38E+06±3.37E+06	0.391474	0.39223
A0A1S3TRV4	desumoylating isopeptidase 1 isoform X1	28.809	268	1.00E+07±1.72E+06	1.18E+07±1.12E+07	1.17787	0.834565
A0A1S3UMP2	Inositol-1-monophosphatase (EC 3.1.3.25)	28.979	270	3.71E+07±2.78E+07	3.18E+07±2.67E+07	0.858277	0.856507
A0A1S3VNX3	signal recognition particle receptor subunit beta	28.992	259	2.84E+08±5.40E+07	7.56E+07±1.82E+07	0.266013	0.00662212
A0A1S3VAK1	Reticulon-like protein	29.005	262	1.30E+08±3.29E+07	1.92E+08±3.29E+07	1.47373	0.134397
A0A1S3TVW1	14-3-3-like protein A	29.006	256	3.63E+09±7.29E+08	3.06E+09±4.88E+08	0.844392	0.414323
A0A1S3UHZ4	Protein YIPF	29.011	269	0.00E+00±0.00E+00	2.06E+07±2.91E+07	#DIV/0!	0.373901
A0A1S3TZN6	hydroxyacylglutathione hydrolase cytoplasmic-like	29.038	261	8.25E+06±6.66E+06	0.00E+00±0.00E+00	0	0.154558
A0A1S3VMD6	mitochondrial outer membrane protein porin 2	29.117	276	6.53E+07±6.38E+06	1.88E+08±3.59E+07	2.87274	0.00898376
A0A1S3V180	GDSL esterase/lipase CPRD49	29.12	256	0.00E+00±0.00E+00	6.67E+07±5.28E+06	#DIV/0!	5.78763e-05
A0A1S3VC51	stem 31 kDa glycoprotein	29.165	254	6.03E+08±1.73E+08	1.67E+08±5.28E+07	0.276964	0.027196
A0A3Q0F2Y3	phosphoglycerate mutase-like protein 1 isoform X2	29.176	259	0.00E+00±0.00E+00	1.50E+07±6.38E+06	#DIV/0!	0.0289786
A0A1S3TLV7	glutathione S-transferase DHAR3, chloroplastic	29.178	262	4.37E+07±8.86E+06	2.33E+07±1.66E+07	0.53389	0.199966
A0A1S3U6C1	14-3-3-like protein isoform X1	29.202	259	1.48E+08±3.64E+07	1.23E+08±7.61E+07	0.827136	0.689098
A0A1S3T802	Proteasome subunit beta (EC 3.4.25.1)	29.249	272	3.58E+08±7.90E+07	3.46E+08±1.08E+08	0.967101	0.906936
A0A1S3TS06	uncharacterized protein LOC106758136	29.255	261	5.76E+06±8.14E+06	3.00E+07±2.82E+07	5.21135	0.307478
A0A1S3VYT0	14-3-3-like protein C	29.261	258	4.52E+07±5.15E+06	3.36E+06±4.75E+06	0.0743105	0.00107991
A0A1S3VVS9	14-3-3-like protein	29.269	261	7.29E+08±1.78E+08	4.54E+08±1.63E+07	0.623097	0.0958871
A0A1S3VT00	gamma carbonic anhydrase 1, mitochondrial	29.3	270	1.62E+08±2.45E+07	1.74E+08±2.13E+07	1.07424	0.628949
A0A1S3TPN1	tropinone reductase homolog At5g06060	29.304	271	5.60E+07±3.00E+07	1.19E+08±4.67E+07	2.11993	0.185327
A0A3Q0EI77	cysteine proteinase RD21A-like	29.325	265	2.60E+07±2.27E+07	2.39E+08±5.66E+07	9.16928	0.00788128
A0A1S3UGN4	Small nuclear ribonucleoprotein-associated protein	29.325	281	4.29E+06±6.07E+06	7.57E+07±6.83E+06	17.6371	0.00038017
A0A1S3U355	xanthoxin dehydrogenase	29.369	280	0.00E+00±0.00E+00	3.68E+06±5.20E+06	#DIV/0!	0.373901
A0A1S3VH54	Proliferating cell nuclear antigen	29.381	265	5.74E+07±4.13E+07	1.73E+07±2.44E+07	0.300685	0.30241
A0A1S3V1Z7	60S ribosomal protein L7a-1	29.392	257	2.96E+07±2.12E+07	4.52E+07±3.20E+07	1.52581	0.596551
A0A1S3TDE5	ATP-dependent Clp protease proteolytic subunit	29.406	274	8.56E+06±6.06E+06	1.25E+07±8.99E+06	1.45487	0.637985
A0A1S3T7A1	gamma-interferon-inducible lysosomal thiol reductase-like	29.455	255	2.37E+08±1.70E+08	1.36E+08±3.56E+07	0.575529	0.458133
A0A1S3TCZ9	60S ribosomal protein L7a-1 isoform X2	29.462	259	2.05E+09±1.50E+08	2.48E+09±3.02E+08	1.21131	0.143721
A0A1S3TGS0	14-3-3-like protein GF14 iota	29.464	259	1.36E+07±9.64E+06	5.50E+07±2.40E+07	4.05777	0.0860788
A0A1S3VFC8	Inositol-1-monophosphatase (EC 3.1.3.25)	29.469	272	1.10E+08±1.18E+07	4.65E+07±3.29E+07	0.422708	0.0619209
A0A1S3VQL0	binding partner of ACD11 1 isoform X2	29.47	277	6.29E+07±1.09E+07	1.72E+07±6.03E+06	0.27287	0.00651113
A0A1S3VV37	14-3-3-like protein D	29.564	261	2.21E+08±1.02E+08	1.11E+09±6.10E+08	5.03706	0.110546
A0A1S3V3T2	acid phosphatase 1	29.581	256	6.15E+07±1.28E+07	3.44E+07±2.44E+07	0.560217	0.237661
A0A1S3UYM3	nifU-like protein 4, mitochondrial	29.615	270	1.31E+07±1.35E+07	2.24E+07±4.79E+06	1.70746	0.410965
A0A1S3UHD9	mitochondrial outer membrane protein porin of 36 kDa	29.624	276	1.41E+09±1.23E+08	1.01E+09±1.32E+08	0.715183	0.0348057
A0A1S3TWV2	outer plastidial membrane protein porin	29.69	276	3.07E+09±3.45E+08	2.85E+09±4.91E+08	0.927327	0.626788
A0A1S3VMK3	40S ribosomal protein S3a	29.727	261	3.03E+09±1.08E+08	1.74E+09±3.49E+08	0.57614	0.00768797
A0A1S3U566	gamma carbonic anhydrase 1, mitochondrial	29.745	273	1.33E+08±1.06E+07	1.98E+08±2.30E+07	1.49018	0.022072
A0A1S3UXL3	40S ribosomal protein S3a	29.751	261	5.32E+08±1.76E+08	4.13E+08±1.45E+08	0.777752	0.503878
A0A1S3VLR7	40S ribosomal protein S2-4	29.789	271	3.73E+09±5.42E+08	1.84E+09±3.28E+08	0.492705	0.0134201
A0A1S3UGN9	Glutathione peroxidase	29.796	263	3.61E+07±1.48E+06	2.16E+07±1.85E+07	0.596959	0.330252
A0A1S3W0S8	syntaxin-71 isoform X2	29.814	265	7.49E+06±1.06E+07	5.40E+07±6.79E+06	7.21458	0.00637088
A0A1S3UWH1	syntaxin-22	29.907	273	1.87E+07±2.95E+06	2.09E+07±1.72E+06	1.11558	0.420687
A0A1S3UXG5	40S ribosomal protein S4	29.92	264	0.00E+00±0.00E+00	1.45E+07±2.05E+07	#DIV/0!	0.373901
A0A1S3V927	lectin DB58	29.951	280	0.00E+00±0.00E+00	1.10E+08±2.97E+07	#DIV/0!	0.00633287
A0A1S3UHI3	40S ribosomal protein S4	29.961	264	2.15E+09±2.24E+08	2.98E+09±2.99E+08	1.38268	0.0356429
A0A1S3VH74	probable ribose-5-phosphate isomerase 3, chloroplastic	29.984	281	1.39E+07±4.09E+06	9.82E+06±1.46E+06	0.705004	0.251613
A0A1S3UX40	glycine-rich RNA-binding protein 2	30.002	308	6.26E+06±8.85E+06	2.43E+07±7.06E+06	3.88036	0.0875318
A0A1S3TB49	Cytochrome b-c1 complex subunit Rieske, mitochondrial (EC 7.1.1.8)	30.011	271	1.17E+08±2.09E+07	1.30E+08±9.22E+07	1.11323	0.852433
A0A1S3V4P3	aquaporin PIP2-2 isoform X2	30.075	281	9.04E+07±6.70E+07	7.27E+07±7.04E+07	0.804322	0.809534
A0A1S3UHZ8	mitochondrial outer membrane protein porin 6	30.103	277	0.00E+00±0.00E+00	8.52E+06±1.21E+07	#DIV/0!	0.373901
A0A1S3U5W4	Defective in cullin neddylation protein	30.15	259	7.24E+06±1.02E+07	0.00E+00±0.00E+00	0	0.373901
A0A1S3TN29	fatty-acid-binding protein 1	30.164	276	2.55E+07±7.67E+06	0.00E+00±0.00E+00	0	0.0093268
A0A1S3TY61	GEM-like protein 1 isoform X2	30.208	277	8.19E+07±5.85E+07	0.00E+00±0.00E+00	0	0.118857
Q43680	Mung bean seed albumin (albumin-2-like)	30.233	272	1.32E+11±1.28E+10	1.69E+11±4.64E+10	1.28158	0.335474
A0A1S3U913	eukaryotic translation initiation factor 2 subunit beta	30.26	268	8.81E+07±4.21E+07	4.24E+07±1.48E+07	0.480919	0.220674
A0A1S3TEG2	histone deacetylase HDT1	30.328	281	5.71E+07±4.08E+07	6.49E+07±6.24E+07	1.13819	0.888442
A0A3Q0EXK1	NAP1-related protein 1 isoform X2	30.353	264	5.53E+07±4.02E+07	3.82E+07±2.74E+07	0.690744	0.645209
A0A3Q0F5K1	endonuclease 4 isoform X2	30.365	267	1.49E+07±1.18E+07	2.77E+06±3.92E+06	0.186062	0.238621
A0A1S3U1G2	Prohibitin	30.381	279	5.03E+08±8.17E+07	6.27E+08±5.82E+07	1.248	0.153692
A0A1S3U3R7	uncharacterized protein LOC106761589 isoform X1	30.467	276	3.40E+08±4.56E+07	6.24E+07±1.99E+07	0.183705	0.00140302
A0A1S3V1N3	uncharacterized protein LOC106770914	30.535	277	5.65E+07±1.27E+07	3.17E+07±1.23E+07	0.560181	0.117739
A0A1S3U980	Proteasome subunit alpha type (EC 3.4.25.1)	30.629	279	5.55E+08±3.66E+07	3.80E+08±6.32E+07	0.684172	0.0273804
A0A1S3TLB8	probable protein phosphatase 2C 39 isoform X2	30.657	282	1.73E+09±3.63E+08	8.81E+08±2.36E+08	0.509082	0.0500663
A0A1S3U7F3	uncharacterized protein At1g32220, chloroplastic	30.71	287	9.58E+07±3.74E+07	5.98E+07±4.33E+07	0.62438	0.424201
A0A1S3V5P1	aquaporin PIP2-1	30.719	287	9.33E+06±1.32E+07	0.00E+00±0.00E+00	0	0.373901
A0A1S3VAJ9	glyoxylate/succinic semialdehyde reductase 1	30.741	290	5.88E+06±8.31E+06	2.51E+07±1.80E+07	4.27694	0.241135
A0A1S3TVT7	aquaporin PIP2-7	30.743	287	4.95E+08±1.86E+08	4.06E+08±1.66E+07	0.82161	0.541501
A0A1S3VA07	uracil phosphoribosyltransferase isoform X1	30.789	283	7.24E+07±1.05E+07	4.85E+07±1.83E+07	0.669475	0.184025
A0A1S3T8R7	26S proteasome non-ATPase regulatory subunit 8 homolog A	30.807	267	6.75E+08±9.32E+07	5.07E+08±3.70E+07	0.750871	0.076671
A0A1S3TLB4	putative ER lumen protein-retaining receptor C28H8.4	30.83	272	3.36E+06±3.00E+06	8.44E+06±6.03E+06	2.51091	0.34666
A0A1S3UBY7	elongation factor 1-delta	30.843	282	7.81E+06±1.10E+07	0.00E+00±0.00E+00	0	0.373901
A0A1S3UF99	probable aquaporin PIP-type 7a	30.863	289	1.94E+08±8.61E+07	3.41E+08±3.30E+07	1.76003	0.0868212
A0A1S3TC20	NADH-cytochrome b5 reductase (EC 1.6.2.2)	30.907	278	1.82E+07±2.57E+07	6.97E+08±4.84E+08	38.3251	0.118463
A0A1S3TS83	GEM-like protein 5	30.928	286	1.60E+07±1.15E+07	0.00E+00±0.00E+00	0	0.119403
A0A1S3VA05	oxygen-evolving enhancer protein 3-2, chloroplastic	30.964	284	7.41E+06±1.05E+07	2.99E+07±2.14E+07	4.03275	0.252525
A0A1S3V6P5	ACT domain-containing protein ACR12	30.968	282	1.53E+08±1.67E+07	1.40E+08±3.19E+06	0.911468	0.323577
Q5D1X5	Glutamine synthetase (EC 6.3.1.2) (Fragment)	30.982	281	2.40E+07±1.81E+07	3.25E+07±5.00E+06	1.35196	0.558872
A0A1S3V992	probable calcium-binding protein CML49	31.014	290	1.39E+08±1.08E+07	1.02E+08±7.23E+07	0.735071	0.515411
A0A1S3V9T9	Chlorophyll a-b binding protein, chloroplastic	31.025	291	7.74E+07±1.43E+07	3.36E+07±8.91E+06	0.433506	0.0212546
A0A1S3UZE0	albumin-2-like	31.106	275	7.42E+06±1.05E+07	1.73E+07±7.12E+06	2.32871	0.333139
A0A1S3VD25	serine/arginine-rich splicing factor SC35	31.141	267	0.00E+00±0.00E+00	2.80E+07±3.96E+07	#DIV/0!	0.373901
A0A1S3U132	60S ribosomal protein L7-4	31.223	268	2.58E+07±2.14E+07	1.31E+07±1.10E+07	0.508183	0.498321
A0A1S3TI21	acidic endochitinase-like	31.276	291	3.27E+07±8.51E+06	4.00E+07±3.96E+06	1.22549	0.329402
A0A1S3U7S0	phosphoglycerate mutase-like protein 1 isoform X2	31.337	282	0.00E+00±0.00E+00	9.11E+06±6.63E+06	#DIV/0!	0.123632
A0A1S3TTA5	Xyloglucan endotransglucosylase/hydrolase (EC 2.4.1.207)	31.345	267	0.00E+00±0.00E+00	4.83E+07±3.54E+07	#DIV/0!	0.125557
A0A3Q0FD14	protein KTI12 homolog isoform X2	31.374	277	0.00E+00±0.00E+00	1.38E+07±1.96E+07	#DIV/0!	0.373901
A0A1S3UL38	NADPH-dependent aldehyde reductase 1, chloroplastic-like	31.378	291	1.58E+10±9.75E+08	1.48E+10±1.04E+09	0.936114	0.374866
Q9XQB2	Chlorophyll a-b binding protein, chloroplastic	31.402	290	2.08E+07±2.94E+07	1.62E+07±1.15E+07	0.777731	0.846184
A0A3Q0F620	serine/threonine-protein kinase 16 isoform X2	31.408	280	1.91E+07±1.94E+07	0.00E+00±0.00E+00	0	0.23752
A0A1S3U912	Succinate dehydrogenase [ubiquinone] iron-sulfur subunit, mitochondrial (EC 1.3.5.1)	31.423	279	1.13E+08±2.39E+07	6.66E+07±4.82E+07	0.589625	0.290173
A0A1S3TVZ8	uncharacterized protein LOC106759322	31.427	295	3.90E+07±1.48E+07	8.89E+06±1.26E+07	0.228135	0.093968
A0A3Q0EU43	Inositol polyphosphate multikinase (EC 2.7.1.140) (EC 2.7.1.151)	31.482	286	6.62E+06±9.37E+06	0.00E+00±0.00E+00	0	0.373901
A0A1S3UVN8	transcription factor Pur-alpha 1	31.522	284	4.42E+07±4.19E+06	7.29E+07±1.13E+07	1.65003	0.0281314
A0A1S3UWW5	lactoylglutathione lyase GLX1 isoform X2	31.526	280	3.28E+07±3.76E+06	2.96E+06±4.18E+06	0.090131	0.00168117
A0A3Q0EI94	splicing factor U2af small subunit A	31.526	268	4.34E+07±6.30E+06	1.78E+07±1.31E+07	0.410129	0.0676769
A0A1S3VFQ9	hypersensitive-induced response protein 2	31.536	287	1.51E+07±2.13E+07	3.57E+07±1.05E+06	2.3671	0.243865
A0A1S3TMZ6	Eukaryotic translation initiation factor 3 subunit F (eIF3f) (eIF-3-epsilon)	31.54	286	1.81E+08±9.89E+06	1.41E+08±1.33E+07	0.779797	0.0273212
A0A1S3UIK7	ATP-dependent Clp protease proteolytic subunit	31.552	285	1.68E+07±2.91E+06	0.00E+00±0.00E+00	0	0.00122836
A0A3Q0EVX9	malonyl-CoA:anthocyanidin 5-O-glucoside-6''-O-malonyltransferase-like	31.568	288	9.30E+06±6.58E+06	8.47E+06±1.20E+07	0.910703	0.935639
A0A1S3TT63	2-dehydro-3-deoxyphosphooctonate aldolase	31.583	290	1.64E+08±2.06E+07	6.45E+07±3.33E+07	0.392916	0.0227084
A0A1S3TWW3	tetratricopeptide repeat protein 1 isoform X1	31.585	283	1.09E+08±1.17E+07	9.28E+07±1.31E+08	0.85204	0.871074
A0A1S3TLU5	bifunctional protein FolD 2	31.615	294	8.92E+08±1.41E+08	7.82E+08±2.67E+08	0.877287	0.635794
A0A1S3TR57	heme oxygenase 1, chloroplastic	31.63	278	3.99E+07±5.49E+06	2.66E+07±4.50E+06	0.667455	0.057457
A0A1S3TQB1	histidine biosynthesis bifunctional protein hisIE, chloroplastic	31.663	281	1.71E+07±3.82E+06	6.17E+06±4.46E+06	0.359976	0.0574852
A0A1S3V523	NADPH-dependent aldehyde reductase 1, chloroplastic	31.683	293	3.53E+10±5.27E+09	1.78E+10±6.82E+08	0.504624	0.00969992
A0A1S3TV22	(+)-neomenthol dehydrogenase	31.747	293	9.63E+06±7.27E+05	6.75E+06±1.71E+06	0.70104	0.0934324
A0A1S3TKC7	L-ascorbate peroxidase 3	31.773	287	0.00E+00±0.00E+00	2.80E+07±3.96E+07	#DIV/0!	0.373901
A0A1S3VPU8	uncharacterized protein LOC106777084	31.808	288	0.00E+00±0.00E+00	2.21E+07±3.12E+07	#DIV/0!	0.373901
A0A1S3TD30	Prohibitin	31.821	289	5.82E+07±4.16E+07	8.75E+07±6.49E+07	1.50473	0.618667
A0A1S3UMQ4	phytanoyl-CoA dioxygenase	31.884	280	0.00E+00±0.00E+00	1.27E+07±9.15E+06	#DIV/0!	0.122182
A0A1S3UUD6	Xyloglucan endotransglucosylase/hydrolase (EC 2.4.1.207)	31.928	284	2.55E+07±1.81E+07	4.58E+07±3.47E+07	1.79354	0.504873
A0A1S3UCQ9	Peptidyl-prolyl cis-trans isomerase (EC 5.2.1.8)	31.947	288	4.67E+07±8.12E+06	3.98E+07±1.98E+07	0.853962	0.675819
A0A1S3VH79	NADPH-dependent aldehyde reductase 1, chloroplastic-like	31.99	293	5.55E+09±8.40E+08	7.40E+09±9.40E+08	1.33238	0.1072
A0A1S3VXX4	Prohibitin	31.997	290	4.55E+08±5.08E+07	8.60E+08±6.61E+07	1.8909	0.00234945
A0A1S3V8Q8	S-formylglutathione hydrolase (EC 3.1.2.12)	32.023	285	3.52E+08±4.30E+07	4.38E+08±2.74E+06	1.24479	0.0474433
A0A1S3TLB0	uncharacterized protein LOC106756573 isoform X5	32.053	296	8.20E+06±6.97E+06	3.37E+07±2.41E+07	4.11226	0.223248
A0A1S3VYV0	mitochondrial dicarboxylate/tricarboxylate transporter DTC	32.069	301	2.29E+08±3.47E+07	1.92E+08±3.74E+07	0.840016	0.3681
A0A3Q0F929	erlin-2 isoform X3	32.095	278	1.49E+07±1.07E+07	4.86E+07±2.44E+06	3.26961	0.0122328
A0A1S3VFD2	probable proteasome inhibitor	32.102	300	5.06E+07±3.58E+07	4.41E+07±3.54E+07	0.871702	0.864179
A0A1S3U777	rhodanese-like domain-containing protein 11, chloroplastic	32.103	287	0.00E+00±0.00E+00	3.20E+06±4.53E+06	#DIV/0!	0.373901
A0A1S3TXI7	D-amino-acid transaminase, chloroplastic isoform X2	32.125	296	0.00E+00±0.00E+00	5.49E+07±3.90E+07	#DIV/0!	0.117536
A0A1S3UXE3	non-classical arabinogalactan protein 31	32.2	299	7.54E+07±1.10E+07	1.30E+08±4.73E+07	1.72246	0.188276
A0A1S3VDK5	protein EXORDIUM-like 2	32.22	302	2.18E+08±3.67E+07	2.90E+08±7.70E+07	1.33228	0.297023
A0A1S3TTN2	histone deacetylase HDT1	32.241	297	1.43E+08±2.93E+07	9.82E+07±7.02E+07	0.687236	0.452505
A0A1S3VKR3	soluble inorganic pyrophosphatase 6, chloroplastic	32.29	288	2.85E+07±2.19E+07	3.02E+07±4.55E+06	1.06056	0.918315
A0A1S3UBE3	Eukaryotic translation initiation factor 3 subunit G (eIF3g) (Eukaryotic translation initiation factor 3 RNA-binding subunit) (eIF-3 RNA-binding subunit) (Eukaryotic translation initiation factor 3 subunit 4)	32.31	291	1.81E+08±8.63E+06	1.97E+08±5.98E+07	1.08795	0.727977
A0A1S3TAR3	U2 small nuclear ribonucleoprotein A'	32.343	287	8.26E+07±2.34E+07	6.27E+07±1.60E+07	0.759173	0.377351
A0A1S3VL75	Coatomer subunit epsilon	32.362	290	1.19E+08±2.10E+07	1.29E+08±1.75E+07	1.0857	0.625332
A0A1S3V1E5	protein transport protein SEC13 homolog B-like	32.533	301	2.43E+08±4.76E+07	2.85E+08±1.75E+07	1.17413	0.304416
A0A1S3TAF1	mitochondrial uncoupling protein 1	32.557	305	6.33E+07±9.74E+06	5.66E+07±4.99E+06	0.893625	0.433268
A0A1S3V2B4	protein transport protein SEC13 homolog B-like	32.584	301	0.00E+00±0.00E+00	1.10E+07±1.55E+07	#DIV/0!	0.373901
A0A1S3T9D5	alpha-soluble NSF attachment protein 2	32.629	289	1.61E+08±1.11E+07	2.38E+08±7.38E+07	1.47577	0.220316
A0A1S3TDL8	mediator of RNA polymerase II transcription subunit 36a isoform X1	32.736	309	0.00E+00±0.00E+00	4.26E+07±3.93E+07	#DIV/0!	0.200305
A0A1S3TN26	GrpE protein homolog	32.866	295	1.71E+07±2.41E+07	3.01E+07±2.46E+07	1.76304	0.621783
A0A1S3VFX8	DNA damage-repair/toleration protein DRT102	32.894	302	4.42E+08±5.61E+07	2.22E+08±9.71E+07	0.502312	0.0500538
A0A1S3TRJ5	triosephosphate isomerase, chloroplastic	33.005	309	1.01E+09±3.62E+07	5.29E+08±3.34E+08	0.524228	0.113244
A0A1S3ULV6	Xyloglucan endotransglucosylase/hydrolase (EC 2.4.1.207)	33.044	292	2.80E+06±3.96E+06	2.16E+07±7.73E+06	7.72343	0.0375373
A0A3Q0EQ55	uncharacterized protein LOC106754882 isoform X3	33.098	305	0.00E+00±0.00E+00	4.84E+06±6.85E+06	#DIV/0!	0.373901
A0A1S3U9J6	protein MEMO1	33.135	296	2.22E+08±7.58E+06	1.14E+08±3.23E+07	0.511761	0.00988311
A0A1S3UME9	Ubiquinone biosynthesis protein	33.149	300	2.32E+08±1.53E+07	2.27E+08±8.26E+06	0.98041	0.730284
A0A1S3VFM0	pyridoxal 5'-phosphate synthase subunit PDX1	33.233	311	1.53E+08±7.50E+06	2.55E+08±3.17E+07	1.67418	0.0111389
A0A1S3UVQ0	(S)-ureidoglycine aminohydrolase	33.347	297	8.23E+07±6.12E+07	8.74E+07±1.24E+08	1.06194	0.960823
A0A1S3V9C7	ATP-dependent Clp protease proteolytic subunit (EC 3.4.21.92)	33.385	306	4.94E+06±6.98E+06	0.00E+00±0.00E+00	0	0.373901
A0A1S3V4B7	LOW QUALITY PROTEIN: gamma-interferon-inducible lysosomal thiol reductase	33.4	291	5.60E+07±4.20E+07	0.00E+00±0.00E+00	0	0.132609
A0A1S3VW39	uncharacterized protein LOC106778908	33.438	300	1.98E+07±7.38E+06	0.00E+00±0.00E+00	0	0.0193137
A0A1S3UVT1	28 kDa ribonucleoprotein, chloroplastic	33.443	305	5.94E+07±4.33E+06	2.66E+07±3.76E+07	0.447797	0.287756
A0A1S3W199	cytochrome c1-2, heme protein, mitochondrial	33.517	306	1.41E+08±2.02E+07	1.97E+08±1.70E+07	1.39888	0.0396546
A0A1S3TPC5	late embryogenesis abundant protein At3g53040	33.573	306	1.88E+10±3.94E+09	1.84E+09±1.08E+09	0.0977668	0.00420038
A0A1S3UCC0	uncharacterized protein LOC106763997 isoform X2	33.574	307	1.70E+07±1.06E+06	1.54E+07±1.18E+07	0.905	0.856475
A0A1S3VEU3	Lactoylglutathione lyase (EC 4.4.1.5) (Glyoxalase I)	33.592	299	4.44E+07±3.21E+07	9.33E+06±1.32E+07	0.209992	0.22575
A0A1S3UMA8	bifunctional dTDP-4-dehydrorhamnose 3,5-epimerase/dTDP-4-dehydrorhamnose reductase	33.61	300	1.49E+07±8.07E+06	8.12E+07±1.60E+07	5.44113	0.00637966
A0A1S3VL93	3-oxoacyl-[acyl-carrier-protein] reductase (EC 1.1.1.100)	33.617	320	5.72E+07±4.17E+07	1.09E+08±6.23E+07	1.90952	0.381769
A0A3Q0EMA1	probable protein phosphatase 2C 28 isoform X8	33.621	299	1.35E+08±5.20E+07	6.36E+07±6.60E+07	0.472039	0.297087
A0A1S3VKD4	Probable 6-phosphogluconolactonase	33.628	309	9.00E+07±3.15E+07	9.42E+07±1.05E+07	1.04661	0.866862
A0A1S3TCD2	ricin B-like lectin R40G3	33.653	302	1.53E+08±1.12E+07	2.02E+08±4.97E+07	1.32575	0.239562
A0A1S3W1B8	N-carbamoylputrescine amidase	33.665	299	3.22E+07±4.45E+06	3.70E+07±6.17E+06	1.14862	0.424016
A0A1S3T742	glycine-rich cell wall structural protein 1.8	33.788	317	0.00E+00±0.00E+00	1.57E+07±2.22E+07	#DIV/0!	0.373901
A0A1S3U5D4	Succinate--CoA ligase [ADP-forming] subunit alpha, mitochondrial (EC 6.2.1.5) (Succinyl-CoA synthetase subunit alpha) (SCS-alpha)	33.846	324	1.42E+08±2.92E+07	1.58E+08±1.27E+07	1.11174	0.520919
A0A1S3VA58	40S ribosomal protein SA	33.858	309	2.89E+09±2.65E+08	3.10E+09±2.42E+08	1.07362	0.449296
A0A1S3VGU7	plastid-lipid-associated protein, chloroplastic	33.88	314	2.93E+08±4.55E+07	3.51E+08±9.25E+07	1.19856	0.469447
A0A1S3UWC8	protein starmaker	33.893	312	7.69E+07±1.69E+07	2.53E+07±1.38E+07	0.328688	0.0288044
A0A3Q0EXN6	serine/arginine-rich splicing factor RS2Z32 isoform X3	33.977	296	3.74E+07±2.13E+07	0.00E+00±0.00E+00	0	0.0685582
A0A1S3VEP2	NADPH-dependent aldo-keto reductase, chloroplastic	34.009	305	1.74E+08±1.30E+08	2.83E+08±2.01E+08	1.62335	0.556503
A0A1S3TKK5	Peroxidase (EC 1.11.1.7)	34.019	318	0.00E+00±0.00E+00	1.36E+07±9.85E+06	#DIV/0!	0.123553
A0A1S3VQD8	uncharacterized protein LOC106777339 isoform X2	34.059	313	1.01E+07±1.42E+07	0.00E+00±0.00E+00	0	0.373901
A0A1S3UJ55	L-galactose dehydrogenase	34.063	316	1.21E+07±8.61E+06	1.31E+07±9.28E+06	1.08042	0.918378
A0A1S3TJZ6	protein IQ-DOMAIN 1 isoform X2	34.099	291	8.78E+08±3.61E+08	1.17E+08±1.65E+08	0.13283	0.0534572
A0A1S3VFI5	Lactoylglutathione lyase (EC 4.4.1.5) (Glyoxalase I)	34.13	301	6.36E+08±8.74E+06	6.27E+08±4.86E+07	0.986091	0.812736
A0A1S3TC26	Xyloglucan endotransglucosylase/hydrolase (EC 2.4.1.207)	34.131	293	0.00E+00±0.00E+00	3.92E+07±1.43E+07	#DIV/0!	0.0177433
A0A1S3VET7	60S ribosomal protein L5-2	34.143	299	4.67E+07±3.31E+07	4.94E+07±6.99E+07	1.05727	0.96331
A0A1S3UDA2	uncharacterized protein LOC106764202	34.166	300	7.76E+07±4.62E+06	4.02E+07±3.15E+07	0.518408	0.172882
A0A1S3VLV8	protein BOBBER 1	34.173	298	2.46E+07±2.23E+07	5.26E+07±3.72E+07	2.13916	0.412969
Q43677	Auxin-induced protein	34.178	317	0.00E+00±0.00E+00	3.20E+07±4.52E+07	#DIV/0!	0.373901
A0A1S3ULD3	mitochondrial import receptor subunit TOM40-1	34.18	304	8.89E+07±2.23E+07	8.60E+06±1.22E+07	0.096772	0.0110057
A0A1S3VST7	60S acidic ribosomal protein P0	34.21	320	2.35E+09±3.42E+08	1.81E+09±2.63E+08	0.771944	0.154125
A0A1S3U9A6	60S acidic ribosomal protein P0	34.218	320	9.66E+07±7.17E+07	1.56E+08±1.11E+08	1.61768	0.557714
A0A1S3UK21	2-oxoglutarate-dependent dioxygenase DAO	34.244	299	0.00E+00±0.00E+00	2.02E+08±3.98E+07	#DIV/0!	0.00201716
A0A1S3U7W1	isoflavone reductase-like protein	34.264	310	1.20E+08±1.70E+08	2.17E+08±1.59E+08	1.80814	0.586828
A0A1S3VVB8	60S ribosomal protein L5-2-like	34.269	300	2.93E+08±4.23E+07	7.09E+07±1.45E+07	0.242266	0.00217897
A0A1S3UJ10	WD repeat-containing protein VIP3	34.273	321	1.33E+08±1.45E+08	4.32E+07±1.56E+07	0.32381	0.430978
A0A1S3UVN4	2-C-methyl-D-erythritol 4-phosphate cytidylyltransferase, chloroplastic isoform X2	34.284	312	3.92E+07±5.54E+07	4.27E+07±6.03E+07	1.08937	0.954708
A0A1S3TVD3	protein FATTY ACID EXPORT 3, chloroplastic	34.321	314	5.04E+07±9.03E+06	0.00E+00±0.00E+00	0	0.0013922
A0A1S3VJZ6	Clathrin light chain	34.348	314	4.59E+07±3.30E+07	8.44E+07±9.09E+07	1.83833	0.603405
A0A3Q0FBR5	serine racemase isoform X2	34.375	319	0.00E+00±0.00E+00	3.47E+06±4.91E+06	#DIV/0!	0.373901
A0A1S3UTE9	endochitinase isoform X1	34.388	322	6.20E+08±6.78E+07	1.29E+08±4.10E+07	0.208367	0.000935585
A0A1S3U673	uncharacterized protein LOC106762231	34.423	323	4.84E+07±3.78E+07	0.00E+00±0.00E+00	0	0.144107
A0A1S3V164	60S ribosomal protein L5-2	34.443	300	1.67E+09±1.40E+08	9.99E+08±4.22E+08	0.597356	0.0989189
A0A1S3VRH5	Cysteine synthase (EC 2.5.1.47)	34.446	325	1.03E+09±4.51E+07	9.41E+08±2.50E+08	0.912883	0.643835
A0A1S3UB74	2-methylene-furan-3-one reductase	34.458	322	1.23E+08±9.24E+06	1.14E+08±1.16E+07	0.923517	0.419879
A0A1S3V740	Cysteine synthase (EC 2.5.1.47)	34.47	323	1.06E+08±1.68E+07	2.01E+08±1.90E+07	1.89844	0.00613332
A0A1S3TX20	isopentenyl-diphosphate Delta-isomerase I	34.471	302	1.41E+08±2.72E+07	3.30E+08±6.64E+07	2.34644	0.020259
A0A1S3VEY7	NADPH-dependent aldo-keto reductase, chloroplastic	34.519	308	8.10E+07±8.50E+06	4.65E+07±5.10E+07	0.573779	0.398205
A0A1S3VF87	26S proteasome non-ATPase regulatory subunit 14 homolog	34.557	309	2.44E+08±4.62E+07	5.14E+08±5.63E+07	2.10926	0.00630224
A0A1S3VJT3	quinone oxidoreductase PIG3	34.633	325	2.69E+08±7.55E+07	2.27E+08±2.38E+07	0.842641	0.491564
A0A1S3UHZ5	ATP-dependent (S)-NAD(P)H-hydrate dehydratase (EC 4.2.1.93) (ATP-dependent NAD(P)HX dehydratase)	34.663	324	2.25E+08±2.70E+07	2.73E+08±4.72E+07	1.21606	0.275272
A0A1S3U156	40S ribosomal protein SA	34.687	313	1.16E+08±2.12E+07	1.12E+08±4.52E+06	0.964154	0.799927
A0A1S3W197	NADP-dependent D-sorbitol-6-phosphate dehydrogenase	34.738	309	5.49E+07±8.26E+06	7.12E+07±1.05E+07	1.29768	0.158915
A0A1S3UNI1	D-aminoacyl-tRNA deacylase	34.778	316	8.62E+06±1.22E+07	0.00E+00±0.00E+00	0	0.373901
A0A1S3VST0	oxygen-evolving enhancer protein 1, chloroplastic	34.8	329	7.33E+06±1.04E+07	3.95E+07±2.07E+07	5.38626	0.121051
A0A1S3TM28	26S proteasome non-ATPase regulatory subunit 7 homolog A	34.817	309	2.43E+08±4.49E+07	3.49E+08±6.68E+07	1.43682	0.135569
A0A1S3UFP8	26S proteasome non-ATPase regulatory subunit 14 homolog	34.839	312	1.12E+07±1.58E+07	0.00E+00±0.00E+00	0	0.373901
A0A1S3UH41	uncharacterized protein LOC106765293	34.848	314	5.14E+08±4.11E+07	3.98E+08±1.11E+08	0.773973	0.238873
A0A1S3TRG8	ATP synthase subunit gamma, mitochondrial	34.872	318	5.22E+08±7.35E+07	1.66E+08±6.34E+07	0.31805	0.00658223
A0A1S3TY75	prolyl-tRNA synthetase associated domain-containing protein 1	34.901	322	0.00E+00±0.00E+00	1.15E+07±2.04E+06	#DIV/0!	0.00133316
A0A1S3TZH8	MLP-like protein 34	34.961	319	1.80E+08±6.84E+06	3.82E+08±1.33E+08	2.11638	0.0986308
A0A1S3TC31	Translocase of chloroplast (EC 3.6.5.-)	34.988	313	8.04E+07±1.62E+07	8.88E+07±2.92E+07	1.10463	0.739803
A0A1S3VEI9	NADPH-dependent aldo-keto reductase, chloroplastic	35.004	313	6.69E+08±4.83E+07	6.52E+08±6.63E+07	0.974931	0.787026
A0A1S3VHU8	desiccation-related protein PCC13-62	35.023	320	5.22E+09±4.16E+08	3.39E+09±9.19E+08	0.649841	0.0625743
A0A1S3V1M0	Uricase (EC 1.7.3.3) (Urate oxidase)	35.04	308	6.20E+07±1.33E+07	7.05E+07±1.43E+07	1.13664	0.572892
A0A1S3U9E1	indole-3-glycerol phosphate synthase, chloroplastic isoform X2	35.092	316	6.03E+07±3.89E+06	5.34E+07±1.78E+07	0.885	0.619875
A0A1S3U9U0	peroxisomal and mitochondrial division factor 2	35.114	312	2.74E+07±3.55E+06	3.80E+07±1.92E+07	1.38762	0.484383
A0A1S3V2J2	uncharacterized protein LOC106771155	35.114	323	8.73E+07±8.27E+06	1.57E+08±4.17E+06	1.80103	0.000435894
A0A3Q0F7W8	probable 3-hydroxyisobutyrate dehydrogenase-like 1, mitochondrial	35.132	336	1.17E+07±8.27E+06	8.32E+06±5.88E+06	0.711524	0.662781
A0A1S3VIQ5	uncharacterized protein LOC106775606	35.132	330	0.00E+00±0.00E+00	1.41E+07±2.00E+07	#DIV/0!	0.373901
A0A1S3TEC2	bifunctional epoxide hydrolase 2-like	35.264	315	7.68E+07±3.49E+07	8.93E+07±2.44E+07	1.16254	0.699533
A0A1S3U7M8	vacuolar protein sorting-associated protein 26A	35.27	302	2.15E+07±1.54E+07	6.18E+06±8.74E+06	0.287413	0.288528
A0A1S3UN77	bifunctional epoxide hydrolase 2	35.336	312	3.85E+07±5.88E+06	3.24E+07±2.33E+07	0.839972	0.734736
A0A1S3TVP7	Annexin	35.353	317	1.48E+08±5.24E+07	8.93E+07±4.01E+07	0.603141	0.276247
A0A1S3VU74	fructokinase-2-like	35.36	330	2.23E+09±2.40E+08	3.37E+09±1.80E+08	1.50995	0.00583533
A0A1S3TX26	membrane-associated 30 kDa protein, chloroplastic isoform X1	35.378	323	6.30E+06±8.91E+06	0.00E+00±0.00E+00	0	0.373901
A0A1S3VNT5	2-hydroxyisoflavanone dehydratase	35.402	322	0.00E+00±0.00E+00	3.78E+07±8.37E+06	#DIV/0!	0.00309678
A0A1S3U8I2	histone chaperone RTT106	35.409	323	7.22E+06±1.02E+07	4.13E+06±3.08E+06	0.572127	0.703046
A0A1S3V6Q0	Malate dehydrogenase (EC 1.1.1.37)	35.424	332	6.42E+09±1.64E+09	6.11E+09±9.15E+08	0.9517	0.826691
E9KZL0	NADH-ubiquinone oxidoreductase chain 1 (EC 7.1.1.2)	35.524	325	6.21E+07±7.29E+06	1.26E+07±8.94E+06	0.203092	0.00373958
A0A1S3VVI4	ubiquitin recognition factor in ER-associated degradation protein 1-like	35.533	319	8.05E+07±1.14E+08	1.74E+08±1.23E+08	2.15998	0.474818
A0A1S3UIH4	DNA-directed RNA polymerases II, IV and V subunit 3	35.545	318	8.70E+06±6.45E+06	0.00E+00±0.00E+00	0	0.129395
A0A1S3UIK5	uncharacterized protein LOC106765616	35.547	320	7.34E+06±1.04E+07	0.00E+00±0.00E+00	0	0.373901
A0A1S3U3F7	Annexin	35.577	314	3.81E+08±1.85E+08	1.57E+08±1.27E+08	0.413443	0.231572
Q9SQK0	Aldehyde reductase	35.583	325	1.69E+08±5.71E+07	1.34E+09±1.59E+08	7.89617	0.000619189
A0A1S3VQR9	chloroplast envelope quinone oxidoreductase homolog	35.595	337	9.64E+07±1.30E+07	6.38E+07±3.48E+06	0.661918	0.0265824
A0A1S3VKC2	very-long-chain 3-oxoacyl-CoA reductase 1	35.605	320	5.13E+08±8.01E+07	5.67E+08±9.88E+07	1.10367	0.585857
A0A1S3VH92	guanine nucleotide-binding protein subunit beta-like protein	35.613	324	4.87E+09±1.85E+08	5.72E+09±4.10E+08	1.1745	0.0558019
A0A1S3UM51	NADH-cytochrome b5 reductase (EC 1.6.2.2)	35.653	323	3.04E+07±2.15E+07	4.38E+07±3.10E+07	1.43863	0.643508
A0A1S3VYZ6	ribose-phosphate pyrophosphokinase 4	35.68	320	1.68E+07±1.25E+07	0.00E+00±0.00E+00	0	0.130085
A0A1S3TPQ8	Serine/threonine-protein phosphatase (EC 3.1.3.16)	35.701	313	4.20E+07±1.04E+07	3.55E+07±5.35E+06	0.845438	0.475299
A0A1S3U195	cinnamoyl-CoA reductase 1	35.713	325	0.00E+00±0.00E+00	1.73E+08±1.23E+08	#DIV/0!	0.116122
A0A1S3W034	uncharacterized protein LOC106779939	35.761	315	6.63E+07±4.70E+07	1.19E+07±1.69E+07	0.180106	0.198405
E5L4L1	Epoxide hydrolase A	35.788	319	7.37E+08±1.35E+08	6.20E+08±4.46E+08	0.841008	0.740029
A0A1S3UE49	Peroxidase (EC 1.11.1.7)	35.8	326	0.00E+00±0.00E+00	4.42E+06±3.22E+06	#DIV/0!	0.123674
A0A3Q0EM77	polyprenol reductase 2 isoform X2	35.817	313	1.05E+07±1.49E+07	0.00E+00±0.00E+00	0	0.373901
A0A1S3TLJ0	hevamine-A-like	35.843	327	5.12E+06±7.25E+06	1.68E+06±2.38E+06	0.3279	0.557789
A0A1S3UUR8	Annexin	35.85	313	2.80E+09±2.30E+08	1.86E+09±3.49E+08	0.662481	0.0328441
A0A1S3UXY8	IST1 homolog	35.854	324	0.00E+00±0.00E+00	5.00E+06±3.55E+06	#DIV/0!	0.11736
A0A1S3VP91	isoflavone reductase (isoflavone reductase-like)	35.858	318	0.00E+00±0.00E+00	3.47E+08±7.33E+07	#DIV/0!	0.00259641
A0A1S3U988	very-long-chain enoyl-CoA reductase	35.896	309	0.00E+00±0.00E+00	8.43E+07±5.97E+07	#DIV/0!	0.116377
A0A1S3UVS9	chaperone protein dnaJ 10 isoform X2	35.907	321	0.00E+00±0.00E+00	1.08E+07±1.53E+07	#DIV/0!	0.373901
A0A1S3TFD2	aldose reductase isoform X2	35.922	321	6.07E+08±1.31E+08	5.07E+07±2.15E+07	0.0834806	0.00407284
A0A1S3TEF7	Eukaryotic translation initiation factor 3 subunit I (eIF3i)	35.922	326	1.90E+08±3.82E+07	1.89E+08±2.02E+08	0.994376	0.994482
A0A3Q0FFH5	cinnamoyl-CoA reductase 2 isoform X3	35.954	334	1.58E+07±1.12E+07	0.00E+00±0.00E+00	0	0.116736
A0A1S3TJK1	cinnamoyl-CoA reductase 1	35.963	324	0.00E+00±0.00E+00	4.16E+07±7.13E+06	#DIV/0!	0.00117463
A0A1S3U2J0	Annexin	36.013	314	8.43E+09±9.86E+08	5.78E+09±1.24E+09	0.685258	0.0763682
A0A1S3THA4	putative GDP-L-fucose synthase 2 isoform X2	36.014	325	3.05E+08±8.41E+06	6.95E+08±5.22E+07	2.27714	0.000477005
A0A1S3TK49	Malate dehydrogenase (EC 1.1.1.37)	36.026	345	2.49E+09±2.30E+08	1.99E+09±1.70E+08	0.799831	0.0695009
A0A1S3UWB7	Peroxidase (EC 1.11.1.7)	36.053	329	0.00E+00±0.00E+00	3.18E+07±2.26E+07	#DIV/0!	0.116707
A0A1S3URJ9	26S proteasome regulatory subunit RPN13	36.147	320	1.34E+07±1.89E+07	1.47E+07±2.08E+07	1.0963	0.951368
A0A3P9QN21	bifunctional epoxide hydrolase 2-like (EC 3.3.2.-)	36.156	318	1.83E+09±9.57E+07	1.55E+09±7.02E+07	0.845465	0.0280319
A0A1S3TRJ2	histone deacetylase HDT3 isoform X2	36.228	326	6.20E+07±1.52E+07	9.07E+07±2.18E+07	1.46344	0.201118
A0A1S3TS16	protein RETICULATA-RELATED 3, chloroplastic	36.28	342	7.05E+07±1.74E+07	1.41E+08±1.43E+07	2.00422	0.0113575
A0A1S3THC6	probable carboxylesterase 15	36.299	327	9.36E+06±6.72E+06	7.03E+07±1.83E+07	7.50687	0.0114992
A0A1S3TE66	uncharacterized protein At5g02240	36.347	336	1.95E+07±7.41E+06	1.09E+07±1.06E+07	0.557241	0.398252
A0A1S3V9Z5	uric acid degradation bifunctional protein TTL isoform X2	36.466	331	5.61E+07±5.86E+06	8.08E+06±1.14E+07	0.144108	0.00615039
A0A1S3TRG6	OTU domain-containing protein 6B	36.543	324	1.62E+07±1.14E+07	0.00E+00±0.00E+00	0	0.116117
A0A1S3V8X9	probable voltage-gated potassium channel subunit beta	36.557	328	6.01E+08±1.79E+07	9.13E+08±1.65E+08	1.51881	0.0560885
A0A1S3U1K0	acetylglutamate kinase, chloroplastic	36.587	347	7.08E+07±1.19E+07	7.84E+07±5.56E+07	1.10831	0.858173
A0A1S3VZ97	spermidine synthase 2	36.63	334	2.85E+06±4.03E+06	0.00E+00±0.00E+00	0	0.373901
A0A1S3T8B2	Glyceraldehyde-3-phosphate dehydrogenase (EC 1.2.1.-)	36.656	338	2.93E+08±2.56E+08	1.03E+08±4.91E+07	0.350249	0.358909
A0A1S3VD95	arginase 1, mitochondrial	36.753	338	7.68E+07±8.78E+06	3.10E+07±3.21E+06	0.403002	0.00226484
A0A1S3TP24	polygalacturonase inhibitor-like	36.754	332	0.00E+00±0.00E+00	8.21E+07±7.03E+06	#DIV/0!	7.89509e-05
A0A1S3W092	heterogeneous nuclear ribonucleoprotein A3 homolog 2	36.757	354	2.75E+07±7.95E+06	7.18E+06±1.01E+07	0.260795	0.0894513
A0A1S3TN04	selenocysteine methyltransferase	36.816	337	1.72E+07±1.22E+07	2.72E+07±2.07E+07	1.57659	0.590207
A0A1S3US51	methyl-CpG-binding domain-containing protein 11	36.863	333	4.13E+07±2.96E+07	0.00E+00±0.00E+00	0	0.11947
A0A1S3TCA6	GrpE protein homolog	36.888	335	3.84E+07±2.54E+07	5.43E+07±1.35E+07	1.41224	0.4793
A0A1S3TKT7	Glyceraldehyde-3-phosphate dehydrogenase (EC 1.2.1.-)	36.9	340	1.87E+09±3.61E+08	1.92E+09±2.35E+08	1.02454	0.887426
A0A1S3TR34	diaminopimelate epimerase, chloroplastic isoform X2	37.031	342	0.00E+00±0.00E+00	2.96E+07±4.19E+07	#DIV/0!	0.373901
A0A1S3UT57	Glucose-6-phosphate 1-epimerase (EC 5.1.3.15)	37.04	330	2.20E+08±3.40E+07	8.54E+07±6.43E+07	0.388373	0.059135
A0A1S3URI7	UPF0613 protein PB24D3.06c	37.049	336	6.71E+07±1.42E+07	5.08E+07±3.77E+07	0.757138	0.597737
A0A1S3VW46	quinone oxidoreductase-like protein 2 homolog	37.148	346	1.35E+06±1.90E+06	7.77E+06±1.63E+06	5.76873	0.0223325
A0A1S3T8E6	polygalacturonase inhibitor 2-like	37.168	336	4.32E+08±9.26E+07	3.92E+08±7.62E+07	0.906576	0.658949
A0A1S3TGD2	electron transfer flavoprotein subunit alpha, mitochondrial	37.192	355	7.87E+06±1.11E+07	1.11E+07±1.58E+07	1.41558	0.822286
A0A1S3UVZ6	Peroxidase (EC 1.11.1.7)	37.194	331	0.00E+00±0.00E+00	6.26E+06±8.85E+06	#DIV/0!	0.373901
A0A3Q0F4Q5	LOW QUALITY PROTEIN: lysM domain-containing GPI-anchored protein 2	37.223	353	2.28E+07±1.09E+07	5.62E+07±7.83E+06	2.47197	0.0242222
A0A1S3U6V5	ankyrin repeat domain-containing protein 2B	37.252	347	2.39E+08±1.87E+08	8.88E+08±6.26E+08	3.72154	0.232323
A0A1S3UU86	malate dehydrogenase 2, peroxisomal	37.324	356	2.68E+08±1.48E+07	3.04E+08±4.44E+07	1.13274	0.34213
A0A1S3TLD1	fructokinase-2-like	37.332	347	8.52E+08±9.84E+07	3.56E+08±9.66E+07	0.418062	0.00704986
A0A1S3V211	carboxylesterase 1	37.338	338	2.57E+08±1.28E+07	4.74E+07±3.38E+07	0.184675	0.00120475
A0A1S3VI94	probable aldo-keto reductase 1	37.366	339	1.66E+08±6.10E+06	1.25E+08±1.21E+07	0.755615	0.0135396
A0A1S3VF10	probable aldo-keto reductase 1	37.371	339	2.15E+08±5.79E+07	1.61E+08±3.81E+07	0.749295	0.332472
A0A1S3TNI4	adenosine kinase 2	37.423	341	1.83E+08±2.65E+07	1.18E+08±1.84E+07	0.647236	0.0473103
A0A1S3TVU8	bifunctional protein FolD 4, chloroplastic-like	37.486	347	2.31E+07±4.22E+06	6.42E+06±9.08E+06	0.278196	0.0782658
A0A1S3VYE7	spermidine synthase 1	37.502	342	8.39E+07±1.58E+07	1.47E+08±1.94E+07	1.75404	0.0232569
A0A1S3UJ98	L-lactate dehydrogenase (EC 1.1.1.27)	37.517	349	1.11E+07±7.04E+06	6.41E+07±2.51E+07	5.76264	0.0452941
A0A1S3TRY2	Protein-lysine N-methyltransferase LOC106758081 (EC 2.1.1.-)	37.519	342	1.41E+07±1.01E+07	0.00E+00±0.00E+00	0	0.11907
A0A1S3V8D8	adenosine kinase 2	37.531	341	1.12E+08±1.76E+07	1.55E+08±2.15E+07	1.38237	0.0938134
A0A1S3UXX1	homocysteine S-methyltransferase 3 isoform X1	37.532	341	3.88E+07±3.06E+07	3.28E+07±4.52E+06	0.84564	0.798178
A0A1S3VYE6	binding partner of ACD11 1	37.538	354	4.06E+08±6.78E+07	2.16E+08±5.32E+07	0.530758	0.0352548
A0A1S3TDP2	probable dolichyl-diphosphooligosaccharide--protein glycosyltransferase subunit 3B	37.557	334	1.55E+07±1.13E+07	2.19E+07±1.56E+07	1.41212	0.662706
A0A1S3T7I3	glucan endo-1,3-beta-glucosidase	37.595	342	8.02E+06±1.13E+07	9.33E+08±2.11E+08	116.321	0.00348899
A0A1S3TPY5	Probable cytosolic iron-sulfur protein assembly protein CIAO1 homolog	37.688	341	1.16E+07±1.64E+07	2.06E+07±2.92E+07	1.77885	0.722119
A0A1S3U0V6	signal peptide peptidase	37.787	339	7.55E+07±1.22E+07	5.11E+07±1.97E+07	0.675985	0.209295
A0A1S3UWV6	outer envelope pore protein 37, chloroplastic	37.791	337	2.99E+06±4.23E+06	0.00E+00±0.00E+00	0	0.373901
A0A1S3VAJ2	Ribokinase (RK) (EC 2.7.1.15)	37.8	360	1.56E+07±1.41E+07	6.81E+06±9.63E+06	0.436165	0.505975
A0A1S3VLV7	dnaJ protein homolog 1	37.806	345	1.27E+07±1.05E+07	0.00E+00±0.00E+00	0	0.163172
A0A1S3VF05	2-alkenal reductase (NADP(+)-dependent)	37.919	343	3.16E+08±7.71E+07	4.45E+08±9.88E+06	1.40868	0.0784399
A0A1S3W2J6	seed biotin-containing protein SBP65-like	37.934	336	1.36E+09±1.47E+08	6.03E+07±3.80E+07	0.0444881	0.000268709
A0A1S3TWZ0	uncharacterized protein YMR315W	37.949	359	1.96E+08±2.63E+07	1.55E+08±3.50E+07	0.792368	0.259572
A0A1S3U9Q9	red chlorophyll catabolite reductase, chloroplastic	37.965	337	4.19E+06±5.92E+06	0.00E+00±0.00E+00	0	0.373901
A0A1S3U1N1	2-alkenal reductase (NADP(+)-dependent)	37.98	349	6.48E+06±4.58E+06	0.00E+00±0.00E+00	0	0.116326
A0A1S3TEB7	flowering locus K homology domain isoform X3	38.009	356	9.49E+06±6.76E+06	1.59E+07±1.12E+07	1.67238	0.52884
A0A1S3TAH7	ataxin-3 homolog	38.064	342	1.65E+07±1.17E+07	0.00E+00±0.00E+00	0	0.116237
A0A1S3TTC9	dolichyl-phosphate beta-glucosyltransferase	38.079	333	4.76E+06±6.73E+06	1.13E+07±1.60E+07	2.38069	0.621197
A0A1S3UUA3	serine/threonine-protein kinase SAPK3	38.097	338	1.56E+07±2.21E+07	1.39E+08±1.10E+08	8.90561	0.193216
A0A1S3VA43	GDSL esterase/lipase APG	38.164	353	0.00E+00±0.00E+00	2.32E+08±6.72E+07	#DIV/0!	0.00809103
A0A1S3TNA7	Hexosyltransferase (EC 2.4.1.-)	38.205	332	6.34E+07±9.67E+06	0.00E+00±0.00E+00	0	0.000751793
A0A1S3UYB6	Ubiquitin carboxyl-terminal hydrolase (EC 3.4.19.12)	38.209	333	2.01E+07±1.59E+07	0.00E+00±0.00E+00	0	0.149095
A0A1S3UBU8	homoserine kinase	38.302	367	6.10E+07±1.47E+07	6.82E+06±9.64E+06	0.111751	0.0120282
A0A1S3UW51	serine-threonine kinase receptor-associated protein	38.366	352	3.27E+07±8.07E+06	2.20E+07±1.56E+07	0.672598	0.437011
A0A1S3UFS1	Fructose-bisphosphate aldolase (EC 4.1.2.13)	38.404	358	7.52E+09±8.95E+08	8.07E+09±4.61E+08	1.07293	0.483825
A0A1S3VJC1	Peroxidase (EC 1.11.1.7)	38.42	352	4.12E+07±5.82E+07	1.54E+08±5.40E+07	3.73047	0.115961
A0A1S3VLB5	acyl-CoA-binding domain-containing protein 1	38.435	354	1.60E+07±2.27E+07	0.00E+00±0.00E+00	0	0.373901
A0A1S3TK38	UDP-glucuronic acid decarboxylase 6 (UDP-glucuronic acid decarboxylase 6-like)	38.521	342	1.52E+08±1.52E+07	1.93E+08±2.49E+07	1.27252	0.115085
A0A1S3VTC9	porphobilinogen deaminase, chloroplastic	38.525	357	0.00E+00±0.00E+00	4.39E+07±3.25E+07	#DIV/0!	0.128887
A0A1S3V5R2	2-methyl-6-phytyl-1,4-hydroquinone methyltransferase, chloroplastic	38.549	342	3.67E+07±8.46E+06	0.00E+00±0.00E+00	0	0.00356392
A0A1S3T7B1	eukaryotic translation initiation factor 2 subunit alpha homolog	38.549	340	2.61E+08±4.51E+07	1.77E+08±6.28E+07	0.675889	0.19612
A0A1S3V728	RGG repeats nuclear RNA binding protein A	38.578	358	1.28E+07±1.82E+07	0.00E+00±0.00E+00	0	0.373901
A0A3Q0EZT7	probable UDP-arabinopyranose mutase 5 isoform X1	38.59	347	2.60E+07±3.67E+07	0.00E+00±0.00E+00	0	0.373901
A0A1S3TRL5	Eukaryotic translation initiation factor 3 subunit H (eIF3h)	38.614	337	1.70E+08±3.87E+06	1.15E+08±1.93E+07	0.677716	0.01697
A0A1S3TGC0	Peroxidase (EC 1.11.1.7)	38.617	346	1.11E+08±3.49E+07	1.26E+08±2.69E+07	1.13987	0.645196
A0A1S3V958	probable low-specificity L-threonine aldolase 1	38.624	358	2.62E+07±3.70E+07	3.18E+07±4.50E+07	1.21482	0.897998
A0A1S3TRV3	2-alkenal reductase (NADP(+)-dependent)	38.657	346	9.08E+07±2.04E+07	8.32E+07±1.20E+07	0.916327	0.672896
A0A1S3TR65	dnaJ protein ERDJ3B	38.763	343	0.00E+00±0.00E+00	1.02E+07±7.52E+06	#DIV/0!	0.12883
A0A1S3VGT3	probable cinnamyl alcohol dehydrogenase 1 isoform X2	38.844	357	1.73E+07±8.66E+06	3.10E+07±1.71E+07	1.79839	0.367233
A0A1S3U9A8	probable cinnamyl alcohol dehydrogenase 6	38.861	359	0.00E+00±0.00E+00	9.25E+08±1.76E+08	#DIV/0!	0.001743
A0A1S3TFK1	heterogeneous nuclear ribonucleoprotein A3 homolog 1	38.862	370	1.30E+07±9.94E+06	0.00E+00±0.00E+00	0	0.137822
A0A1S3UX83	probable mannitol dehydrogenase	38.863	360	1.46E+07±2.07E+07	3.56E+07±2.59E+07	2.43982	0.420084
A0A1S3TWI2	Pyruvate dehydrogenase E1 component subunit beta (EC 1.2.4.1)	38.884	362	1.10E+08±1.93E+07	1.60E+08±3.25E+07	1.44981	0.136766
A0A1S3V8F4	glycine-rich RNA-binding protein 3, mitochondrial isoform X1	38.886	372	4.11E+07±3.01E+06	0.00E+00±0.00E+00	0	4.26625e-05
A0A1S3U7Y9	thiol protease aleurain-like	38.901	352	2.06E+06±2.92E+06	5.26E+07±7.44E+07	25.5097	0.391392
D3J8E5	Photosystem II protein D1 (PSII D1 protein) (EC 1.10.3.9) (Photosystem II Q(B) protein)	38.966	353	3.31E+07±5.09E+06	2.58E+07±2.00E+07	0.779392	0.643412
A0A1S3TK99	protein RETICULATA-RELATED 4, chloroplastic	38.979	367	1.54E+08±2.06E+07	2.09E+08±4.65E+07	1.36268	0.196266
A0A1S3TV78	uncharacterized protein YMR315W	38.992	359	3.31E+07±2.80E+07	2.93E+07±2.32E+07	0.886087	0.890408
A0A1S3VF27	putative MO25-like protein At5g47540 isoform X1	38.999	335	3.45E+07±3.80E+06	5.75E+07±5.91E+07	1.66861	0.611075
A0A1S3TXD9	Methylthioribose-1-phosphate isomerase (M1Pi) (MTR-1-P isomerase) (EC 5.3.1.23) (S-methyl-5-thioribose-1-phosphate isomerase) (Translation initiation factor eIF-2B subunit alpha/beta/delta-like protein)	39.012	372	1.47E+08±1.63E+07	8.93E+07±2.74E+07	0.608548	0.0638631
A0A1S3VEF0	probable mannitol dehydrogenase 1	39.033	363	2.02E+08±5.55E+07	6.52E+07±4.64E+07	0.32319	0.0556603
A0A1S3TPZ5	Glutamine synthetase (EC 6.3.1.2)	39.076	356	2.91E+08±1.61E+07	5.31E+08±7.32E+07	1.8229	0.0106157
A0A1S3V8A9	probable cinnamyl alcohol dehydrogenase	39.108	357	2.41E+07±1.70E+07	0.00E+00±0.00E+00	0	0.116124
A0A1S3VMA9	uncharacterized protein LOC106776470	39.131	367	6.04E+07±2.92E+06	4.09E+07±5.79E+06	0.676555	0.0130821
A0A3Q0FKM9	chaperone protein dnaJ 10 isoform X3	39.144	350	1.75E+07±2.83E+06	1.81E+07±7.17E+06	1.0334	0.919808
A0A1S3UXJ1	Peroxidase (EC 1.11.1.7)	39.152	357	0.00E+00±0.00E+00	2.71E+08±1.51E+08	#DIV/0!	0.0636603
A0A3Q0EYT2	uncharacterized protein LOC106758157 isoform X2	39.162	352	0.00E+00±0.00E+00	3.90E+07±2.80E+07	#DIV/0!	0.119822
A0A1S3VS72	probable mannitol dehydrogenase isoform X2	39.204	361	2.61E+07±3.36E+07	3.62E+08±6.61E+07	13.852	0.00305614
A0A3Q0FAC8	thylakoid ADP,ATP carrier protein, chloroplastic isoform X2	39.211	356	2.16E+07±1.53E+07	0.00E+00±0.00E+00	0	0.116253
A0A1S3UWQ3	UDP-glucose 4-epimerase (EC 5.1.3.-)	39.214	350	2.90E+08±3.11E+07	4.77E+08±9.05E+07	1.64247	0.0511413
A0A1S3VT12	plastoglobulin-1, chloroplastic	39.215	367	3.16E+07±1.67E+07	1.25E+07±8.97E+06	0.396733	0.228006
A0A1S3TXS2	ubiquitin receptor RAD23b	39.219	367	1.60E+07±2.27E+07	0.00E+00±0.00E+00	0	0.373901
A0A1S3TQN2	cathepsin B-like protease 2	39.231	356	1.73E+08±7.00E+07	1.14E+08±1.23E+08	0.658656	0.588259
A0A1S3TIZ0	Glutamine synthetase (EC 6.3.1.2)	39.234	356	4.52E+07±2.10E+07	9.41E+07±1.43E+07	2.08268	0.0528787
A0A1S3U922	DNA damage-repair/toleration protein DRT100	39.238	367	0.00E+00±0.00E+00	4.45E+07±9.52E+06	#DIV/0!	0.0027229
A0A1S3VGR3	farnesyl pyrophosphate synthase 1	39.261	342	8.77E+07±1.42E+07	1.93E+08±7.34E+07	2.2008	0.117235
A0A1S3TLS5	GDSL esterase/lipase At1g09390	39.311	360	1.42E+08±2.04E+07	9.86E+07±2.76E+07	0.694303	0.148057
A0A1S3UTP3	casein kinase II subunit alpha-2	39.322	333	1.44E+07±2.03E+07	2.61E+07±1.11E+07	1.81818	0.512257
A0A1S3VS59	Thioredoxin reductase (EC 1.8.1.9)	39.346	365	1.19E+07±1.69E+07	4.17E+07±5.63E+06	3.49156	0.0773805
A0A1S3VE18	RGG repeats nuclear RNA binding protein A	39.352	368	4.81E+08±1.40E+08	2.84E+08±1.32E+07	0.591443	0.120233
A0A1S3UVX5	Lactoylglutathione lyase (EC 4.4.1.5) (Glyoxalase I)	39.37	352	2.58E+07±3.58E+06	2.51E+07±5.10E+06	0.973217	0.882878
A0A1S3TWJ4	mitochondrial phosphate carrier protein 3, mitochondrial	39.386	372	4.80E+08±5.94E+07	7.62E+08±7.89E+07	1.58824	0.0156147
A0A3Q0EW59	DNA repair protein RAD51 homolog 2 isoform X4	39.388	360	5.24E+07±7.41E+07	0.00E+00±0.00E+00	0	0.373901
A0A1S3V9B3	Isocitrate dehydrogenase [NAD] subunit, mitochondrial	39.391	359	2.22E+08±1.85E+07	2.14E+08±6.96E+07	0.965393	0.887407
A0A1S3UDJ8	glucuronokinase 1	39.487	357	3.08E+07±3.05E+06	5.01E+07±3.41E+07	1.627	0.470009
A0A1S3TMZ3	pyridoxal kinase	39.512	356	2.44E+07±2.07E+06	2.99E+07±7.18E+06	1.22513	0.357277
A0A1S3UIF3	GDSL esterase/lipase At1g29670	39.549	365	0.00E+00±0.00E+00	2.81E+07±5.75E+06	#DIV/0!	0.00229408
D3J8G0	Photosystem II D2 protein (PSII D2 protein) (EC 1.10.3.9) (Photosystem Q(A) protein)	39.549	353	0.00E+00±0.00E+00	5.24E+07±3.75E+07	#DIV/0!	0.119089
A0A1S3TDC0	ADP,ATP carrier protein 3, mitochondrial	39.562	367	3.08E+08±8.44E+07	5.47E+08±6.22E+07	1.77702	0.0321109
A0A1S3TVH6	DNA damage-repair/toleration protein DRT100	39.645	366	3.95E+07±3.26E+07	9.13E+07±2.85E+07	2.31243	0.166178
A0A1S3VW44	spermine synthase	39.68	362	0.00E+00±0.00E+00	2.46E+07±1.76E+07	#DIV/0!	0.119279
A0A1S3UR88	Aldose 1-epimerase (EC 5.1.3.3) (Galactose mutarotase)	39.706	354	1.14E+07±8.12E+06	1.53E+07±1.20E+07	1.33696	0.725296
A0A1S3UG57	cysteine proteinase 15A	39.724	364	0.00E+00±0.00E+00	3.54E+08±2.51E+08	#DIV/0!	0.116801
A0A1S3VWR8	ATPase LOC106779005 (EC 3.6.-.-) (Arsenical pump-driving ATPase) (Arsenite-stimulated ATPase)	39.745	354	5.04E+07±7.70E+06	1.20E+08±5.56E+07	2.38166	0.154579
A0A1S3TQD4	probable protein disulfide-isomerase A6	39.78	362	5.65E+07±2.32E+07	5.54E+07±2.97E+07	0.981285	0.970255
A0A1S3V823	uncharacterized oxidoreductase At4g09670	39.783	360	0.00E+00±0.00E+00	7.34E+06±7.10E+06	#DIV/0!	0.217833
A0A1S3U852	omega-amidase, chloroplastic	39.804	363	6.58E+07±1.54E+07	9.56E+07±9.69E+06	1.45119	0.0820618
A0A1S3UER6	isocitrate dehydrogenase [NAD] regulatory subunit 1, mitochondrial-like	39.822	366	1.97E+08±8.30E+07	2.53E+08±2.65E+07	1.28578	0.413097
A0A1S3TGZ3	ADP,ATP carrier protein 3, mitochondrial	39.829	371	1.47E+09±2.75E+08	2.06E+09±4.61E+07	1.40078	0.0401749
A0A1S3VLD7	GDSL esterase/lipase At1g29670	39.829	365	0.00E+00±0.00E+00	2.54E+08±1.07E+08	#DIV/0!	0.0285783
A0A1S3V7U5	uncharacterized oxidoreductase At4g09670	39.835	361	1.36E+07±1.04E+07	0.00E+00±0.00E+00	0	0.138404
A0A1S3U827	uncharacterized protein LOC106762656	39.86	367	0.00E+00±0.00E+00	1.24E+07±1.75E+07	#DIV/0!	0.373901
A0A1S3UHG5	uncharacterized oxidoreductase At4g09670-like	39.869	361	1.17E+08±5.58E+06	1.17E+08±3.28E+07	0.999756	0.999087
A0A1S3U6E1	U2 snRNP auxiliary factor large subunit	39.939	370	4.46E+07±1.29E+07	3.55E+07±2.54E+07	0.796871	0.675703
A0A1S3T938	4-hydroxy-tetrahydrodipicolinate synthase, chloroplastic	40.069	362	2.09E+07±1.59E+07	2.91E+07±6.88E+06	1.39402	0.539177
A0A1S3U671	cysteine proteinase 15A	40.077	366	0.00E+00±0.00E+00	1.49E+07±2.11E+07	#DIV/0!	0.373901
A0A1S3TXT3	ornithine carbamoyltransferase, chloroplastic	40.085	358	8.23E+07±3.93E+07	3.60E+07±1.31E+07	0.436981	0.188558
A0A1S3V8B6	PTI1-like tyrosine-protein kinase 3 isoform X2	40.115	362	2.37E+07±1.70E+07	2.90E+07±1.37E+07	1.22477	0.74668
A0A1S3V6A6	probable protein disulfide-isomerase A6	40.147	363	1.01E+09±2.65E+07	8.87E+08±1.13E+08	0.877603	0.207531
A0A1S3TYE4	protein STRICTOSIDINE SYNTHASE-LIKE 4	40.176	356	0.00E+00±0.00E+00	5.75E+07±2.61E+07	#DIV/0!	0.0355392
Q41690	Cysteinyl endopeptidase	40.236	362	1.39E+08±1.40E+07	3.12E+08±2.75E+07	2.24637	0.00136712
A0A1S3TQX7	S-(hydroxymethyl)glutathione dehydrogenase (EC 1.1.1.284)	40.379	379	2.15E+09±6.70E+07	1.55E+09±3.80E+08	0.72227	0.0939899
A0A1S3TXU0	Methyltransferase (EC 2.1.1.-)	40.383	363	6.44E+07±2.57E+07	3.37E+07±2.70E+07	0.523536	0.309075
A0A1S3UQE6	protein trichome birefringence-like 43	40.405	357	0.00E+00±0.00E+00	5.83E+07±6.12E+06	#DIV/0!	0.000176119
A0A1S3VBV9	flavanone 3-dioxygenase 3	40.516	362	1.29E+07±1.83E+07	0.00E+00±0.00E+00	0	0.373901
A0A1S3VZN7	phosphoribosylformylglycinamidine cyclo-ligase, chloroplastic/mitochondrial	40.53	388	0.00E+00±0.00E+00	5.26E+06±7.44E+06	#DIV/0!	0.373901
A0A1S3U4Q1	protein SRG1	40.561	351	0.00E+00±0.00E+00	1.45E+07±1.17E+07	#DIV/0!	0.154892
A0A1S3US33	protein STRICTOSIDINE SYNTHASE-LIKE 5	40.607	370	4.55E+08±6.27E+07	6.27E+08±1.77E+08	1.37867	0.263586
B6VAX6	V-type proton ATPase subunit	40.708	351	5.34E+07±1.61E+07	5.76E+07±4.08E+07	1.07905	0.89834
A0A1S3TKA1	uncharacterized protein LOC106756318 isoform X1	40.721	375	3.38E+08±1.02E+08	4.47E+08±2.72E+07	1.32519	0.216525
A0A1S3UV70	cysteine proteinase COT44	40.769	365	0.00E+00±0.00E+00	9.00E+08±1.23E+08	#DIV/0!	0.000500512
A0A1S3UBZ7	Peroxidase (EC 1.11.1.7)	40.855	372	0.00E+00±0.00E+00	2.03E+07±1.53E+07	#DIV/0!	0.132688
A0A1S3VI01	uncharacterized protein LOC106775312	40.859	374	2.84E+08±8.51E+07	1.65E+08±1.07E+08	0.58361	0.289374
A0A1S3V6T7	ATP-dependent Clp protease proteolytic subunit	40.871	370	1.52E+07±3.40E+06	0.00E+00±0.00E+00	0	0.00317495
A0A1S3UGD3	Aldose 1-epimerase (EC 5.1.3.3) (Galactose mutarotase)	40.874	371	1.75E+08±1.98E+07	5.19E+07±4.08E+07	0.295912	0.0182252
A0A1S3U7L6	COP9 signalosome complex subunit 5a isoform X1	40.881	369	4.42E+07±7.07E+06	5.42E+07±4.01E+07	1.22677	0.745287
A0A1S3VFT4	uncharacterized protein LOC106774554	40.887	356	9.06E+06±6.50E+06	0.00E+00±0.00E+00	0	0.120301
A0A1S3VME4	uncharacterized protein LOC106776497	40.899	367	2.94E+08±6.58E+07	4.16E+08±1.45E+08	1.41482	0.339778
A0A1S3VVM7	alcohol dehydrogenase 1	40.924	380	3.32E+09±5.84E+08	3.64E+09±1.47E+09	1.09604	0.789842
A0A1S3UGF3	alcohol dehydrogenase 1	40.937	380	5.54E+09±4.85E+08	8.58E+09±9.10E+08	1.5479	0.0140907
A0A1S3UBI8	uncharacterized protein LOC106763748	40.998	375	4.17E+07±2.96E+07	4.02E+07±2.86E+07	0.964777	0.962211
A0A1S3TXY6	uncharacterized protein LOC106759787	41.025	376	4.23E+07±6.47E+06	8.23E+07±8.20E+06	1.94682	0.00563555
A0A1S3TIL9	alpha-1,4-glucan-protein synthase [UDP-forming]-like isoform X2	41.047	361	1.64E+07±2.32E+07	0.00E+00±0.00E+00	0	0.373901
A0A1S3V9P6	UPF0160 protein	41.092	365	2.83E+07±5.03E+06	1.52E+07±1.17E+07	0.536043	0.217108
A0A1S3VLE3	protein DJ-1 homolog D	41.104	388	1.46E+08±1.24E+08	3.52E+07±2.49E+07	0.241733	0.283629
A0A3Q0FDQ4	LOW QUALITY PROTEIN: mitogen-activated protein kinase kinase 5-like	41.141	369	0.00E+00±0.00E+00	4.86E+06±3.48E+06	#DIV/0!	0.119225
A0A1S3TIF2	enoyl-[acyl-carrier-protein] reductase [NADH], chloroplastic	41.169	392	2.59E+08±9.91E+07	5.88E+08±1.98E+08	2.27473	0.10283
A0A1S3UFK5	alcohol dehydrogenase 1	41.214	380	5.31E+10±7.47E+09	2.60E+10±3.96E+09	0.490004	0.0106227
A0A1S3UJ02	legumin B	41.232	378	0.00E+00±0.00E+00	2.25E+08±4.94E+07	#DIV/0!	0.0030178
A0A1S3TAC2	alpha-1,4-glucan-protein synthase [UDP-forming]	41.25	362	2.12E+09±4.81E+08	2.21E+09±1.68E+08	1.04412	0.80787
A0A1S3TEC0	ribosome maturation protein SBDS	41.279	359	4.52E+06±6.40E+06	0.00E+00±0.00E+00	0	0.373901
A0A1S3VLL5	GDP-mannose 4,6 dehydratase 1	41.309	368	4.98E+06±7.05E+06	2.69E+07±3.80E+07	5.39166	0.468077
A0A1S3TWC6	3-oxoacyl-[acyl-carrier-protein] synthase 3 A, chloroplastic	41.484	392	9.71E+06±1.37E+07	0.00E+00±0.00E+00	0	0.373901
A0A1S3TAW0	uncharacterized protein LOC106753599	41.534	376	1.10E+07±8.03E+06	3.50E+06±4.95E+06	0.319119	0.325514
A0A1S3TXB1	nucleosome assembly protein 13-like	41.582	362	1.53E+08±1.07E+07	1.04E+08±2.28E+07	0.680317	0.0516671
A0A1S3VJ06	actin-101	41.607	377	1.01E+09±8.96E+07	7.10E+08±9.84E+07	0.701039	0.0322971
A0A1S3UEV2	acetyl-CoA acetyltransferase, cytosolic 1	41.614	407	6.28E+08±4.58E+07	7.87E+08±1.87E+08	1.25367	0.307863
Q9M729	Actin (actin-3)	41.652	377	3.75E+09±8.01E+08	1.85E+09±7.42E+07	0.492948	0.0288874
A0A1S3U7I4	aminoacyl tRNA synthase complex-interacting multifunctional protein 1	41.652	383	9.62E+07±2.52E+07	7.13E+07±2.70E+07	0.740955	0.394184
A0A1S3VK32	Arogenate dehydratase (EC 4.2.1.91)	41.687	378	8.69E+06±6.18E+06	1.29E+07±9.32E+06	1.47954	0.625827
A0A1S3UZB5	actin-1	41.688	377	8.71E+08±1.35E+08	6.93E+08±1.16E+08	0.795782	0.229891
A0A1S3TT97	enoyl-[acyl-carrier-protein] reductase [NADH], chloroplastic	41.736	391	4.79E+06±6.77E+06	5.68E+06±4.07E+06	1.18545	0.881403
A0A1S3VQV9	serine/threonine-protein kinase Nek8 isoform X2	41.79	396	6.01E+06±8.50E+06	6.16E+06±8.71E+06	1.02472	0.98705
A0A1S3UI83	Formate dehydrogenase, mitochondrial (FDH) (EC 1.17.1.9) (NAD-dependent formate dehydrogenase)	41.796	381	3.75E+08±1.07E+08	2.00E+07±2.83E+07	0.0533548	0.0104596
A0A1S3TV44	actin-11	41.802	377	1.50E+08±2.24E+07	9.48E+07±4.00E+07	0.630154	0.161328
A0A1S3V4Y0	ubiquitin receptor RAD23d-like	41.804	396	2.71E+06±3.84E+06	0.00E+00±0.00E+00	0	0.373901
A0A1S3UBX7	putative D-cysteine desulfhydrase 1, mitochondrial	41.832	384	6.45E+07±4.07E+05	5.13E+07±1.36E+07	0.794609	0.240649
A0A1S3U891	Sulfurtransferase	41.949	379	2.96E+08±1.92E+07	2.87E+08±8.71E+07	0.96831	0.888941
A0A1S3V4X8	ubiquitin receptor RAD23c-like isoform X2	41.954	398	9.81E+08±2.15E+08	4.67E+08±1.09E+08	0.475535	0.0390898
A0A1S3TA55	protein TRIGALACTOSYLDIACYLGLYCEROL 2, chloroplastic	41.993	382	6.49E+07±4.66E+07	0.00E+00±0.00E+00	0	0.120611
A0A1S3TY25	extensin	41.994	394	7.17E+08±1.82E+08	6.33E+08±6.35E+07	0.882212	0.569568
A0A1S3VLX4	26S proteasome non-ATPase regulatory subunit 4 homolog isoform X4	41.995	397	2.31E+07±1.92E+06	4.91E+07±5.87E+06	2.13077	0.00395256
A0A1S3V1I0	phosphoglucan phosphatase DSP4, amyloplastic isoform X1	42.034	371	2.80E+09±1.44E+08	1.65E+09±4.32E+08	0.589764	0.0233503
A0A1S3V8U3	uncharacterized protein LOC106772675	42.04	375	5.89E+06±8.33E+06	7.71E+06±1.09E+07	1.30935	0.860203
A0A1S3U8G2	protein DJ-1 homolog B	42.06	394	1.21E+09±2.79E+08	8.61E+08±1.01E+08	0.709965	0.168305
A0A1S3U7J8	ADP,ATP carrier protein 1, mitochondrial	42.076	389	4.37E+08±1.19E+08	8.82E+08±2.14E+08	2.01601	0.0623524
A0A1S3UZN7	TPR repeat-containing thioredoxin TDX	42.094	380	1.71E+07±1.21E+07	3.59E+07±1.11E+07	2.10238	0.180605
A0A3Q0FHM4	alanine--glyoxylate aminotransferase 2 homolog 1, mitochondrial isoform X2	42.183	391	3.60E+07±7.91E+06	5.61E+07±1.38E+07	1.56053	0.147517
A0A1S3USW5	agmatine deiminase	42.22	374	1.34E+07±9.57E+06	7.28E+07±6.30E+07	5.45352	0.256983
A0A1S3UVI6	acetyl-CoA acetyltransferase, cytosolic 1 isoform X5	42.242	409	1.82E+08±4.74E+07	1.27E+08±7.46E+06	0.701953	0.1858
A0A1S3UX70	nucleosome assembly protein 12	42.35	369	4.57E+08±2.67E+08	2.73E+08±1.19E+08	0.595825	0.42177
A0A1S3TWI3	Cysteine synthase (EC 2.5.1.47)	42.37	392	8.07E+07±6.03E+07	9.37E+07±2.62E+07	1.16104	0.793534
A0A1S3V7U3	Fructose-bisphosphate aldolase (EC 4.1.2.13)	42.43	388	6.42E+08±1.41E+08	9.10E+08±1.86E+08	1.41673	0.180054
A0A1S3U8Q6	L-ascorbate peroxidase S, chloroplastic/mitochondrial isoform X2	42.44	388	6.90E+07±1.62E+07	7.53E+07±2.02E+07	1.09145	0.747685
A0A1S3U6M3	Phosphoglycerate kinase (EC 2.7.2.3)	42.468	401	4.88E+09±6.76E+08	3.01E+09±7.21E+08	0.617029	0.0554357
A0A1S3UM89	SAL1 phosphatase	42.531	400	6.88E+07±3.19E+06	3.75E+07±3.52E+07	0.545079	0.278375
A0A1S3VFW2	V-type proton ATPase subunit C	42.535	376	3.26E+08±1.85E+08	1.49E+08±1.09E+08	0.457118	0.307584
A0A1S3V7W6	GDP-mannose 3,5-epimerase 2	42.542	376	6.86E+08±3.83E+07	6.24E+08±2.68E+07	0.909705	0.13391
A0A1S3U586	Fructose-bisphosphate aldolase (EC 4.1.2.13)	42.606	394	0.00E+00±0.00E+00	8.77E+06±1.24E+07	#DIV/0!	0.373901
A0A1S3USS6	S-adenosylmethionine synthase (EC 2.5.1.6)	42.773	392	2.74E+07±3.88E+07	0.00E+00±0.00E+00	0	0.373901
A0A1S3U8M3	Pyruvate dehydrogenase E1 component subunit alpha (EC 1.2.4.1)	42.779	391	9.26E+07±5.94E+06	1.31E+08±8.42E+06	1.41452	0.00623259
A0A1S3TWK2	V-type proton ATPase subunit C	42.783	376	1.19E+07±1.69E+07	7.65E+07±9.27E+07	6.40461	0.387113
A0A1S3VPC8	probable N-acetyl-gamma-glutamyl-phosphate reductase, chloroplastic	42.875	393	4.30E+07±3.12E+07	4.73E+07±2.64E+06	1.10017	0.855414
A0A1S3USI0	26S proteasome non-ATPase regulatory subunit 4 homolog	42.877	405	3.37E+08±3.20E+07	3.51E+08±1.10E+08	1.04069	0.874044
A0A1S3TPW0	S-adenosylmethionine synthase (EC 2.5.1.6)	42.881	394	5.57E+06±7.88E+06	1.26E+09±8.88E+08	225.69	0.11685
A0A1S3UUE8	FAM10 family protein At4g22670	42.901	397	7.29E+07±2.72E+07	1.13E+08±4.65E+06	1.55035	0.108433
A0A1S3UQ54	LOW QUALITY PROTEIN: embryonic protein DC-8	42.906	398	1.03E+10±2.25E+09	1.23E+10±2.41E+09	1.1988	0.429459
A0A1S3T948	fasciclin-like arabinogalactan protein 10	42.949	418	1.80E+08±1.32E+07	2.86E+08±1.97E+07	1.58835	0.00322313
A0A3Q0EQW6	beta-conglycinin, beta chain-like	43.015	381	1.64E+08±8.03E+07	1.61E+08±2.27E+08	0.979941	0.985526
A0A1S3TZB2	Cytochrome c oxidase subunit 2	43.074	383	1.03E+08±3.66E+07	0.00E+00±0.00E+00	0	0.0165365
A0A1S3U8L9	triose phosphate/phosphate translocator, non-green plastid, chloroplastic	43.098	396	1.68E+07±2.37E+07	0.00E+00±0.00E+00	0	0.373901
A0A1S3UF89	NADPH-protochlorophyllide oxidoreductase (EC 1.3.1.33)	43.101	399	0.00E+00±0.00E+00	9.84E+07±6.96E+07	#DIV/0!	0.116249
A0A1S3VLW6	tyrosine--tRNA ligase 1, cytoplasmic	43.175	379	1.47E+08±3.01E+07	1.73E+08±8.94E+06	1.1796	0.300453
A0A1S3U9E2	glucose-6-phosphate/phosphate translocator 1, chloroplastic	43.224	397	6.27E+08±1.01E+07	7.51E+08±1.79E+08	1.19666	0.386619
A0A1S3TC21	Glyceraldehyde-3-phosphate dehydrogenase (EC 1.2.1.-)	43.241	403	4.50E+07±1.54E+07	7.66E+07±1.62E+07	1.70098	0.116719
A0A1S3TAD2	hsp70 nucleotide exchange factor FES1 isoform X1	43.276	390	1.29E+08±2.38E+07	7.87E+07±7.99E+06	0.611476	0.0481874
A0A3Q0EUC2	S-adenosylmethionine synthase (EC 2.5.1.6)	43.296	394	0.00E+00±0.00E+00	1.04E+08±7.63E+07	#DIV/0!	0.126129
A0A3Q0ERI5	Serine/threonine-protein phosphatase 2A activator (EC 5.2.1.8) (Phosphotyrosyl phosphatase activator)	43.328	386	0.00E+00±0.00E+00	3.71E+07±2.88E+07	#DIV/0!	0.143154
A0A1S3V8R5	NADH dehydrogenase [ubiquinone] 1 alpha subcomplex subunit 9, mitochondrial isoform X2	43.35	393	1.07E+08±2.23E+07	8.50E+07±1.67E+07	0.796079	0.330976
A0A1S3T7P3	transcription initiation factor TFIID subunit 15b	43.402	422	3.82E+07±7.77E+05	9.52E+07±1.57E+07	2.4924	0.00682925
A0A1S3TA73	ERBB-3 BINDING PROTEIN 1	43.414	394	1.07E+08±3.92E+07	0.00E+00±0.00E+00	0	0.0179524
A0A1S3TWV8	UDP-D-apiose/UDP-D-xylose synthase 2	43.418	387	5.88E+06±4.17E+06	6.77E+07±2.03E+06	11.5053	4.6595e-05
A0A1S3VRS6	UDP-glucose 4-epimerase (EC 5.1.3.-)	43.423	395	1.18E+09±1.37E+08	1.70E+08±1.21E+08	0.143581	0.00143548
A0A1S3TXR7	3-oxo-Delta(4,5)-steroid 5-beta-reductase	43.446	388	1.73E+08±2.78E+07	2.62E+08±7.02E+07	1.5155	0.170231
A0A1S3TBG2	GDSL esterase/lipase At3g26430	43.499	390	4.94E+07±3.76E+06	5.46E+07±7.53E+06	1.10359	0.438103
A0A1S3TA88	ERBB-3 BINDING PROTEIN 1-like	43.52	394	4.59E+08±1.52E+07	7.80E+08±3.81E+07	1.69969	0.000376106
A0A1S3TMJ7	Formate dehydrogenase, mitochondrial (FDH) (EC 1.17.1.9) (NAD-dependent formate dehydrogenase)	43.564	396	1.40E+10±8.45E+08	8.70E+09±9.44E+08	0.620744	0.00404813
A0A1S3UVZ0	malate dehydrogenase, chloroplastic	43.603	413	4.08E+08±7.06E+07	2.16E+08±3.73E+07	0.528347	0.027096
A0A1S3V8B2	sulfite oxidase	43.618	393	0.00E+00±0.00E+00	1.10E+07±1.03E+07	#DIV/0!	0.202492
A0A1S3UUD7	probable ADP-ribosylation factor GTPase-activating protein AGD8	43.626	405	1.11E+07±1.56E+07	1.83E+07±2.59E+07	1.65731	0.751252
A0A1S3TJB1	UBP1-associated protein 2C	43.632	434	7.51E+07±1.58E+07	9.87E+07±1.39E+07	1.31446	0.187533
A0A1S3V658	ATPase ASNA1 homolog	43.704	403	1.66E+07±1.27E+07	9.21E+06±6.76E+06	0.555265	0.508895
A0A1S3URF5	4-diphosphocytidyl-2-C-methyl-D-erythritol kinase, chloroplastic/chromoplastic	43.735	397	8.66E+06±6.13E+06	7.62E+06±5.61E+06	0.880721	0.869046
A0A1S3UMY2	Pectin acetylesterase (EC 3.1.1.-)	43.744	399	6.10E+07±4.45E+07	8.86E+07±6.33E+07	1.45274	0.640431
A0A1S3TXG7	3-isopropylmalate dehydrogenase (EC 1.1.1.85)	43.782	406	1.06E+08±2.38E+07	6.99E+07±6.72E+06	0.661997	0.11022
A0A1S3UIM3	uncharacterized protein LOC106765690	43.785	400	3.49E+07±2.52E+07	4.49E+07±3.29E+07	1.28733	0.749384
A0A1S3TZA8	probable inactive purple acid phosphatase 29	43.797	395	1.90E+07±1.35E+07	0.00E+00±0.00E+00	0	0.116189
A0A1S3VYT1	fasciclin-like arabinogalactan protein 1	43.802	418	1.15E+08±1.30E+07	3.65E+07±1.17E+07	0.317987	0.00320871
Q41695	Pectin acetylesterase (EC 3.1.1.-)	43.822	399	2.88E+08±2.64E+07	2.56E+08±5.91E+07	0.888098	0.519517
A0A1S3UT59	Pyruvate dehydrogenase E1 component subunit alpha (EC 1.2.4.1)	43.831	394	1.14E+07±1.61E+07	1.37E+07±1.94E+07	1.20224	0.903342
A0A1S3UHC2	fasciclin-like arabinogalactan protein 2	43.84	408	3.66E+08±1.05E+07	4.49E+08±2.08E+08	1.22501	0.606125
A0A1S3VJZ2	polyadenylate-binding protein RBP45	43.871	395	4.52E+07±3.33E+07	8.93E+07±6.65E+06	1.97501	0.14065
A0A1S3VFC0	Methionine aminopeptidase (EC 3.4.11.18)	43.874	397	7.31E+06±5.29E+06	0.00E+00±0.00E+00	0	0.122255
A0A1S3VQS6	1-aminocyclopropane-1-carboxylate oxidase homolog 4	43.959	396	1.27E+08±2.13E+07	8.53E+07±3.93E+06	0.671848	0.0529812
A0A1S3VS07	putative transferase At4g12130, mitochondrial	44.115	398	4.30E+08±1.40E+07	2.23E+08±5.74E+07	0.518278	0.00772551
E9KZM1	Cytochrome b	44.182	393	3.58E+07±6.64E+06	1.01E+08±2.24E+07	2.83177	0.0166579
A0A1S3UZ30	uncharacterized protein LOC106769886	44.182	403	0.00E+00±0.00E+00	1.11E+07±1.57E+07	#DIV/0!	0.373901
A0A1S3UTN2	polyadenylate-binding protein RBP45	44.193	397	2.38E+07±7.58E+06	8.06E+06±1.14E+07	0.338376	0.178781
A0A1S3UUU0	Aminomethyltransferase (EC 2.1.2.10) (Glycine cleavage system T protein)	44.22	407	2.88E+07±5.57E+06	6.81E+07±3.15E+07	2.35978	0.157912
A0A1S3TP38	protein ABSCISIC ACID-INSENSITIVE 5	44.224	400	1.50E+07±2.13E+07	0.00E+00±0.00E+00	0	0.373901
A0A1S3VHB7	Proline iminopeptidase (EC 3.4.11.5)	44.247	390	7.72E+07±5.56E+07	8.15E+07±1.91E+07	1.05534	0.92304
A0A1S3VEI8	26S proteasome non-ATPase regulatory subunit 13 homolog A	44.26	386	5.66E+08±9.63E+07	6.51E+08±8.64E+07	1.15017	0.405726
A0A1S3VNT0	protein STRICTOSIDINE SYNTHASE-LIKE 3	44.299	393	6.72E+06±4.82E+06	0.00E+00±0.00E+00	0	0.120343
E9KZN6	NADH dehydrogenase subunit 7	44.407	394	1.97E+08±6.86E+07	3.03E+08±4.65E+07	1.54015	0.143342
A0A1S3TLL9	60S ribosomal protein L4-like	44.425	402	9.35E+08±1.27E+08	2.85E+08±2.26E+08	0.305108	0.0239104
A0A3Q0F4E9	SEC12-like protein 2 isoform X2	44.426	409	1.84E+07±5.45E+06	5.68E+06±8.04E+06	0.309263	0.138292
A0A1S3V868	60S ribosomal protein L3	44.43	389	4.79E+09±5.47E+08	2.38E+09±3.24E+08	0.497249	0.0058431
A0A1S3TC45	Glutamate dehydrogenase	44.43	411	0.00E+00±0.00E+00	1.16E+07±1.65E+07	#DIV/0!	0.373901
A0A1S3U3G2	SNF1-related protein kinase regulatory subunit gamma-like PV42a	44.517	407	4.29E+09±2.84E+08	4.38E+08±6.99E+07	0.102176	4.87679e-05
A0A1S3VL89	Obg-like ATPase 1	44.523	394	8.71E+08±1.41E+08	5.92E+08±2.01E+08	0.679447	0.183826
A0A1S3VMA6	60S ribosomal protein L3	44.562	389	2.55E+07±1.08E+07	3.52E+07±1.04E+06	1.379	0.276669
A0A1S3TTH1	Aldose 1-epimerase (EC 5.1.3.3) (Galactose mutarotase)	44.6	405	6.64E+07±8.32E+06	9.78E+07±1.08E+07	1.47207	0.0312654
A0A1S3UXM5	26S proteasome non-ATPase regulatory subunit 6 homolog	44.608	386	3.90E+08±6.10E+07	4.67E+08±8.52E+07	1.19755	0.357356
A0A1S3U7X2	26S proteasome regulatory subunit S10B homolog B	44.608	398	5.88E+08±3.57E+07	6.12E+08±1.26E+08	1.04138	0.805436
A0A1S3VF33	developmentally-regulated G-protein 2	44.625	399	1.77E+07±1.36E+06	2.92E+07±2.07E+07	1.64944	0.476467
A0A3Q0F799	3-hydroxyisobutyryl-CoA hydrolase-like protein 3, mitochondrial isoform X2	44.637	410	1.80E+08±2.37E+07	1.22E+08±4.35E+07	0.678509	0.173355
A0A1S3THS1	lanC-like protein GCL1	44.649	409	3.73E+06±5.27E+06	0.00E+00±0.00E+00	0	0.373901
A0A1S3TKI8	isovaleryl-CoA dehydrogenase, mitochondrial isoform X2	44.659	410	1.67E+08±3.86E+07	2.00E+08±2.82E+07	1.19312	0.392945
A0A1S3TDS0	60S ribosomal protein L4	44.687	405	2.79E+09±5.92E+08	3.39E+09±5.86E+07	1.21652	0.224653
A0A1S3VSJ4	TOM1-like protein 1	44.71	402	4.87E+07±2.63E+07	0.00E+00±0.00E+00	0	0.0584559
A0A1S3VEZ5	DNA damage-inducible protein 1	44.722	410	9.16E+06±1.30E+07	8.20E+07±8.22E+06	8.94659	0.00256725
A0A1S3UV11	Acyl-[acyl-carrier-protein] desaturase (EC 1.14.19.-)	44.769	391	1.90E+07±1.30E+06	4.82E+06±6.82E+06	0.254348	0.0450209
A0A1S3U7A0	Glyceraldehyde-3-phosphate dehydrogenase (EC 1.2.1.-)	44.789	418	4.09E+07±8.67E+06	6.01E+06±8.50E+06	0.147117	0.0153475
A0A1S3VSW6	Branched-chain-amino-acid aminotransferase (EC 2.6.1.42)	44.857	411	1.91E+07±2.70E+07	1.16E+07±1.64E+07	0.606517	0.753451
A0A1S3U4P8	Delta-aminolevulinic acid dehydratase (EC 4.2.1.24)	44.934	412	0.00E+00±0.00E+00	1.21E+07±8.66E+06	#DIV/0!	0.118273
A0A1S3U418	cytochrome P450 CYP82D47-like	44.961	399	1.28E+07±2.64E+05	4.67E+06±6.60E+06	0.365295	0.15755
A0A1S3TQF8	Pectin acetylesterase (EC 3.1.1.-)	44.982	405	8.47E+07±7.80E+06	1.75E+07±1.24E+07	0.206282	0.00289537
A0A1S3UN44	Glutamate dehydrogenase	45.004	412	2.29E+08±2.90E+07	2.60E+08±2.35E+07	1.13443	0.306919
A0A1S3VFU4	PP2A regulatory subunit TAP46	45.025	398	1.32E+07±9.43E+06	0.00E+00±0.00E+00	0	0.118917
A0A1S3UCD7	phosphoribosylaminoimidazole-succinocarboxamide synthase, chloroplastic	45.041	402	8.01E+07±2.24E+07	5.37E+07±2.04E+07	0.670415	0.285435
A0A1S3UH64	histone deacetylase 2 isoform X2	45.042	404	5.68E+06±8.03E+06	0.00E+00±0.00E+00	0	0.373901
A0A1S3TLJ6	COP9 signalosome complex subunit 4	45.101	397	5.59E+07±7.72E+06	5.74E+07±2.19E+07	1.02769	0.929487
A0A1S3UGX5	uncharacterized protein LOC106765187	45.126	411	6.09E+06±8.61E+06	0.00E+00±0.00E+00	0	0.373901
A0A1S3VLN1	phosphoserine aminotransferase 1, chloroplastic	45.277	411	2.52E+08±2.20E+07	3.26E+08±1.45E+08	1.29391	0.514118
A0A1S3TJY0	uncharacterized protein LOC106756243	45.389	409	1.24E+09±1.61E+08	8.30E+07±4.82E+07	0.0670375	0.000622654
A0A1S3V983	Succinate--CoA ligase [ADP-forming] subunit beta, mitochondrial (EC 6.2.1.5) (Succinyl-CoA synthetase beta chain) (SCS-beta)	45.398	422	1.28E+08±3.03E+07	1.15E+08±3.81E+07	0.898558	0.724629
A0A1S3T8Y4	metacaspase-5	45.449	417	0.00E+00±0.00E+00	3.83E+07±5.41E+07	#DIV/0!	0.373901
A0A1S3U7X7	uncharacterized protein At1g04910 isoform X2	45.462	408	0.00E+00±0.00E+00	4.38E+07±6.20E+07	#DIV/0!	0.373901
A0A3Q0EM66	Glyceraldehyde-3-phosphate dehydrogenase (EC 1.2.1.-)	45.527	412	2.42E+10±3.18E+08	1.71E+10±2.87E+09	0.707879	0.0257303
A0A1S3TQ33	serine/arginine-rich-splicing factor SR34 isoform X2	45.536	399	6.96E+07±1.62E+07	5.19E+07±2.59E+07	0.74483	0.457074
A0A1S3TLG7	lanC-like protein GCL2 isoform X2	45.669	414	2.75E+08±8.58E+07	2.13E+08±1.71E+07	0.773229	0.370054
A0A3Q0F7U0	uncharacterized protein LOC106765749	45.704	430	2.00E+08±3.38E+07	3.14E+07±2.89E+07	0.157389	0.00586566
A0A1S3V1L1	mannose-1-phosphate guanyltransferase alpha	45.756	414	8.72E+06±1.23E+07	0.00E+00±0.00E+00	0	0.373901
A0A1S3TT72	mannose-1-phosphate guanyltransferase alpha-B	45.76	415	5.19E+06±7.35E+06	6.80E+07±1.13E+07	13.1005	0.0027133
A0A1S3UEU9	polyadenylate-binding protein RBP47C-like	45.769	417	1.05E+07±7.68E+06	1.11E+07±7.84E+06	1.05324	0.945996
A0A1S3VN58	uncharacterized protein LOC106776852	45.78	394	6.15E+08±8.83E+07	1.23E+08±7.02E+07	0.19952	0.00349852
A0A1S3VPI9	putative 12-oxophytodienoate reductase 11	45.796	416	0.00E+00±0.00E+00	2.74E+06±3.87E+06	#DIV/0!	0.373901
A0A1S3VKY2	Fumarylacetoacetase (EC 3.7.1.2) (Fumarylacetoacetate hydrolase)	45.841	421	5.29E+08±4.99E+07	6.20E+08±1.10E+08	1.17233	0.34778
A0A1S3TKB2	protein EARLY-RESPONSIVE TO DEHYDRATION 7, chloroplastic	45.978	424	1.12E+08±2.50E+07	0.00E+00±0.00E+00	0	0.00322784
A0A1S3U4R2	eukaryotic initiation factor 4A-3	45.995	406	2.58E+07±1.84E+07	5.27E+07±2.68E+07	2.03954	0.30842
A0A1S3TVD1	Alpha-galactosidase (EC 3.2.1.22) (Melibiase)	46.018	411	2.84E+08±4.53E+07	3.47E+08±1.90E+08	1.22115	0.671993
A0A1S3UL16	galactokinase-like	46.025	424	7.23E+08±1.19E+08	3.54E+08±8.80E+07	0.489726	0.0243944
A0A1S3UGD1	Isocitrate dehydrogenase [NADP] (EC 1.1.1.42)	46.04	412	8.97E+08±1.17E+08	4.97E+09±8.05E+07	5.54139	2.18916e-06
A0A3Q0F0X5	uncharacterized protein LOC106760449	46.086	413	5.70E+06±8.07E+06	0.00E+00±0.00E+00	0	0.373901
A0A1S3V8Z2	Eukaryotic translation initiation factor 3 subunit M (eIF3m)	46.088	410	3.41E+08±7.68E+07	3.69E+08±1.31E+08	1.08403	0.802844
A0A1S3TVF9	Mannose-6-phosphate isomerase (EC 5.3.1.8)	46.092	418	0.00E+00±0.00E+00	2.06E+07±1.46E+07	#DIV/0!	0.117748
A0A1S3VIR8	basic 7S globulin 2-like	46.134	424	1.15E+11±9.90E+09	3.93E+10±4.03E+09	0.34013	0.00054455
A0A1S3VM20	basic 7S globulin isoform X2	46.23	434	1.52E+08±2.44E+07	1.71E+08±1.36E+07	1.12822	0.380528
A0A1S3V1V5	basic 7S globulin	46.285	438	1.67E+08±5.22E+07	5.39E+08±3.75E+07	3.22073	0.00121564
A0A1S3VI33	dihydropyrimidine dehydrogenase (NADP(+)), chloroplastic	46.306	425	1.72E+08±3.83E+07	1.54E+08±2.92E+07	0.895547	0.624552
A0A1S3V993	Diphosphomevalonate decarboxylase (EC 4.1.1.33)	46.342	420	1.51E+08±1.55E+07	5.76E+07±8.15E+07	0.381699	0.186765
A0A1S3U8H9	aspartyl protease AED3	46.386	436	9.64E+08±1.98E+08	6.14E+08±1.41E+08	0.636873	0.111536
A0A1S3TK86	dnaJ protein homolog	46.485	418	1.58E+08±9.63E+06	2.03E+08±1.87E+07	1.28294	0.0392818
A0A1S3V9D1	sorting nexin 1 isoform X2	46.485	404	2.85E+07±4.45E+06	5.52E+07±2.31E+06	1.9365	0.00166577
A0A1S3UWG9	ubiquitin-like modifier-activating enzyme 5	46.562	426	2.45E+07±1.96E+07	0.00E+00±0.00E+00	0	0.151315
A0A1S3V3C3	basic 7S globulin	46.566	435	0.00E+00±0.00E+00	2.79E+08±3.72E+07	#DIV/0!	0.000449136
A0A1S3VYB6	transducin beta-like protein 2	46.578	431	2.13E+07±1.55E+07	3.13E+07±2.25E+07	1.47098	0.631668
A0A1S3TLT8	NPL4-like protein 1	46.61	412	2.71E+07±2.26E+07	5.20E+07±3.68E+07	1.91964	0.460329
A0A1S3U031	uncharacterized protein LOC106760447	46.652	409	6.07E+06±4.31E+06	1.36E+07±9.79E+06	2.23402	0.378452
A0A1S3VDA5	eukaryotic initiation factor 4A-10	46.69	413	1.85E+08±4.61E+07	1.70E+08±6.83E+07	0.915874	0.80253
A0A1S3VS27	ATP-citrate synthase alpha chain protein 1	46.701	423	1.94E+08±9.35E+07	1.45E+08±8.82E+07	0.748879	0.61991
A0A1S3U6S2	eukaryotic initiation factor 4A-10	46.718	413	6.89E+07±1.06E+07	1.46E+07±2.06E+07	0.211177	0.0293533
A0A1S3U6Q3	eukaryotic initiation factor 4A-10	46.746	413	9.88E+07±3.97E+07	3.67E+07±2.64E+07	0.371675	0.139253
A0A1S3UUJ1	eukaryotic initiation factor 4A-15	46.758	413	2.43E+09±3.03E+08	2.76E+09±2.52E+08	1.13888	0.293272
A0A3Q0F2K4	squamous cell carcinoma antigen recognized by T-cells 3-like	46.777	409	9.24E+06±1.31E+07	0.00E+00±0.00E+00	0	0.373901
A0A1S3V773	monodehydroascorbate reductase	46.808	432	6.98E+08±1.42E+08	7.04E+08±5.50E+07	1.00913	0.955621
A0A1S3V0W6	acetylornithine aminotransferase, mitochondrial-like	46.85	431	6.97E+07±1.98E+07	1.59E+07±2.25E+07	0.228292	0.0641758
A0A1S3V9G5	Alpha-amylase (EC 3.2.1.1) (1,4-alpha-D-glucan glucanohydrolase)	46.899	421	0.00E+00±0.00E+00	5.84E+07±4.28E+07	#DIV/0!	0.125893
A0A1S3TAL0	UBX domain-containing protein 1	46.926	415	1.38E+08±2.72E+07	7.02E+07±2.11E+07	0.506988	0.0488825
A0A1S3VXY4	ethanolamine-phosphate cytidylyltransferase isoform X1	46.944	422	2.42E+07±2.22E+07	8.02E+06±8.93E+06	0.331628	0.393186
A0A1S3U6I2	eukaryotic initiation factor 4A-15	46.985	413	0.00E+00±0.00E+00	4.13E+07±1.37E+07	#DIV/0!	0.0128404
A0A1S3U6N9	26S proteasome non-ATPase regulatory subunit 11 homolog	46.992	422	7.99E+08±1.62E+08	8.26E+08±1.57E+08	1.03296	0.876795
A0A1S3TV56	uncharacterized protein LOC106759143 isoform X2	47.003	445	6.59E+06±9.32E+06	7.12E+06±1.01E+07	1.08018	0.959173
A0A1S3VD65	26S proteasome regulatory subunit 8 homolog A	47.075	417	3.58E+08±2.42E+07	4.10E+08±4.06E+07	1.14474	0.196052
A0A1S3V8H7	histidinol-phosphate aminotransferase, chloroplastic	47.084	423	3.40E+07±5.02E+06	0.00E+00±0.00E+00	0	0.000662231
A0A1S3VJW5	26S proteasome regulatory subunit 6B homolog	47.085	420	3.31E+08±6.31E+07	2.04E+08±1.29E+08	0.61682	0.279662
A0A1S3TL85	BAG family molecular chaperone regulator 7	47.093	408	1.27E+08±9.36E+07	2.23E+08±1.59E+08	1.75879	0.502124
A0A1S3T8N2	Histidinol dehydrogenase, chloroplastic (HDH)	47.173	436	1.03E+08±7.29E+07	1.05E+08±7.41E+07	1.01876	0.980306
A0A1S3VKA9	Aspartate aminotransferase (EC 2.6.1.1)	47.175	423	4.66E+07±4.19E+07	3.33E+07±3.17E+07	0.714406	0.738568
A0A1S3VKE9	protein TIC 40, chloroplastic	47.187	430	6.59E+06±9.32E+06	3.99E+06±5.64E+06	0.604775	0.752226
A0A1S3VST1	putative E3 ubiquitin-protein ligase UBR7	47.226	418	3.74E+06±5.29E+06	0.00E+00±0.00E+00	0	0.373901
A0A1S3TW73	basic leucine zipper and W2 domain-containing protein 2	47.228	411	1.57E+08±3.27E+07	1.54E+08±7.03E+07	0.981585	0.960499
A0A1S3U7P0	aspartyl protease AED3	47.237	440	7.97E+08±3.94E+07	1.65E+09±8.80E+07	2.07427	0.000232121
E0X737	Glutamine synthetase (EC 6.3.1.2)	47.26	429	1.51E+07±1.11E+07	5.24E+06±7.42E+06	0.34636	0.352462
A0A1S3U602	oligouridylate-binding protein 1	47.27	435	2.14E+07±6.62E+06	0.00E+00±0.00E+00	0	0.0102419
A0A1S3TE24	protein SSUH2 homolog	47.278	428	1.96E+07±2.46E+06	5.09E+06±7.20E+06	0.26022	0.0546643
A0A1S3U9B8	cytoplasmic 60S subunit biogenesis factor REI1 homolog 1	47.335	415	2.35E+08±2.39E+07	1.15E+08±9.08E+06	0.487473	0.00263463
A0A1S3UYD1	sucrose-phosphatase 1	47.37	419	6.93E+08±2.33E+07	8.24E+08±6.87E+07	1.1885	0.0634855
A0A1S3VD83	ATP-dependent 6-phosphofructokinase (ATP-PFK) (Phosphofructokinase) (EC 2.7.1.11) (Phosphohexokinase)	47.387	432	0.00E+00±0.00E+00	1.49E+07±2.10E+07	#DIV/0!	0.373901
A0A1S3U8L3	probable nucleoredoxin 2	47.396	418	1.22E+08±2.65E+06	2.16E+07±1.55E+07	0.177696	0.000850599
A0A1S3VEW1	uncharacterized protein LOC106774358	47.418	430	7.55E+06±1.07E+07	8.69E+06±1.23E+07	1.15118	0.925797
A0A1S3V8H9	26S proteasome regulatory subunit 6A homolog	47.428	423	3.71E+08±8.55E+07	1.41E+08±5.26E+06	0.379126	0.0190001
A0A1S3V768	Chorismate synthase (EC 4.2.3.5)	47.436	435	1.19E+07±8.52E+06	2.16E+07±4.77E+06	1.80938	0.234315
A0A1S3VP92	putative 12-oxophytodienoate reductase 11	47.492	426	0.00E+00±0.00E+00	7.01E+08±6.89E+07	#DIV/0!	0.000135452
A0A1S3U7E2	Alpha-galactosidase (EC 3.2.1.22) (Melibiase)	47.533	432	5.84E+07±3.33E+07	1.50E+08±4.29E+07	2.56631	0.0758144
A0A1S3VZ78	carbamoyl-phosphate synthase small chain, chloroplastic	47.575	438	2.60E+07±9.10E+06	4.19E+07±2.34E+06	1.61267	0.0747783
A0A1S3V7G6	heterogeneous nuclear ribonucleoprotein 1	47.592	472	2.24E+07±1.63E+07	9.53E+06±7.29E+06	0.425256	0.364818
A0A1S3V5N3	uncharacterized protein At5g39570	47.597	440	0.00E+00±0.00E+00	3.42E+07±4.83E+07	#DIV/0!	0.373901
A0A1S3UA06	protein disulfide-isomerase like 2-2	47.629	436	1.93E+09±1.87E+08	8.62E+08±1.82E+08	0.447518	0.00447975
A0A1S3VPD6	acetylornithine deacetylase	47.706	435	1.06E+09±3.97E+08	1.02E+09±2.59E+08	0.967755	0.923958
A0A1S3UVB1	elongation factor 1-gamma	47.729	420	1.89E+09±8.26E+07	1.42E+09±3.26E+08	0.753305	0.121365
A0A1S3TR28	enolase	47.733	444	7.15E+09±5.54E+08	5.83E+09±3.45E+08	0.815418	0.0458962
A0A1S3VTW2	26S proteasome regulatory subunit 7	47.739	426	1.10E+09±2.42E+07	5.62E+08±1.55E+08	0.511499	0.00838807
A0A1S3VEY9	acyl-coenzyme A oxidase 4, peroxisomal isoform X2	47.767	437	8.25E+06±7.06E+06	5.29E+07±2.38E+07	6.41003	0.0637352
A0A1S3V8Q6	malate dehydrogenase [NADP], chloroplastic	47.769	436	8.72E+06±6.44E+06	0.00E+00±0.00E+00	0	0.127849
A0A1S3VKI8	GDP-mannose 3,5-epimerase 2	47.774	424	4.06E+07±2.02E+07	2.02E+07±1.46E+07	0.497929	0.31117
A0A1S3U8C7	COP9 signalosome complex subunit 3	47.847	422	0.00E+00±0.00E+00	1.29E+07±9.42E+06	#DIV/0!	0.12542
A0A1S3VRC9	uncharacterized protein LOC106777729	47.903	437	2.36E+07±1.68E+07	6.38E+06±9.03E+06	0.270729	0.270499
A0A1S3U600	zingipain-2	47.916	428	1.07E+07±7.60E+06	4.79E+07±2.16E+06	4.47727	0.00263349
A0A1S3VJD8	elongation factor 1-gamma	47.925	419	2.43E+09±2.21E+08	2.26E+09±1.18E+08	0.931197	0.398617
A0A1S3W0N2	Pyruvate dehydrogenase E1 component subunit alpha (EC 1.2.4.1)	47.928	431	0.00E+00±0.00E+00	6.28E+06±8.89E+06	#DIV/0!	0.373901
A0A1S3VNZ6	putative 12-oxophytodienoate reductase 11	47.974	434	0.00E+00±0.00E+00	4.47E+07±7.23E+06	#DIV/0!	0.00094214
A0A1S3U8P2	nuclear pore complex protein NUP50A	47.999	447	1.48E+08±1.35E+08	0.00E+00±0.00E+00	0	0.195115
A0A3Q0F6G7	synaptotagmin-5 isoform X2	48.045	426	1.03E+07±7.35E+06	1.03E+07±7.62E+06	1.00078	0.999198
A0A1S3UAK5	enolase	48.049	445	0.00E+00±0.00E+00	3.92E+07±8.12E+06	#DIV/0!	0.00239889
A0A1S3UFV1	uncharacterized protein LOC106764963	48.061	435	2.15E+08±3.04E+08	2.96E+08±3.32E+08	1.37749	0.811244
A0A1S3TR20	UDP-glucuronic acid decarboxylase 2	48.08	427	0.00E+00±0.00E+00	7.34E+07±1.77E+07	#DIV/0!	0.00420996
A0A1S3V8L4	Calreticulin	48.203	420	1.78E+09±3.05E+08	9.88E+08±8.98E+07	0.556044	0.0248194
A0A1S3VR84	3-dehydroquinate synthase, chloroplastic	48.244	440	2.84E+07±7.95E+06	1.04E+07±1.47E+07	0.366692	0.203113
A0A1S3TWK0	uncharacterized protein LOC106759456	48.255	443	2.80E+08±6.10E+07	4.92E+08±1.47E+08	1.75826	0.132072
A0A1S3U6S1	Glyceraldehyde-3-phosphate dehydrogenase (EC 1.2.1.-)	48.265	451	1.93E+08±7.70E+07	1.34E+08±1.80E+07	0.695064	0.35111
A0A1S3U5N1	DEAD-box ATP-dependent RNA helicase 56	48.303	427	2.02E+08±5.06E+07	3.90E+08±7.84E+07	1.9257	0.0468801
A0A1S3V2V7	Arginine biosynthesis bifunctional protein ArgJ, chloroplastic [Cleaved into: Arginine biosynthesis bifunctional protein ArgJ alpha chain; Arginine biosynthesis bifunctional protein ArgJ beta chain] [Includes: Glutamate N-acetyltransferase (GAT) (EC 2.3.1.35) (Ornithine acetyltransferase) (OATase) (Ornithine transacetylase); Amino-acid acetyltransferase (EC 2.3.1.1) (N-acetylglutamate synthase) (…	48.309	464	4.69E+07±3.43E+06	0.00E+00±0.00E+00	0	4.24433e-05
A0A1S3V8H6	3-ketoacyl-CoA thiolase 2, peroxisomal	48.312	461	4.35E+08±2.14E+07	4.26E+08±5.73E+07	0.980776	0.856289
A0A1S3TLH5	Dolichyl-diphosphooligosaccharide--protein glycosyltransferase 48 kDa subunit (Oligosaccharyl transferase 48 kDa subunit)	48.328	433	3.71E+08±6.94E+07	3.98E+08±3.42E+07	1.07184	0.651611
A0A1S3V1V7	Dihydroorotate dehydrogenase (quinone), mitochondrial (DHOdehase) (EC 1.3.5.2)	48.365	455	1.84E+07±4.51E+06	2.92E+07±3.18E+06	1.58352	0.0511155
A0A1S3V920	Dihydrolipoamide acetyltransferase component of pyruvate dehydrogenase complex (EC 2.3.1.-)	48.41	466	2.67E+07±1.35E+07	3.92E+07±1.12E+07	1.46786	0.370528
A0A1S3V8S0	probable polygalacturonase	48.464	453	4.34E+06±6.14E+06	0.00E+00±0.00E+00	0	0.373901
A0A1S3U806	glucan endo-1,3-beta-glucosidase 7	48.47	460	4.55E+07±1.37E+07	1.98E+07±2.80E+07	0.435662	0.309098
A0A1S3VD76	IAA-amino acid hydrolase ILR1-like 4 isoform X2	48.499	442	1.25E+08±1.04E+07	8.04E+07±6.09E+07	0.642184	0.363035
A0A1S3TL21	protein SUPPRESSOR OF K(+) TRANSPORT GROWTH DEFECT 1 isoform X1	48.521	433	1.05E+07±1.48E+06	8.59E+06±9.07E+06	0.817643	0.782755
A0A1S3TX28	CAAX prenyl protease (EC 3.4.24.84)	48.536	424	6.76E+07±1.19E+07	8.16E+07±1.22E+07	1.20869	0.306638
A0A1S3V4Q3	Chalcone-flavonone isomerase family protein	48.631	444	1.17E+08±3.35E+07	1.66E+08±6.25E+07	1.42301	0.380232
A0A1S3UY18	protein disulfide-isomerase 5-2 isoform X2	48.649	431	1.34E+07±9.59E+06	3.62E+07±2.27E+06	2.70905	0.0304679
A0A1S3TV74	uncharacterized protein LOC106759170	48.658	429	0.00E+00±0.00E+00	5.69E+06±4.16E+06	#DIV/0!	0.12517
A0A1S3UMS3	beta-conglycinin, beta chain-like	48.829	431	6.50E+08±1.47E+08	9.38E+08±6.80E+08	1.44313	0.589941
A0A1S3TZ03	F-box protein At5g03970-like	48.834	435	0.00E+00±0.00E+00	2.22E+08±3.14E+08	#DIV/0!	0.373901
A0A3Q0FEQ9	Tubulin alpha chain	48.837	437	7.55E+07±2.16E+07	0.00E+00±0.00E+00	0	0.00786068
A0A1S3TEV2	LOW QUALITY PROTEIN: uncharacterized protein LOC106754748	48.879	439	2.19E+07±1.92E+06	2.50E+07±1.45E+06	1.14342	0.139074
A0A1S3TWA6	eukaryotic translation initiation factor 5	48.918	444	7.07E+07±5.04E+07	8.09E+07±5.84E+07	1.14426	0.860918
A0A1S3V6B2	eukaryotic peptide chain release factor subunit 1-3 isoform X2	48.939	437	1.08E+07±1.53E+07	0.00E+00±0.00E+00	0	0.373901
A0A1S3VT28	epidermis-specific secreted glycoprotein EP1	48.972	435	0.00E+00±0.00E+00	1.71E+07±1.47E+07	#DIV/0!	0.176579
A0A3Q0FEA7	Glycylpeptide N-tetradecanoyltransferase (EC 2.3.1.97)	48.995	427	0.00E+00±0.00E+00	4.69E+07±1.75E+07	#DIV/0!	0.019377
A0A1S3V814	eukaryotic peptide chain release factor subunit 1-3	49.018	436	5.35E+08±1.81E+08	4.06E+08±6.60E+07	0.758391	0.396004
A0A1S3VSV8	AP-1 complex subunit mu-2	49.056	428	0.00E+00±0.00E+00	1.50E+07±1.06E+07	#DIV/0!	0.116254
A0A1S3TLU2	Elongation factor Tu	49.156	451	2.88E+08±9.91E+07	2.97E+08±6.12E+07	1.03287	0.914086
A0A1S3V7H0	polypyrimidine tract-binding protein homolog 3 isoform X2	49.231	443	1.10E+07±7.84E+06	4.03E+07±4.17E+07	3.65114	0.384828
A0A1S3UVM6	AP-2 complex subunit mu	49.248	438	1.41E+07±1.01E+07	4.29E+07±3.91E+06	3.05084	0.0196769
A0A1S3TW57	probable mitochondrial saccharopine dehydrogenase-like oxidoreductase At5g39410	49.306	452	6.78E+07±1.33E+07	4.02E+07±4.19E+06	0.593093	0.0489207
A0A1S3TXE6	Glycylpeptide N-tetradecanoyltransferase (EC 2.3.1.97)	49.318	433	2.93E+07±2.14E+07	3.05E+07±2.45E+07	1.04339	0.958579
A0A1S3V223	Elongation factor 1-alpha	49.376	447	2.94E+10±3.64E+09	4.98E+10±7.63E+09	1.69225	0.027027
A0A1S3V0X8	Elongation factor 1-alpha	49.386	447	8.53E+08±1.02E+08	2.30E+08±8.65E+07	0.269442	0.00276507
A0A1S3V5Y3	Tubulin alpha chain	49.406	449	1.35E+08±2.08E+07	1.13E+08±3.58E+07	0.836807	0.495228
A0A1S3U8H1	uncharacterized protein LOC106762775	49.418	445	5.57E+07±1.77E+06	9.33E+07±5.94E+06	1.67514	0.00101584
A0A1S3TTZ1	UDP-glycosyltransferase 83A1	49.42	444	1.78E+07±1.26E+07	1.54E+07±2.75E+06	0.864291	0.804371
A0A1S3UIE4	NEDD8-activating enzyme E1 catalytic subunit	49.467	446	9.24E+07±1.19E+07	2.00E+07±1.42E+07	0.215847	0.00526108
A0A1S3UUT8	3-oxoacyl-[acyl-carrier-protein] synthase I, chloroplastic	49.479	468	6.78E+06±9.59E+06	1.24E+07±1.75E+07	1.82914	0.711137
A0A1S3TFI4	beta-conglycinin, beta chain-like	49.481	431	1.85E+11±1.94E+10	1.73E+11±1.35E+10	0.934227	0.506254
A0A1S3TBZ5	Tubulin alpha chain	49.538	448	2.59E+07±6.88E+06	0.00E+00±0.00E+00	0	0.0059404
A0A3Q0F405	aldehyde dehydrogenase family 2 member B7, mitochondrial-like isoform X3	49.544	457	2.53E+07±1.79E+07	6.94E+06±5.04E+06	0.274018	0.235198
A0A1S3USS8	Tubulin alpha chain	49.571	450	8.88E+07±1.69E+07	4.58E+07±6.47E+07	0.515329	0.414306
A0A1S3TR04	26S proteasome regulatory subunit 4 homolog A	49.577	446	8.77E+08±9.89E+07	9.19E+08±3.41E+08	1.04707	0.877348
A0A1S3U142	BAHD acyltransferase DCR	49.58	445	1.23E+07±8.80E+06	2.80E+07±4.07E+06	2.26884	0.0846093
A0A1S3TL77	uncharacterized protein LOC106756568	49.592	445	6.48E+06±1.68E+06	0.00E+00±0.00E+00	0	0.00553026
A0A1S3VYT3	Tubulin alpha chain	49.629	449	1.44E+09±5.36E+07	1.97E+09±6.88E+07	1.36761	0.00102027
A0A1S3U0U5	Aspartate aminotransferase (EC 2.6.1.1)	49.673	456	1.63E+09±6.92E+07	2.41E+09±4.13E+08	1.47596	0.0584438
A0A1S3UTW2	Guanosine nucleotide diphosphate dissociation inhibitor	49.687	444	7.62E+08±1.85E+08	6.94E+08±9.16E+07	0.910783	0.665281
A0A1S3UWW0	LL-diaminopimelate aminotransferase, chloroplastic	49.723	458	5.78E+08±6.51E+07	4.94E+08±5.39E+07	0.854904	0.233119
A0A1S3TR21	fasciclin-like arabinogalactan protein 16	49.756	450	9.72E+06±6.96E+06	0.00E+00±0.00E+00	0	0.119631
A0A1S3U8C5	AP-4 complex subunit mu	49.822	443	0.00E+00±0.00E+00	7.66E+06±1.08E+07	#DIV/0!	0.373901
A0A1S3TQT4	putative G3BP-like protein isoform X4	49.829	451	1.09E+08±3.50E+07	7.94E+07±6.19E+07	0.729895	0.590515
A0A1S3U634	Phosphoglycerate kinase (EC 2.7.2.3)	49.92	476	1.53E+08±4.09E+07	2.06E+08±2.10E+07	1.34808	0.177594
A0A1S3UXA3	putative G3BP-like protein isoform X2	49.96	456	3.49E+07±5.78E+06	6.88E+07±2.42E+07	1.97263	0.125698
A0A3Q0EX77	UDP-glycosyltransferase 83A1 isoform X2	50.006	445	8.17E+06±5.85E+06	0.00E+00±0.00E+00	0	0.119672
A0A1S3TTZ5	phenolic glucoside malonyltransferase 2-like	50.015	451	2.13E+08±1.16E+07	1.44E+08±2.10E+07	0.676404	0.0153823
A0A1S3TQQ6	cell division protein FtsZ homolog 2-1, chloroplastic	50.031	476	1.00E+07±7.14E+06	0.00E+00±0.00E+00	0	0.118686
A0A1S3UQV9	Tubulin beta chain	50.053	446	2.77E+07±2.02E+07	3.24E+07±5.46E+06	1.1716	0.76408
A0A3Q0EVK4	nudix hydrolase 19, chloroplastic isoform X1	50.06	450	2.43E+07±7.14E+06	0.00E+00±0.00E+00	0	0.00855272
A0A1S3TJB8	homogentisate 1,2-dioxygenase	50.067	450	8.70E+06±1.71E+06	1.82E+07±9.07E+06	2.09329	0.218711
A0A1S3UY04	COBW domain-containing protein 1	50.077	451	2.33E+07±7.96E+06	5.30E+06±7.49E+06	0.227568	0.0806498
A0A1S3V0C6	26S proteasome non-ATPase regulatory subunit 12 homolog A	50.109	438	3.23E+08±5.18E+07	2.81E+08±2.26E+07	0.871026	0.356784
A0A1S3UGP0	aminoacylase-1	50.112	452	5.30E+07±9.11E+06	0.00E+00±0.00E+00	0	0.00118729
A0A1S3VS88	cysteine desulfurase, mitochondrial	50.12	455	0.00E+00±0.00E+00	1.72E+07±2.44E+07	#DIV/0!	0.373901
A0A1S3U832	glutamate-1-semialdehyde 2,1-aminomutase, chloroplastic	50.141	471	1.08E+08±1.18E+07	1.42E+08±6.52E+07	1.31543	0.506459
A0A1S3VUA0	seed biotin-containing protein SBP65	50.18	476	5.36E+09±1.03E+09	8.34E+07±6.25E+07	0.0155663	0.00192796
A0A1S3TB28	protein GPR107	50.229	437	5.62E+06±7.94E+06	1.37E+06±1.94E+06	0.24455	0.503748
A0A1S3TN20	probable aspartyl protease At4g16563	50.232	462	1.51E+07±1.08E+07	1.54E+07±1.24E+07	1.02175	0.978853
A0A1S3VKN3	spermidine hydroxycinnamoyl transferase	50.242	449	4.01E+06±5.67E+06	7.67E+08±2.51E+08	191.301	0.0125958
A0A1S3TTU9	UDP-glycosyltransferase 83A1 isoform X1	50.252	446	1.33E+07±1.25E+07	3.51E+07±1.08E+07	2.64075	0.135358
A0A1S3VJK7	Tubulin beta chain	50.305	447	1.85E+09±4.79E+07	2.14E+09±4.91E+08	1.15235	0.463778
A0A1S3TB24	aminoacylase-1 isoform X2	50.324	450	5.32E+08±3.93E+07	5.01E+08±4.60E+07	0.942313	0.512511
A0A1S3V9P9	RuvB-like helicase (EC 3.6.4.12)	50.348	458	3.52E+07±2.59E+07	5.96E+07±1.43E+06	1.69286	0.253339
A0A1S3W1R3	transcription factor bHLH123	50.37	455	1.07E+09±1.43E+08	1.18E+09±4.38E+07	1.10982	0.3317
A0A1S3UEZ9	Non-specific serine/threonine protein kinase (EC 2.7.11.1)	50.401	441	0.00E+00±0.00E+00	1.59E+07±2.75E+06	#DIV/0!	0.00122744
A0A1S3UGE0	dihydrolipoyllysine-residue succinyltransferase component of 2-oxoglutarate dehydrogenase complex 2, mitochondrial	50.403	465	5.19E+08±6.21E+07	1.16E+09±1.37E+08	2.23717	0.00381168
A0A1S3VDF6	putative UDP-rhamnose:rhamnosyltransferase 1	50.422	454	2.84E+08±1.04E+06	1.89E+08±4.46E+07	0.667619	0.0403595
A0A1S3U672	eukaryotic translation initiation factor 2 subunit 3, X-linked-like	50.469	466	2.86E+08±8.40E+07	4.19E+08±9.69E+07	1.46379	0.217283
A0A1S3VDP1	Tubulin beta chain	50.475	448	9.01E+05±1.27E+06	4.08E+06±5.77E+06	4.53415	0.488964
A0A1S3U5R2	uncharacterized protein LOC106762138	50.478	445	3.10E+08±8.45E+07	2.73E+08±2.46E+08	0.879098	0.848213
A0A1S3UUH2	AP-4 complex subunit mu	50.482	451	7.44E+06±1.05E+07	1.56E+07±1.20E+07	2.09568	0.510778
A0A1S3T7N1	cystathionine beta-lyase, chloroplastic	50.532	467	5.91E+07±4.83E+06	3.92E+07±1.33E+07	0.663617	0.117873
A0A1S3VEK6	COP9 signalosome complex subunit 1	50.545	444	0.00E+00±0.00E+00	5.13E+06±7.25E+06	#DIV/0!	0.373901
A0A1S3UX66	ras GTPase-activating protein-binding protein 1	50.656	465	0.00E+00±0.00E+00	4.80E+07±3.16E+07	#DIV/0!	0.0983359
A0A1S3U4Y1	Tubulin beta chain	50.695	450	2.75E+07±2.05E+07	1.08E+08±1.54E+07	3.91234	0.0115119
A0A1S3UF03	Aspartate aminotransferase (EC 2.6.1.1)	50.744	465	1.69E+08±7.53E+07	2.52E+08±1.28E+08	1.49689	0.468879
A0A1S3V8U8	ureidoglycolate hydrolase	50.843	471	1.04E+08±3.01E+06	5.60E+07±2.71E+07	0.540418	0.0690667
A0A1S3TL14	Adenylyl cyclase-associated protein	50.855	470	2.86E+07±4.04E+07	9.62E+07±1.96E+07	3.36933	0.100044
A0A1S3TCD5	aspartyl protease family protein 2	51.005	474	1.15E+08±8.94E+07	2.34E+08±1.27E+08	2.02497	0.341163
A0A1S3V9P5	Eukaryotic translation initiation factor 3 subunit E (eIF3e) (Eukaryotic translation initiation factor 3 subunit 6)	51.101	437	3.54E+08±5.66E+07	3.57E+08±3.57E+07	1.00657	0.963136
A0A1S3VL25	uncharacterized protein At5g49945	51.118	459	6.11E+07±3.10E+07	1.98E+07±2.79E+07	0.323204	0.233727
A0A1S3UVK8	1-deoxy-D-xylulose 5-phosphate reductoisomerase, chloroplastic	51.165	471	5.38E+06±2.66E+06	7.37E+08±6.09E+07	137.053	7.03315e-05
A0A1S3UET3	low-temperature-induced cysteine proteinase	51.185	466	3.12E+08±1.07E+08	3.75E+08±9.42E+07	1.20185	0.565548
A0A1S3VM10	RuvB-like helicase (EC 3.6.4.12)	51.197	465	0.00E+00±0.00E+00	1.70E+08±9.79E+06	#DIV/0!	1.6385e-05
A0A1S3VP85	Carboxypeptidase (EC 3.4.16.-)	51.249	458	1.44E+08±1.41E+07	2.48E+08±3.53E+07	1.72944	0.0176375
A0A1S3UVE1	UBX domain-containing protein	51.25	461	4.93E+07±4.92E+07	2.28E+07±1.64E+07	0.462458	0.509671
A0A1S3TDW9	probable ADP-ribosylation factor GTPase-activating protein AGD5 isoform X1	51.258	471	0.00E+00±0.00E+00	8.19E+06±1.16E+07	#DIV/0!	0.373901
A0A3Q0F8E0	ATP-dependent 6-phosphofructokinase (ATP-PFK) (Phosphofructokinase) (EC 2.7.1.11) (Phosphohexokinase)	51.308	460	7.44E+08±1.17E+08	7.60E+08±1.19E+08	1.02182	0.896922
A0A1S3V981	serine--tRNA ligase isoform X2	51.408	447	5.08E+08±8.99E+07	5.39E+08±5.15E+07	1.06185	0.690172
A0A1S3TBV2	COP9 signalosome complex subunit 2	51.442	439	4.35E+07±1.93E+07	2.71E+07±1.44E+07	0.62304	0.389206
A0A1S3VFA0	Tryptophan synthase (EC 4.2.1.20)	51.447	473	5.15E+06±7.28E+06	2.33E+07±2.01E+07	4.51806	0.296077
A0A1S3UIC4	uncharacterized protein LOC106765614	51.494	474	5.20E+06±7.35E+06	7.43E+06±5.75E+06	1.42979	0.752066
A0A1S3UGK3	UTP--glucose-1-phosphate uridylyltransferase (EC 2.7.7.9)	51.504	469	8.95E+09±1.26E+09	5.50E+09±6.03E+08	0.614313	0.0247529
A0A1S3VZX2	beta-conglycinin, beta chain-like isoform X1	51.527	454	2.79E+11±5.70E+10	2.17E+11±6.04E+10	0.776356	0.347471
A0A1S3U8K4	uridine 5'-monophosphate synthase	51.541	478	1.71E+08±7.46E+07	8.94E+07±6.51E+07	0.521889	0.307252
A0A1S3UTE3	V-type proton ATPase subunit H	51.552	452	2.67E+07±4.16E+06	3.17E+07±1.72E+07	1.18731	0.709885
A0A1S3UGM7	cytosolic enolase 3 isoform X1	51.573	473	1.45E+08±2.27E+07	1.27E+08±2.41E+07	0.87296	0.474239
A0A1S3UI13	Ornithine aminotransferase (EC 2.6.1.13)	51.591	469	1.76E+07±6.52E+06	2.86E+06±4.04E+06	0.161885	0.0525796
Q198W4	8S globulin alpha' isoform	51.629	453	2.58E+11±8.90E+10	2.25E+11±3.74E+10	0.875377	0.662843
A0A1S3TQZ1	Serine hydroxymethyltransferase (EC 2.1.2.1)	51.693	471	8.20E+06±1.16E+07	7.42E+06±1.05E+07	0.904847	0.947138
A0A3Q0EXC9	putative DUF21 domain-containing protein At1g03270	51.779	472	3.04E+08±4.67E+07	0.00E+00±0.00E+00	0	0.000775273
Q198W3	8S globulin beta isoform (8S globulin beta subunit)	51.781	453	5.82E+11±7.99E+10	6.08E+11±6.38E+10	1.04392	0.741316
A0A1S3VU72	Serine hydroxymethyltransferase (EC 2.1.2.1)	51.785	471	4.19E+09±6.99E+08	3.29E+09±1.29E+08	0.785982	0.14944
A0A1S3V8P8	uncharacterized protein LOC106772641	51.859	471	1.04E+07±7.42E+06	7.68E+06±1.09E+07	0.735133	0.780916
A0A1S3TRF0	nematode resistance protein-like HSPRO2	51.891	455	3.99E+06±5.64E+06	0.00E+00±0.00E+00	0	0.373901
A0A1S3TKX3	oxysterol-binding protein-related protein 3C	51.944	454	0.00E+00±0.00E+00	6.29E+07±4.54E+07	#DIV/0!	0.121826
Q198W5	8S globulin alpha isoform	51.975	454	1.52E+12±5.60E+10	1.57E+12±1.43E+11	1.02908	0.704495
A0A1S3TA30	Elongation factor Tu	52.125	479	2.82E+08±1.29E+08	7.43E+07±1.85E+07	0.263335	0.0877087
A0A1S3VZR7	luminal-binding protein	52.181	476	2.85E+09±2.54E+08	2.24E+09±4.69E+08	0.784579	0.178635
A0A1S3TXV2	DNA damage-repair/toleration protein DRT100	52.189	473	3.92E+08±2.60E+07	6.66E+08±2.55E+08	1.70131	0.204111
A0A1S3VTB8	protein transport protein Sec61 subunit alpha	52.196	476	8.72E+08±6.15E+07	1.03E+09±4.32E+07	1.18077	0.0412515
A0A1S3VSL4	3-hydroxy-3-methylglutaryl coenzyme A synthase (HMG-CoA synthase) (EC 2.3.3.10)	52.219	472	2.58E+06±3.65E+06	5.53E+07±3.07E+07	21.4237	0.0733804
A0A2U8T540	Ribulose bisphosphate carboxylase large chain (EC 4.1.1.39) (Fragment)	52.243	471	3.83E+08±2.30E+07	3.23E+08±8.97E+07	0.843131	0.410551
A0A1S3V435	Non-specific serine/threonine protein kinase (EC 2.7.11.1)	52.277	457	2.76E+07±1.33E+07	8.34E+06±1.18E+07	0.302251	0.200011
A0A1S3UI77	probable aspartyl protease At4g16563	52.301	475	5.80E+07±3.17E+07	2.07E+07±3.64E+06	0.356683	0.173482
A0A1S3UV14	argininosuccinate synthase, chloroplastic isoform X1 (argininosuccinate synthase, chloroplastic isoform X2)	52.358	477	1.18E+09±9.62E+07	1.03E+09±1.18E+08	0.88006	0.260166
A0A1S3UIY4	Glycosyltransferase (EC 2.4.1.-)	52.369	471	6.74E+06±4.76E+06	9.01E+06±6.38E+06	1.33721	0.707145
A0A1S3U828	Citrate synthase	52.509	472	2.68E+08±2.58E+07	1.59E+08±5.73E+07	0.590805	0.0687952
A0A1S3TX39	putative G3BP-like protein	52.592	484	0.00E+00±0.00E+00	1.93E+07±1.70E+07	#DIV/0!	0.184816
A0A1S3VF47	protein ASPARTIC PROTEASE IN GUARD CELL 1	52.724	489	9.02E+07±2.02E+07	1.41E+08±3.98E+07	1.56039	0.184567
A0A1S3VUK0	selenium-binding protein 1	52.738	475	7.85E+08±8.38E+07	1.21E+09±2.24E+08	1.54205	0.0657184
A0A1S3VDB0	E3 ubiquitin-protein ligase RGLG2	52.756	481	1.45E+07±1.27E+06	0.00E+00±0.00E+00	0	8.64426e-05
A0A1S3UIB3	glucan endo-1,3-beta-glucosidase 4	52.771	494	0.00E+00±0.00E+00	3.01E+07±2.16E+07	#DIV/0!	0.119337
A0A1S3TGQ1	UDP-glucose 6-dehydrogenase (EC 1.1.1.22)	52.788	480	0.00E+00±0.00E+00	2.33E+07±1.85E+07	#DIV/0!	0.149674
A0A1S3US35	leghemoglobin reductase	52.803	500	4.82E+08±3.92E+07	6.66E+08±4.84E+07	1.38021	0.0140978
A0A1S3TRC7	Adenylosuccinate synthetase, chloroplastic (AMPSase) (AdSS) (EC 6.3.4.4) (IMP--aspartate ligase)	52.84	485	5.62E+07±4.72E+06	0.00E+00±0.00E+00	0	7.29239e-05
A0A1S3TW72	UDP-glucose 6-dehydrogenase (EC 1.1.1.22)	52.869	480	2.15E+08±8.47E+07	8.09E+08±1.91E+08	3.76341	0.0159311
A0A1S3TQK7	Carboxypeptidase (EC 3.4.16.-)	52.97	473	3.56E+07±2.87E+06	7.32E+07±4.58E+06	2.05682	0.000599222
A0A1S3TRK5	uncharacterized protein LOC106758040	52.989	496	5.95E+07±3.80E+06	1.18E+08±1.31E+07	1.98533	0.00369826
A0A1S3T9D6	linolenate hydroperoxide lyase, chloroplastic	53.06	474	1.09E+07±1.91E+06	0.00E+00±0.00E+00	0	0.00128329
A0A1S3TJU8	Adenosylhomocysteinase (EC 3.3.1.1)	53.13	485	8.53E+08±9.83E+07	3.40E+09±5.93E+08	3.98909	0.00389864
A0A1S3VZU4	T-complex protein 1 subunit theta-like	53.158	498	6.21E+06±8.78E+06	0.00E+00±0.00E+00	0	0.373901
A0A1S3UTA0	NADP-dependent glyceraldehyde-3-phosphate dehydrogenase	53.175	497	7.98E+07±1.89E+07	5.08E+07±8.17E+06	0.636872	0.117866
A0A1S3UCE5	NADP-dependent glyceraldehyde-3-phosphate dehydrogenase	53.185	496	8.76E+05±1.24E+06	1.38E+06±1.95E+06	1.57108	0.774411
A0A1S3UBP6	glutamine synthetase cytosolic isozyme 2	53.275	472	2.55E+09±2.35E+08	1.13E+09±1.95E+08	0.442593	0.00279172
A0A1S3UHA9	4-hydroxyphenylpyruvate dioxygenase isoform X1	53.304	488	0.00E+00±0.00E+00	4.11E+07±3.04E+07	#DIV/0!	0.128428
A0A1S3T8T8	soyasapogenol B glucuronide galactosyltransferase	53.309	495	1.47E+07±1.06E+07	5.00E+06±7.07E+06	0.339018	0.339272
A0A1S3VGX5	DUF21 domain-containing protein At4g14230	53.322	489	2.96E+06±4.19E+06	0.00E+00±0.00E+00	0	0.373901
A0A1S3TX29	phenolic glucoside malonyltransferase 1	53.38	480	0.00E+00±0.00E+00	2.47E+08±1.49E+08	#DIV/0!	0.0782705
A0A1S3UGG9	Aldehyde dehydrogenase	53.384	491	1.37E+07±9.92E+06	2.29E+07±7.27E+06	1.67434	0.347982
A0A1S3VRE4	glutamate--glyoxylate aminotransferase 2	53.398	481	0.00E+00±0.00E+00	9.80E+06±6.94E+06	#DIV/0!	0.116635
A0A3Q0EZA1	Isocitrate dehydrogenase [NADP] (EC 1.1.1.42)	53.433	474	2.45E+08±2.30E+07	2.05E+08±4.76E+07	0.838062	0.347874
E9KZK9	NADH dehydrogenase subunit 2	53.477	488	3.29E+07±2.46E+07	7.21E+07±5.15E+07	2.18802	0.386939
A0A1S3U760	Inosine-5'-monophosphate dehydrogenase (IMP dehydrogenase) (IMPD) (IMPDH) (EC 1.1.1.205)	53.501	502	2.08E+08±7.42E+07	2.30E+08±1.16E+08	1.10346	0.836081
A0A1S3VGV5	soyasaponin III rhamnosyltransferase	53.506	478	0.00E+00±0.00E+00	1.97E+07±1.41E+07	#DIV/0!	0.11977
A0A1S3UWI3	monothiol glutaredoxin-S17	53.508	487	3.48E+07±2.85E+07	8.44E+06±1.19E+07	0.242289	0.293786
A0A1S3TW92	6-phosphogluconate dehydrogenase, decarboxylating (EC 1.1.1.44)	53.523	486	3.83E+08±3.13E+07	3.70E+08±9.41E+07	0.965802	0.860881
A0A3Q0F781	phosphatidate phosphatase PAH2 isoform X6	53.609	482	0.00E+00±0.00E+00	5.49E+08±7.76E+08	#DIV/0!	0.373901
A0A1S3UHJ8	putative BPI/LBP family protein At1g04970	53.636	494	2.12E+07±3.66E+06	1.68E+07±1.14E+06	0.795987	0.186315
A0A1S3V096	Glutathione reductase (GRase) (EC 1.8.1.7)	53.639	498	1.73E+08±4.23E+07	4.02E+08±1.13E+08	2.32423	0.0550516
A0A1S3T8B5	probable aspartyl aminopeptidase	53.651	487	6.72E+07±2.70E+07	6.21E+07±2.08E+07	0.924593	0.843668
A0A1S3USC5	6-phosphogluconate dehydrogenase, decarboxylating (EC 1.1.1.44)	53.674	495	7.52E+08±6.14E+07	1.04E+09±5.29E+08	1.38575	0.483932
A0A3Q0FGI4	hydroxyphenylpyruvate reductase	53.704	490	3.58E+07±2.85E+07	0.00E+00±0.00E+00	0	0.150929
A0A1S3V7V2	NADH dehydrogenase [ubiquinone] flavoprotein 1, mitochondrial (EC 1.6.99.3) (EC 7.1.1.2)	53.744	491	7.82E+07±1.61E+07	6.70E+07±2.42E+07	0.856516	0.614396
A0A1S3VHP1	Phosphotransferase (EC 2.7.1.-)	53.752	498	6.06E+07±2.72E+07	4.61E+08±5.26E+08	7.60404	0.342827
A0A1S3UMM2	Glycosyltransferase (EC 2.4.1.-)	53.803	481	0.00E+00±0.00E+00	4.94E+06±6.98E+06	#DIV/0!	0.373901
A0A1S3V203	LOW QUALITY PROTEIN: pentatricopeptide repeat-containing protein At1g02370, mitochondrial-like	53.809	473	0.00E+00±0.00E+00	3.66E+07±5.17E+07	#DIV/0!	0.373901
A0A3Q0FGH5	aspartic proteinase A1 isoform X2	53.899	503	1.94E+07±1.37E+07	0.00E+00±0.00E+00	0	0.116739
A0A1S3VLI1	Uridine kinase (EC 2.7.1.48)	53.908	477	2.02E+07±1.60E+07	2.76E+07±8.61E+06	1.36245	0.598367
A0A1S3TR44	diaminopimelate decarboxylase 1, chloroplastic	53.958	487	2.07E+08±7.15E+07	1.39E+08±1.52E+07	0.671718	0.258282
A0A1S3UFC7	UBP1-associated protein 2B	54	494	3.86E+07±1.70E+07	6.59E+07±4.73E+07	1.7093	0.484133
A0A1S3TN38	dnaJ protein P58IPK homolog	54.075	485	2.78E+07±4.88E+06	1.97E+07±1.47E+07	0.707895	0.49955
A0A1S3UVQ4	monodehydroascorbate reductase, chloroplastic/mitochondrial	54.098	494	7.63E+07±1.32E+07	6.78E+07±6.95E+06	0.889043	0.468344
A0A1S3UTA4	UDP-N-acetylglucosamine diphosphorylase 1	54.104	490	5.19E+07±3.33E+07	1.25E+07±9.47E+06	0.240106	0.18266
A0A1S3UHS3	Xylose isomerase (EC 5.3.1.5)	54.109	479	1.36E+09±6.23E+07	9.95E+08±2.22E+08	0.731352	0.0885279
A0A1S3U665	aldehyde dehydrogenase family 7 member A1	54.177	508	1.06E+09±1.22E+08	1.37E+09±2.22E+08	1.2919	0.159411
A0A1S3VKE3	Glycosyltransferase (EC 2.4.1.-)	54.205	481	0.00E+00±0.00E+00	1.96E+09±5.16E+08	#DIV/0!	0.00579101
A0A1S3VUR8	Glycosyltransferase (EC 2.4.1.-)	54.231	484	5.05E+06±7.14E+06	0.00E+00±0.00E+00	0	0.373901
A0A1S3V652	Vacuolar proton pump subunit B (V-ATPase subunit B) (Vacuolar proton pump subunit B)	54.238	488	4.01E+08±6.36E+07	8.09E+08±8.07E+07	2.01833	0.00493622
A0A1S3UU09	Pyruvate kinase (EC 2.7.1.40)	54.26	501	6.30E+06±8.90E+06	2.07E+08±7.45E+07	32.908	0.0192905
A0A1S3VDY9	Ubiquitin carboxyl-terminal hydrolase (EC 3.4.19.12)	54.312	480	3.55E+07±8.62E+06	0.00E+00±0.00E+00	0	0.00431795
A0A1S3UUA7	betaine aldehyde dehydrogenase 1, chloroplastic	54.346	503	1.81E+09±2.24E+08	1.39E+09±1.22E+08	0.769875	0.0825381
A0A1S3VTW6	uncharacterized protein LOC106778108	54.446	473	1.19E+07±1.69E+07	4.38E+07±5.08E+06	3.67408	0.0626076
A0A1S3VF71	mitochondrial-processing peptidase subunit alpha	54.476	506	1.89E+08±4.09E+07	2.08E+08±3.76E+07	1.10153	0.650783
A0A1S3VJX2	serine/threonine-protein phosphatase 5 isoform X2	54.501	482	3.51E+07±1.65E+06	5.34E+06±7.55E+06	0.152185	0.00553333
A0A1S3V9A5	3-isopropylmalate dehydratase large subunit, chloroplastic	54.543	500	3.47E+07±1.55E+07	6.50E+07±1.11E+07	1.87201	0.0881243
A0A1S3UIG5	zinc finger protein ZPR1	54.557	499	1.45E+07±1.15E+06	0.00E+00±0.00E+00	0	5.87849e-05
A0A1S3TRD9	Glycosyltransferase (EC 2.4.1.-)	54.686	488	0.00E+00±0.00E+00	9.55E+07±2.33E+07	#DIV/0!	0.00439478
A0A1S3VA15	Signal recognition particle 54 kDa protein	54.92	495	8.28E+07±1.12E+07	1.17E+08±3.96E+07	1.41386	0.304622
A0A3Q0FHF0	Carboxypeptidase (EC 3.4.16.-)	54.959	485	1.59E+07±1.13E+07	3.15E+07±2.28E+07	1.97967	0.43573
A0A1S3VFV2	DEAD-box ATP-dependent RNA helicase 38	54.988	497	1.56E+08±3.79E+07	1.36E+08±1.06E+07	0.871714	0.512688
A0A1S3USY2	probable serine protease EDA2	55.005	489	4.62E+08±7.76E+07	3.89E+08±3.29E+07	0.840874	0.284486
A0A1S3UYA4	late embryogenesis abundant protein At3g53040	55.075	511	2.04E+10±4.59E+09	1.79E+10±1.49E+09	0.879462	0.511902
A0A1S3VS39	Glycosyltransferase (EC 2.4.1.-)	55.141	492	0.00E+00±0.00E+00	3.47E+08±3.87E+07	#DIV/0!	0.000222715
A0A1S3VL14	phosphomevalonate kinase, peroxisomal	55.18	508	7.42E+06±5.60E+06	1.52E+06±2.15E+06	0.204407	0.235973
A0A1S3UHF9	mitochondrial-processing peptidase subunit alpha	55.189	510	1.34E+08±4.56E+07	7.57E+07±3.41E+07	0.565242	0.221203
A0A1S3V9A3	Pyruvate kinase (EC 2.7.1.40)	55.213	510	1.64E+09±1.24E+08	1.28E+09±9.89E+07	0.782427	0.0333759
A0A1S3TL98	Carboxypeptidase (EC 3.4.16.-)	55.236	496	4.19E+07±5.68E+06	2.27E+08±2.91E+07	5.43332	0.000897088
A0A1S3TWA9	Fatty acyl-CoA reductase (EC 1.2.1.84)	55.244	490	0.00E+00±0.00E+00	1.58E+07±1.11E+07	#DIV/0!	0.116243
Q9XPB2	ATP synthase subunit alpha	55.308	508	5.51E+09±8.67E+08	6.62E+09±1.02E+08	1.20218	0.145423
A0A1S3UW21	vacuolar-processing enzyme	55.354	498	4.86E+08±3.09E+07	7.42E+07±5.24E+07	0.15256	0.000665877
A0A1S3UD74	uncharacterized protein LOC106764243	55.385	504	3.01E+07±2.13E+07	0.00E+00±0.00E+00	0	0.116233
A0A3Q0FJ33	multiple inositol polyphosphate phosphatase 1 isoform X2	55.39	490	2.58E+07±3.29E+06	0.00E+00±0.00E+00	0	0.000373374
A0A1S3VPI7	Aldehyde dehydrogenase	55.414	493	0.00E+00±0.00E+00	1.59E+08±4.97E+07	#DIV/0!	0.01056
A0A1S3USZ2	aspartic proteinase	55.428	513	2.20E+09±2.57E+08	9.20E+08±2.90E+07	0.418667	0.00219542
A0A1S3V3J9	low-temperature-induced 65 kDa protein isoform X2	55.444	501	1.78E+08±6.39E+07	0.00E+00±0.00E+00	0	0.016972
A0A1S3V6P1	cyprosin	55.449	508	2.57E+08±1.53E+07	4.01E+08±2.35E+07	1.56304	0.00187611
A0A1S3UX60	xaa-Pro dipeptidase	55.482	498	1.67E+07±1.19E+05	3.75E+07±4.93E+06	2.24065	0.00399539
A0A1S3V8I0	Carboxypeptidase (EC 3.4.16.-)	55.498	496	7.61E+09±7.86E+08	5.65E+09±3.40E+08	0.74268	0.0318509
A0A1S3TQM3	cyprosin	55.508	508	2.88E+08±3.50E+07	6.39E+08±2.15E+08	2.21395	0.0849704
A0A1S3UWU8	probable 26S proteasome non-ATPase regulatory subunit 3	55.539	486	4.43E+08±6.37E+07	6.25E+08±5.57E+07	1.41077	0.0384001
A0A1S3US29	Purple acid phosphatase (EC 3.1.3.2)	55.591	478	1.96E+07±1.48E+07	2.82E+07±4.62E+06	1.43735	0.476993
A0A1S3VW97	TOM1-like protein 4	55.682	509	1.06E+07±1.50E+07	3.11E+07±8.84E+06	2.93826	0.170457
A0A3Q0EQG1	Reticulon-like protein	55.689	487	3.04E+07±2.57E+07	8.40E+07±6.75E+07	2.76613	0.353321
A0A1S3U944	probable anion transporter 4, chloroplastic	55.706	512	6.83E+06±9.65E+06	1.02E+07±1.44E+07	1.48779	0.799006
A0A1S3U4U0	probable 26S proteasome non-ATPase regulatory subunit 3	55.724	487	7.76E+06±1.10E+07	1.38E+07±1.96E+07	1.78247	0.721308
A0A1S3VLY9	aspartyl protease family protein 1	55.77	515	3.00E+07±4.83E+06	3.51E+07±7.18E+06	1.17149	0.447964
A0A1S3UYC8	phosphoribosylamine--glycine ligase	55.785	527	9.45E+06±1.34E+07	1.10E+07±1.56E+07	1.1649	0.919638
A0A1S3VEC6	glycerol-3-phosphate 2-O-acyltransferase 4	55.841	501	6.50E+06±1.79E+06	2.11E+07±8.22E+06	3.23849	0.0706494
A0A1S3V5Z0	3-phosphoshikimate 1-carboxyvinyltransferase (EC 2.5.1.19)	55.893	525	0.00E+00±0.00E+00	4.27E+06±6.03E+06	#DIV/0!	0.373901
A0A1S3U7R4	WD-40 repeat-containing protein MSI4	55.956	502	1.16E+07±8.24E+06	0.00E+00±0.00E+00	0	0.117742
A0A1S3TK11	phenylalanine--tRNA ligase alpha subunit, cytoplasmic	55.958	488	1.70E+08±3.91E+07	8.68E+07±3.12E+07	0.511567	0.0788486
A0A1S3V866	oxalate--CoA ligase-like	55.98	519	1.62E+07±1.98E+06	1.81E+08±4.07E+07	11.1833	0.004624
A0A1S3VF57	Citrate synthase (EC 2.3.3.16)	55.998	509	5.94E+07±2.01E+07	9.46E+07±2.64E+07	1.59295	0.208222
A0A1S3V116	eukaryotic peptide chain release factor GTP-binding subunit ERF3A	56.067	502	9.75E+07±8.73E+07	3.42E+08±1.84E+08	3.5014	0.165321
A0A1S3UGH9	Glucose-1-phosphate adenylyltransferase (EC 2.7.7.27) (ADP-glucose pyrophosphorylase)	56.067	515	3.62E+09±8.67E+08	1.42E+09±5.19E+07	0.391641	0.0230952
D3J8I9	Photosystem II CP47 reaction center protein (PSII 47 kDa protein) (Protein CP-47)	56.072	508	1.69E+07±1.41E+07	4.78E+07±6.76E+06	2.83638	0.0483883
A0A1S3VH24	Glutamate decarboxylase (EC 4.1.1.15)	56.193	499	4.63E+08±8.86E+07	6.08E+08±1.69E+08	1.311	0.346403
A0A1S3VEI7	DEAD-box ATP-dependent RNA helicase 20	56.276	507	2.71E+07±1.80E+07	1.62E+07±2.59E+06	0.598116	0.443717
A0A1S3U9Q6	LOW QUALITY PROTEIN: putative BPI/LBP family protein At1g04970	56.356	510	7.67E+06±1.09E+07	0.00E+00±0.00E+00	0	0.373901
A0A1S3W0G3	7-deoxyloganetic acid glucosyltransferase	56.375	504	3.44E+06±4.86E+06	3.14E+06±4.44E+06	0.914111	0.952494
A0A1S3V2M1	alpha-L-fucosidase 1	56.388	491	1.87E+07±4.19E+06	0.00E+00±0.00E+00	0	0.00323583
A0A1S3TKN7	Protein DETOXIFICATION (Multidrug and toxic compound extrusion protein)	56.405	518	0.00E+00±0.00E+00	8.74E+07±1.84E+07	#DIV/0!	0.00254652
A0A1S3V8F2	flowering locus K homology domain	56.419	527	5.65E+07±8.50E+06	6.57E+07±1.93E+07	1.16227	0.571726
A0A1S3TL71	gamma aminobutyrate transaminase 3, chloroplastic	56.467	513	6.36E+07±1.34E+07	1.93E+08±1.10E+08	3.04278	0.172896
A0A1S3VG89	ent-kaurenoic acid oxidase 2-like	56.468	489	4.89E+06±4.02E+06	0.00E+00±0.00E+00	0	0.160439
A0A1S3TS56	Carboxypeptidase (EC 3.4.16.-)	56.535	502	3.14E+07±2.67E+06	1.24E+07±8.84E+06	0.396425	0.0439974
A0A1S3TLC2	inositol-3-phosphate synthase	56.544	510	3.48E+08±8.10E+07	6.57E+07±2.49E+07	0.188943	0.00926614
A0A1S3UEN5	Citrate synthase (EC 2.3.3.16)	56.546	510	4.33E+07±3.14E+07	5.60E+07±4.16E+07	1.29375	0.747478
A0A3Q0EX28	protein BONZAI 1 isoform X2	56.549	509	0.00E+00±0.00E+00	1.88E+06±2.66E+06	#DIV/0!	0.373901
A0A1S3VDD1	Pectinesterase (EC 3.1.1.11)	56.563	513	1.00E+08±5.89E+07	1.63E+08±6.40E+07	1.62441	0.366194
A0A1S3VJU5	allantoinase	56.605	512	7.04E+08±2.01E+08	1.18E+09±1.61E+08	1.67884	0.0584791
A0A1S3U2D1	protein disulfide-isomerase	56.688	506	7.72E+07±7.15E+06	3.85E+07±3.93E+06	0.49907	0.00257796
F2WW08	Catalase (EC 1.11.1.6)	56.784	492	8.39E+08±3.64E+07	1.17E+09±2.16E+07	1.39033	0.000397816
A0A1S3TY08	argininosuccinate lyase, chloroplastic	56.827	513	3.87E+06±5.47E+06	0.00E+00±0.00E+00	0	0.373901
A0A1S3TFY1	cytochrome P450 83B1	56.836	500	0.00E+00±0.00E+00	3.27E+09±1.91E+08	#DIV/0!	1.70591e-05
A0A1S3VEI4	DEAD-box ATP-dependent RNA helicase 8	56.869	496	7.82E+07±5.32E+06	7.17E+07±2.78E+07	0.916974	0.761982
A0A1S3TKS3	uncharacterized protein LOC106756443	56.947	522	5.73E+08±2.31E+07	5.79E+08±1.30E+08	1.01039	0.952135
A0A1S3V8D6	pre-mRNA-processing factor 19	56.988	525	3.94E+07±2.80E+07	0.00E+00±0.00E+00	0	0.117389
A0A1S3VQZ0	ubiquitin domain-containing protein DSK2b-like	57.003	537	4.09E+07±1.11E+06	2.62E+07±8.37E+06	0.64091	0.0697495
A0A1S3VCZ4	cytochrome P450 81E8-like	57.01	496	0.00E+00±0.00E+00	4.63E+07±1.58E+06	#DIV/0!	2.01189e-06
A0A1S3UG11	Catalase (EC 1.11.1.6)	57.021	492	6.75E+07±2.84E+07	9.93E+07±2.37E+07	1.47118	0.29071
A0A1S3VT59	Acetyltransferase component of pyruvate dehydrogenase complex (EC 2.3.1.12)	57.044	532	4.98E+07±1.32E+07	1.74E+07±1.24E+07	0.349928	0.0646562
A0A1S3VRZ6	bifunctional 3-dehydroquinate dehydratase/shikimate dehydrogenase, chloroplastic	57.084	526	9.32E+07±9.06E+06	8.82E+07±1.83E+07	0.945896	0.743899
A0A1S3V0C3	plastidic glucose transporter 4	57.116	547	1.46E+08±4.23E+07	1.49E+08±4.14E+07	1.02274	0.94055
A0A1S3TL68	T-complex protein 1 subunit beta	57.126	527	3.07E+08±4.80E+07	3.02E+08±4.92E+07	0.982258	0.916067
A0A3Q0ESX7	probable serine/threonine protein phosphatase 2A regulatory subunit B''delta isoform X2	57.162	499	3.53E+07±5.79E+05	4.74E+07±5.60E+06	1.3429	0.0382864
A0A1S3UW55	beta-glucosidase 40	57.187	503	0.00E+00±0.00E+00	5.86E+07±8.29E+07	#DIV/0!	0.373901
A0A1S3U7N4	ATP-dependent 6-phosphofructokinase (ATP-PFK) (Phosphofructokinase) (EC 2.7.1.11) (Phosphohexokinase)	57.216	518	7.21E+07±1.75E+07	8.39E+07±1.14E+06	1.16366	0.395434
A0A1S3VKH8	Serine hydroxymethyltransferase (EC 2.1.2.1)	57.242	526	1.42E+08±6.15E+07	2.50E+08±1.19E+07	1.75578	0.0724316
A0A1S3TTF3	beta-amyrin 24-hydroxylase	57.379	510	0.00E+00±0.00E+00	1.07E+07±1.52E+07	#DIV/0!	0.373901
A0A1S3TFN1	Probable bifunctional methylthioribulose-1-phosphate dehydratase/enolase-phosphatase E1 [Includes: Methylthioribulose-1-phosphate dehydratase (MTRu-1-P dehydratase) (EC 4.2.1.109); Enolase-phosphatase E1 (EC 3.1.3.77) (2,3-diketo-5-methylthio-1-phosphopentane phosphatase)]	57.388	522	2.83E+08±2.00E+08	1.93E+08±7.79E+07	0.680096	0.583197
A0A1S3UXE2	threonine synthase 1, chloroplastic	57.425	526	1.11E+07±7.86E+06	0.00E+00±0.00E+00	0	0.117291
A0A1S3VDH0	T-complex protein 1 subunit delta	57.49	533	9.37E+08±3.65E+08	4.73E+08±8.99E+07	0.504461	0.155218
A0A1S3VL34	dihydropyrimidinase	57.53	526	6.57E+08±7.09E+07	6.37E+08±9.96E+07	0.968697	0.823598
H6TJW3	Glutamate--cysteine ligase (EC 6.3.2.2)	57.533	508	1.42E+08±5.91E+07	1.62E+08±1.11E+08	1.1456	0.82793
A0A1S3UXZ5	Pyruvate kinase (EC 2.7.1.40)	57.562	526	1.10E+08±1.19E+07	2.29E+08±5.63E+07	2.083	0.0432287
A0A1S3TVI1	KH domain-containing protein At4g18375	57.621	542	5.73E+07±4.06E+07	9.12E+07±8.78E+06	1.59184	0.312666
A0A1S3UI68	lysosomal Pro-X carboxypeptidase isoform X1	57.677	506	1.51E+08±1.15E+07	1.59E+08±4.95E+07	1.05174	0.838898
A0A1S3W0U5	RAN GTPase-activating protein 2	57.685	530	0.00E+00±0.00E+00	1.94E+07±1.38E+07	#DIV/0!	0.11728
A0A1S3V970	RAN GTPase-activating protein 1	57.686	532	1.55E+07±5.99E+06	2.55E+07±4.97E+06	1.64285	0.144432
A0A1S3V3C0	sucrose-binding protein-like	57.689	508	1.23E+11±2.04E+10	7.00E+10±5.96E+09	0.566945	0.0234932
A0A1S3V7S6	Pyruvate kinase (EC 2.7.1.40)	57.704	527	1.19E+09±1.20E+08	1.71E+09±2.59E+08	1.44011	0.0606148
A0A1S3U7T3	Glucose-1-phosphate adenylyltransferase (EC 2.7.7.27) (ADP-glucose pyrophosphorylase)	57.739	525	4.55E+08±6.01E+07	5.84E+08±3.59E+07	1.28136	0.0608169
A0A1S3U5Z8	nucleobase-ascorbate transporter 6	57.74	531	7.82E+07±1.22E+07	4.56E+07±6.40E+06	0.582258	0.0282895
A0A1S3V748	Pyruvate kinase (EC 2.7.1.40)	57.768	527	2.64E+08±7.64E+07	4.25E+08±4.67E+07	1.61429	0.0629027
A0A1S3UUW8	methylmalonate-semialdehyde dehydrogenase [acylating], mitochondrial	57.803	537	1.06E+08±3.94E+07	2.08E+08±3.46E+07	1.95664	0.051853
A0A1S3U4X5	Succinate-semialdehyde dehydrogenase (EC 1.2.1.24)	57.905	539	1.89E+08±3.01E+07	1.55E+08±2.72E+07	0.819754	0.300729
A0A1S3UVA2	Biotin carboxylase (EC 6.3.4.14) (EC 6.4.1.2)	57.918	528	4.01E+07±2.86E+07	1.62E+08±6.30E+07	4.03675	0.0675952
A0A1S3TKL1	NEDD8-activating enzyme E1 regulatory subunit	57.949	523	4.32E+07±3.06E+07	5.13E+07±3.82E+07	1.1871	0.826608
A0A1S3TR36	proline--tRNA ligase, cytoplasmic	57.979	510	5.94E+08±4.68E+07	2.15E+08±5.91E+07	0.362162	0.00206611
A0A3Q0F5W1	uncharacterized protein LOC106767003 isoform X2	58.031	525	2.40E+07±4.74E+06	4.76E+07±5.24E+06	1.98686	0.00908906
A0A1S3UIN2	heparanase-like protein 3	58.033	524	7.23E+06±5.37E+06	1.77E+08±4.16E+07	24.5584	0.00455873
A0A1S3UJU7	alkane hydroxylase MAH1-like	58.093	508	0.00E+00±0.00E+00	1.27E+07±8.39E+06	#DIV/0!	0.0982388
A0A1S3T7X9	T-complex protein 1 subunit theta	58.127	544	4.88E+08±1.63E+08	4.33E+08±1.38E+08	0.889174	0.738237
A0A1S3VB14	uncharacterized protein LOC106773359	58.228	525	0.00E+00±0.00E+00	4.34E+06±6.14E+06	#DIV/0!	0.373901
A0A1S3UUE2	Importin subunit alpha	58.275	529	5.37E+07±1.57E+07	1.04E+08±3.54E+07	1.93248	0.141447
A0A1S3V886	Glutathione reductase (GRase) (EC 1.8.1.7)	58.382	544	0.00E+00±0.00E+00	1.00E+07±1.42E+07	#DIV/0!	0.373901
A0A1S3TJX2	Glucose-1-phosphate adenylyltransferase (EC 2.7.7.27) (ADP-glucose pyrophosphorylase)	58.388	528	4.37E+07±6.01E+06	1.51E+07±1.20E+07	0.346344	0.0393409
A0A1S3TZ85	Importin subunit alpha	58.446	529	1.05E+09±1.46E+08	7.54E+08±5.57E+07	0.719153	0.0561218
A0A1S3U5F1	Glucose-1-phosphate adenylyltransferase (EC 2.7.7.27) (ADP-glucose pyrophosphorylase)	58.449	528	2.61E+08±2.28E+07	1.09E+08±7.99E+07	0.419138	0.0614795
A0A1S3V7V0	Coatomer subunit delta	58.454	531	2.31E+08±3.08E+06	5.25E+08±3.72E+07	2.27292	0.00036888
A0A1S3U8T0	protein disulfide isomerase-like 1-6 isoform X2	58.503	521	1.43E+07±2.02E+07	1.99E+07±2.82E+07	1.39574	0.829025
A0A1S3TW99	sphingosine-1-phosphate lyase	58.541	539	3.95E+07±1.53E+07	5.63E+07±1.44E+07	1.42576	0.321706
A0A1S3VZ55	aldehyde dehydrogenase family 2 member B7, mitochondrial	58.576	535	1.43E+09±1.28E+08	1.76E+09±7.13E+08	1.2341	0.549603
A0A1S3W019	ATP-dependent 6-phosphofructokinase (ATP-PFK) (Phosphofructokinase) (EC 2.7.1.11) (Phosphohexokinase)	58.585	534	0.00E+00±0.00E+00	6.78E+06±1.26E+06	#DIV/0!	0.00159264
A0A1S3TWG4	probable mitochondrial-processing peptidase subunit beta, mitochondrial isoform X1	58.637	527	5.83E+08±2.91E+07	5.12E+08±2.10E+08	0.878411	0.660918
A0A1S3V5U4	uncharacterized protein LOC106771950 isoform X2	58.64	546	1.39E+08±1.50E+07	6.87E+07±7.63E+06	0.494315	0.004084
A0A1S3U4R9	Acetyltransferase component of pyruvate dehydrogenase complex (EC 2.3.1.12)	58.646	540	2.76E+08±2.41E+07	3.45E+08±5.15E+07	1.25056	0.160229
A0A3Q0F4W7	uncharacterized protein LOC106766667	58.702	525	1.11E+09±1.65E+08	8.67E+08±1.28E+08	0.782242	0.17757
A0A1S3V9I9	60S ribosomal export protein NMD3	58.908	516	9.78E+07±8.36E+06	1.27E+08±5.45E+07	1.29907	0.494448
A0A1S3U929	ent-kaurene oxidase, chloroplastic	58.927	516	2.51E+07±1.06E+06	7.03E+07±1.32E+07	2.79817	0.00842376
A0A1S3V6M0	Importin subunit alpha	58.954	532	1.00E+08±1.32E+07	1.07E+08±1.09E+07	1.07339	0.57573
A0A1S3TR46	Importin subunit alpha	58.998	532	1.32E+07±9.33E+06	2.58E+07±3.49E+06	1.96109	0.146915
A0A1S3UVZ2	T-complex protein 1 subunit alpha	59.024	545	4.89E+08±7.93E+07	4.64E+08±4.67E+07	0.948559	0.718878
A0A1S3TWF8	T-complex protein 1 subunit zeta 1	59.105	535	2.80E+08±5.67E+07	4.78E+08±1.02E+08	1.70518	0.0753198
A0A1S3VA79	Aspartokinase (EC 2.7.2.4)	59.13	543	0.00E+00±0.00E+00	4.35E+06±3.08E+06	#DIV/0!	0.116117
A0A1S3W0M8	2-hydroxyisoflavanone synthase	59.19	521	0.00E+00±0.00E+00	1.65E+08±1.73E+07	#DIV/0!	0.000176631
A0A1S3TJ09	T-complex protein 1 subunit epsilon	59.208	535	2.84E+08±7.29E+07	3.70E+08±1.37E+08	1.30383	0.47557
A0A3Q0FEE3	probable pre-mRNA-splicing factor ATP-dependent RNA helicase DEAH2 isoform X3	59.222	528	4.67E+07±1.94E+07	8.74E+07±1.43E+07	1.87198	0.0755289
A0A1S3VKM5	beta-glucosidase 47	59.248	521	0.00E+00±0.00E+00	4.05E+08±1.42E+08	#DIV/0!	0.0157151
A0A3Q0F4Y3	Glucose-6-phosphate isomerase (EC 5.3.1.9)	59.333	538	8.12E+07±2.00E+07	6.91E+07±4.92E+06	0.851401	0.454699
A0A1S3TYJ9	Flavin-containing monooxygenase (EC 1.-.-.-)	59.344	522	2.59E+06±3.67E+06	1.09E+07±8.15E+06	4.18881	0.2608
A0A1S3U1A0	probable choline kinase 2 isoform X2	59.352	535	3.01E+06±2.13E+06	3.44E+06±4.87E+06	1.14199	0.914812
A0A1S3TJX3	dicarboxylate transporter 1, chloroplastic	59.394	560	0.00E+00±0.00E+00	2.82E+07±2.00E+07	#DIV/0!	0.116901
A0A1S3TH45	Glucose-6-phosphate 1-dehydrogenase (EC 1.1.1.49)	59.399	518	7.70E+08±1.75E+08	1.36E+09±1.53E+08	1.76201	0.023252
A0A3Q0EQF3	Peroxidase (EC 1.11.1.7)	59.474	545	1.45E+07±1.04E+07	7.58E+06±5.90E+06	0.523612	0.459643
A0A1S3V780	ATP synthase subunit beta (EC 7.1.2.2)	59.705	558	9.33E+09±3.88E+08	6.53E+09±2.82E+08	0.699593	0.00116701
A0A1S3VEH8	malonate--CoA ligase isoform X2	59.835	546	0.00E+00±0.00E+00	9.98E+07±7.59E+07	#DIV/0!	0.136433
A0A1S3UV07	leucine aminopeptidase 1-like	59.854	570	7.98E+08±1.24E+08	7.92E+08±1.55E+08	0.992402	0.967585
A0A1S3U753	NAD(P)H-hydrate epimerase (EC 5.1.99.6) (NAD(P)HX epimerase)	59.865	533	9.35E+06±1.32E+07	0.00E+00±0.00E+00	0	0.373901
A0A3Q0EWQ7	pre-mRNA-processing factor 39 isoform X3	59.953	534	1.68E+07±1.27E+06	2.07E+07±1.50E+07	1.23169	0.733345
A0A1S3TKS0	sorting and assembly machinery component 50 homolog	59.999	534	1.28E+07±9.25E+06	1.21E+07±8.64E+06	0.950887	0.947487
A0A1S3VWC5	cytochrome P450 714A1	60.187	534	2.11E+07±1.43E+06	1.80E+07±1.34E+07	0.856293	0.765994
A0A1S3VTB0	alanine aminotransferase 2	60.189	542	4.29E+08±4.30E+07	7.18E+08±5.08E+07	1.67462	0.00356042
A0A1S3UGU3	T-complex protein 1 subunit eta (TCP-1-eta) (CCT-eta)	60.253	560	5.25E+08±4.13E+07	3.83E+08±1.48E+08	0.729396	0.262251
A0A1S3U941	Adenylosuccinate lyase (ASL) (EC 4.3.2.2) (Adenylosuccinase)	60.264	539	4.69E+07±1.16E+07	6.25E+07±1.16E+07	1.33308	0.249156
A0A1S3VEU7	T-complex protein 1 subunit gamma	60.293	555	7.86E+08±4.28E+07	3.27E+08±1.06E+08	0.416365	0.00471422
A0A1S3UH83	aspartate--tRNA ligase 2, cytoplasmic	60.303	542	1.40E+09±3.17E+08	1.56E+09±2.70E+08	1.11321	0.618079
A0A1S3USC9	calcium-dependent protein kinase 2	60.354	543	4.46E+07±3.16E+07	3.67E+06±5.19E+06	0.0822286	0.144356
A0A1S3VR44	L-ascorbate oxidase homolog	60.361	540	0.00E+00±0.00E+00	3.59E+07±4.76E+06	#DIV/0!	0.000435644
A0A1S3UH36	probable acyl-activating enzyme 5, peroxisomal	60.37	551	7.94E+06±5.63E+06	3.40E+07±2.50E+07	4.28724	0.22327
A0A1S3TKV0	Amidophosphoribosyltransferase (ATase) (EC 2.4.2.14) (Glutamine phosphoribosylpyrophosphate amidotransferase)	60.393	558	2.33E+07±1.58E+07	6.22E+07±2.99E+07	2.66675	0.17907
A0A1S3TQ24	leucine aminopeptidase 1-like	60.406	578	4.27E+08±2.47E+07	3.50E+08±6.91E+07	0.819377	0.211521
A0A1S3U0U6	Eukaryotic translation initiation factor 3 subunit L (eIF3l)	60.422	513	2.37E+08±6.49E+07	2.97E+08±3.94E+07	1.25196	0.327638
A0A1S3UGL5	2-hydroxyacyl-CoA lyase	60.466	563	5.88E+08±7.19E+07	7.41E+08±1.05E+08	1.25897	0.164908
A0A1S3U7Z1	L-ascorbate oxidase homolog	60.61	546	1.70E+08±1.75E+07	3.72E+08±4.26E+07	2.18494	0.00344783
A0A1S3U6J0	3-ketoacyl-CoA synthase (EC 2.3.1.-)	60.675	534	0.00E+00±0.00E+00	9.41E+06±1.33E+07	#DIV/0!	0.373901
A0A1S3TWG1	Peptidylprolyl isomerase (EC 5.2.1.8)	60.724	544	1.86E+07±1.34E+07	1.38E+07±1.95E+07	0.743213	0.789686
A0A1S3TWF5	2,3-bisphosphoglycerate-independent phosphoglycerate mutase	60.739	559	4.00E+08±6.23E+07	9.16E+08±1.73E+08	2.28961	0.0165033
A0A1S3W032	beta-conglycinin, alpha' chain	60.984	532	3.92E+11±5.39E+10	4.17E+11±5.77E+10	1.06453	0.674293
A0A1S3TKE7	carotenoid 9,10(9',10')-cleavage dioxygenase 1	61.088	543	2.11E+07±1.29E+07	0.00E+00±0.00E+00	0	0.0822697
A0A1S3V688	chaperonin CPN60-2, mitochondrial	61.098	575	1.29E+08±4.01E+07	7.33E+07±3.92E+07	0.566771	0.231183
A0A1S3VAN1	putative 3,4-dihydroxy-2-butanone kinase	61.134	592	3.21E+07±4.54E+07	0.00E+00±0.00E+00	0	0.373901
A0A1S3TKV3	probable nucleolar protein 5-2	61.18	554	5.72E+07±4.05E+07	7.31E+07±5.41E+07	1.27807	0.756103
A0A1S3TY64	xylulose kinase	61.197	557	8.48E+07±9.54E+06	6.97E+07±6.83E+06	0.82216	0.143325
A0A1S3VEW2	Laccase (EC 1.10.3.2) (Benzenediol:oxygen oxidoreductase) (Diphenol oxidase) (Urishiol oxidase)	61.254	556	8.17E+06±1.16E+07	0.00E+00±0.00E+00	0	0.373901
A0A1S3VBL7	chaperonin CPN60-like 2, mitochondrial	61.367	575	7.47E+07±1.52E+07	3.38E+07±2.79E+07	0.452425	0.142934
A0A1S3TJG2	L-ascorbate oxidase homolog	61.368	546	0.00E+00±0.00E+00	1.18E+07±8.62E+06	#DIV/0!	0.123851
A0A1S3UWK2	probable aldehyde dehydrogenase	61.368	553	5.13E+08±4.41E+07	4.36E+08±1.50E+08	0.850318	0.524744
A0A1S3UT97	apoptosis inhibitor 5-A isoform X2	61.373	551	3.29E+07±2.35E+07	5.68E+07±1.83E+07	1.7263	0.320336
A0A1S3V8M8	chaperonin CPN60-2, mitochondrial	61.392	576	2.33E+09±1.87E+08	1.98E+09±2.48E+08	0.848703	0.183136
A0A1S3U7F4	Protein disulfide-isomerase (EC 5.3.4.1)	61.434	547	1.35E+10±6.75E+08	8.02E+09±8.07E+08	0.593673	0.00179834
A0A1S3U8K1	nucleolar protein 56	61.543	553	1.53E+08±4.75E+07	3.73E+07±5.27E+07	0.242909	0.0815868
A0A1S3VEW6	Pyrophosphate--fructose 6-phosphate 1-phosphotransferase subunit beta (PFP) (EC 2.7.1.90) (6-phosphofructokinase, pyrophosphate dependent) (PPi-PFK) (Pyrophosphate-dependent 6-phosphofructose-1-kinase)	61.546	561	0.00E+00±0.00E+00	1.25E+07±1.77E+07	#DIV/0!	0.373901
A0A1S3UIS4	calnexin homolog isoform X2	61.586	541	1.72E+09±2.29E+08	1.53E+09±7.43E+07	0.885738	0.311723
A0A1S3TK79	ruBisCO large subunit-binding protein subunit alpha	61.612	584	1.28E+09±1.28E+08	9.06E+08±1.99E+08	0.707139	0.0883943
A0A1S3UJZ6	L-ascorbate oxidase homolog	61.714	553	0.00E+00±0.00E+00	1.65E+08±1.32E+08	#DIV/0!	0.152236
A0A1S3UWR2	L-ascorbate oxidase homolog	61.758	545	4.13E+07±1.06E+07	7.28E+07±5.77E+07	1.76221	0.490484
A0A1S3TKX2	pheophorbide a oxygenase, chloroplastic	61.784	547	2.21E+07±1.57E+07	2.10E+07±2.97E+07	0.95271	0.967103
A0A1S3TKQ4	synaptotagmin-2	61.86	540	2.67E+07±1.93E+07	8.96E+06±1.27E+07	0.335179	0.337809
A0A1S3TK36	ABC transporter F family member 1 isoform X2	61.878	546	3.65E+06±5.17E+06	1.34E+07±9.79E+06	3.67612	0.279682
A0A1S3TBE6	cylicin-2	61.993	530	2.86E+07±1.29E+07	4.49E+07±3.33E+07	1.56868	0.554262
A0A1S3TPQ0	TBCC domain-containing protein 1	62.063	565	2.06E+07±1.49E+07	3.90E+07±2.88E+07	1.89318	0.467196
A0A1S3V974	CDK5RAP3-like protein	62.088	554	1.59E+07±3.52E+06	2.26E+07±1.21E+07	1.42023	0.495045
A0A1S3VP41	heat shock 70 kDa protein 8	62.123	573	6.21E+08±1.17E+08	3.82E+08±1.13E+08	0.61522	0.106592
A0A3Q0F410	VHS domain-containing protein At3g16270 isoform X4	62.152	568	4.01E+07±5.36E+06	4.90E+07±3.57E+07	1.22179	0.744819
A0A1S3UVA4	Pyrophosphate--fructose 6-phosphate 1-phosphotransferase subunit beta (PFP) (EC 2.7.1.90) (6-phosphofructokinase, pyrophosphate dependent) (PPi-PFK) (Pyrophosphate-dependent 6-phosphofructose-1-kinase)	62.175	568	4.18E+08±1.16E+07	2.60E+08±1.11E+08	0.622605	0.116675
A0A1S3V7D9	cysteine--tRNA ligase 2, cytoplasmic	62.185	548	7.65E+07±4.09E+06	8.56E+07±1.12E+07	1.11844	0.344065
A0A3Q0FCR5	uncharacterized protein LOC106772628 isoform X3	62.275	552	3.33E+07±2.44E+07	3.45E+07±6.45E+06	1.03875	0.945935
A0A1S3V8P0	D-3-phosphoglycerate dehydrogenase (EC 1.1.1.95)	62.379	595	3.59E+08±7.83E+07	2.46E+08±7.22E+07	0.684023	0.20607
A0A1S3UTD1	putative clathrin assembly protein At2g01600	62.485	563	0.00E+00±0.00E+00	1.79E+07±2.53E+07	#DIV/0!	0.373901
A0A1S3TW65	Beta-hexosaminidase (EC 3.2.1.52)	62.654	555	1.95E+08±4.40E+07	1.65E+08±2.41E+07	0.843143	0.436528
A0A1S3U793	Glucose-6-phosphate isomerase (EC 5.3.1.9)	62.689	568	1.60E+09±2.18E+08	1.85E+09±9.82E+07	1.15304	0.219968
A0A1S3TX80	Protein disulfide-isomerase (EC 5.3.4.1)	62.856	564	1.19E+08±3.98E+07	1.74E+08±4.73E+06	1.46383	0.123646
A0A1S3TK50	Nicalin	62.935	564	5.91E+07±2.45E+07	5.36E+07±1.30E+07	0.906893	0.793049
A0A1S3U6H5	ruBisCO large subunit-binding protein subunit beta, chloroplastic	62.998	593	1.74E+09±2.51E+08	7.75E+08±8.94E+07	0.444026	0.00676599
A0A1S3W010	Imidazole glycerol phosphate synthase hisHF [Includes: Glutaminase (EC 3.5.1.2); Cyclase]	63.003	579	0.00E+00±0.00E+00	2.00E+07±1.50E+07	#DIV/0!	0.132116
A0A1S3VV50	Ketol-acid reductoisomerase (EC 1.1.1.86) (Acetohydroxy-acid reductoisomerase) (Alpha-keto-beta-hydroxylacyl reductoisomerase)	63.056	582	5.84E+08±7.19E+07	3.75E+08±4.37E+07	0.642523	0.0247772
A0A1S3W1G2	ketol-acid reductoisomerase, chloroplastic	63.116	577	6.36E+08±1.31E+08	5.58E+08±7.14E+07	0.876727	0.49813
A0A1S3TQ05	mucin-5AC	63.212	595	1.81E+07±3.16E+06	1.09E+07±7.78E+06	0.601033	0.289896
A0A1S3T8E0	4-alpha-glucanotransferase (EC 2.4.1.25) (Amylomaltase) (Disproportionating enzyme)	63.228	562	2.46E+09±1.41E+08	2.08E+09±9.00E+07	0.843962	0.0316479
A0A1S3VJN3	branched-chain-amino-acid aminotransferase-like protein 2	63.247	562	3.44E+08±1.38E+07	2.03E+08±7.04E+07	0.591532	0.0504888
A0A1S3UM28	phosphoglucomutase, cytoplasmic	63.249	582	2.26E+09±2.90E+08	1.55E+09±6.09E+08	0.685181	0.210631
A0A1S3VFQ7	Pyruvate kinase (EC 2.7.1.40)	63.277	577	0.00E+00±0.00E+00	2.68E+07±4.22E+06	#DIV/0!	0.000859585
A0A1S3VFD1	pyruvate decarboxylase 1	63.311	584	2.16E+08±3.46E+07	2.85E+08±2.05E+07	1.32141	0.0709219
A0A1S3UW69	asparagine--tRNA ligase, cytoplasmic 1	63.456	568	2.48E+08±1.50E+08	4.06E+08±1.61E+08	1.63376	0.368186
A0A1S3UFJ9	Serine hydroxymethyltransferase (EC 2.1.2.1)	63.529	570	1.48E+08±2.07E+07	1.76E+08±2.95E+07	1.18622	0.340034
A0A1S3TZ99	Pectinesterase (EC 3.1.1.11)	63.676	582	0.00E+00±0.00E+00	7.67E+07±5.52E+07	#DIV/0!	0.120685
A0A3Q0F4L7	Transmembrane 9 superfamily member	64.036	558	9.23E+07±1.78E+06	1.88E+08±6.00E+07	2.0383	0.086784
A0A1S3VKE4	dihydroxy-acid dehydratase, chloroplastic	64.086	601	1.63E+08±2.73E+07	1.24E+08±2.54E+07	0.76134	0.215143
A0A1S3VL21	H/ACA ribonucleoprotein complex subunit 4	64.156	575	7.86E+06±6.20E+06	5.79E+06±8.19E+06	0.736689	0.789802
A0A1S3VKA8	Eukaryotic translation initiation factor 3 subunit D (eIF3d) (Eukaryotic translation initiation factor 3 subunit 7) (eIF-3-zeta)	64.178	563	1.09E+08±2.49E+07	6.44E+07±2.22E+07	0.589803	0.130436
A0A1S3VTM4	DEAD-box ATP-dependent RNA helicase 37	64.244	593	5.87E+06±8.31E+06	8.20E+06±5.82E+06	1.39655	0.761664
A0A1S3UTA6	Malate synthase (EC 2.3.3.9)	64.28	566	8.77E+08±1.28E+08	1.26E+09±1.66E+08	1.43744	0.0604323
A0A1S3TIZ9	Asparagine synthetase [glutamine-hydrolyzing] (EC 6.3.5.4)	64.415	569	2.29E+07±1.82E+07	8.92E+06±1.26E+07	0.389717	0.4227
A0A1S3VEE7	Peptidylprolyl isomerase (EC 5.2.1.8)	64.429	578	3.78E+08±4.86E+07	2.38E+08±5.00E+07	0.62799	0.0461404
A0A1S3UST3	protein NRT1/ PTR FAMILY 8.3	64.599	584	0.00E+00±0.00E+00	1.38E+08±1.03E+08	#DIV/0!	0.131482
A0A1S3UGM0	uncharacterized protein LOC106765172	64.715	569	6.87E+07±5.01E+07	0.00E+00±0.00E+00	0	0.124506
A0A1S3UXG7	plant UBX domain-containing protein 8	65.015	591	1.10E+08±7.02E+06	4.99E+07±4.91E+07	0.45329	0.160957
A0A1S3VEJ7	uncharacterized protein LOC106774343	65.047	573	3.69E+07±2.64E+07	1.40E+08±1.35E+08	3.80193	0.348526
A0A1S3TXS3	Malic enzyme	65.067	589	4.66E+07±6.59E+07	0.00E+00±0.00E+00	0	0.373901
A0A1S3TLH8	Protein disulfide-isomerase (EC 5.3.4.1)	65.075	586	6.63E+08±7.59E+07	5.91E+08±1.77E+08	0.890726	0.622739
A0A1S3UGS4	65-kDa microtubule-associated protein 1	65.088	582	1.13E+07±8.08E+06	4.43E+07±4.25E+06	3.91404	0.00691064
A0A1S3TA94	pyruvate decarboxylase 2	65.197	606	7.89E+08±1.70E+08	9.08E+08±2.24E+08	1.15045	0.582578
A0A1S3TWM7	phosphoglucan phosphatase LSF1, chloroplastic	65.266	582	1.39E+07±1.96E+07	2.64E+07±1.89E+07	1.90573	0.549327
A0A1S3VAG6	Malic enzyme	65.275	591	1.08E+08±3.54E+07	3.12E+08±6.75E+07	2.88468	0.0194495
A0A1S3V5L1	serine/threonine-protein phosphatase 2A 65 kDa regulatory subunit A beta isoform-like	65.33	587	5.38E+06±3.98E+06	0.00E+00±0.00E+00	0	0.128595
A0A1S3THD3	hsp70-Hsp90 organizing protein 3	65.344	582	9.60E+08±1.96E+08	4.49E+08±2.40E+08	0.46792	0.0800115
A0A3Q0F4B2	cucumisin-like	65.351	602	1.39E+07±1.01E+07	0.00E+00±0.00E+00	0	0.122747
A0A1S3VK14	Asparagine synthetase [glutamine-hydrolyzing] (EC 6.3.5.4)	65.397	579	4.15E+07±2.01E+06	4.75E+08±4.57E+07	11.4606	0.000179514
A0A1S3V441	serine/threonine-protein phosphatase 2A 65 kDa regulatory subunit A beta isoform	65.534	587	4.47E+08±2.29E+07	5.04E+08±1.49E+08	1.12824	0.618285
A0A1S3USZ0	uncharacterized protein LOC106768440	65.788	596	4.58E+08±2.07E+07	5.26E+08±2.02E+08	1.15003	0.65746
A0A1S3TCV8	ATP-citrate synthase beta chain protein 1	65.811	608	5.84E+08±4.94E+07	1.73E+09±6.25E+07	2.95375	3.49474e-05
A0A1S3VP43	protein decapping 5	65.93	626	4.37E+07±9.48E+06	4.42E+07±9.26E+06	1.01249	0.956382
A0A1S3TKG0	delta(24)-sterol reductase	65.947	566	0.00E+00±0.00E+00	4.89E+07±8.40E+06	#DIV/0!	0.00118316
A0A1S3T7X6	D-3-phosphoglycerate dehydrogenase (EC 1.1.1.95)	65.99	626	0.00E+00±0.00E+00	1.12E+07±1.59E+07	#DIV/0!	0.373901
A0A1S3UTU9	ATP-citrate synthase beta chain protein 1	65.999	608	1.37E+07±1.93E+07	6.22E+07±1.12E+06	4.54929	0.0239413
A0A1S3VK98	uncharacterized protein LOC106775961	66.003	601	4.92E+07±5.16E+06	2.81E+07±3.96E+06	0.571865	0.010195
A0A1S3U7T0	UDP-sugar pyrophosphorylase 1	66.107	600	6.25E+07±1.41E+07	1.08E+08±4.74E+07	1.73291	0.260237
A0A1S3V898	L-galactono-1,4-lactone dehydrogenase, mitochondrial	66.261	583	3.26E+07±6.14E+06	4.15E+07±5.32E+06	1.27314	0.196183
A0A1S3V9Z1	actin-interacting protein 1-2	66.291	610	0.00E+00±0.00E+00	6.26E+07±8.85E+07	#DIV/0!	0.373901
A0A1S3U8Y5	uncharacterized protein LOC106762887	66.295	613	4.55E+08±1.25E+08	6.15E+07±2.35E+07	0.135229	0.0119144
A0A1S3UU41	monocopper oxidase-like protein SKU5	66.32	591	4.28E+07±1.83E+07	1.33E+08±2.18E+07	3.10315	0.0110921
A0A1S3U4G9	far upstream element-binding protein 2	66.444	639	7.00E+07±2.84E+07	3.42E+07±2.71E+07	0.489002	0.267537
A0A1S3V5B9	ubiquitin carboxyl-terminal hydrolase MINDY-3	66.446	608	2.63E+07±2.78E+06	2.96E+07±9.22E+06	1.12857	0.645825
A0A1S3USU2	DEAD-box ATP-dependent RNA helicase 37	66.55	616	5.98E+07±4.47E+07	0.00E+00±0.00E+00	0	0.131562
A0A3Q0F932	uncharacterized protein LOC106765383 isoform X4	66.609	601	5.75E+07±7.28E+06	4.82E+07±8.09E+06	0.837868	0.292142
A0A1S3UGH7	DEAD-box ATP-dependent RNA helicase 53, mitochondrial	66.71	621	3.81E+06±2.72E+06	0.00E+00±0.00E+00	0	0.118564
A0A1S3TWU0	ABC transporter F family member 1	66.725	595	1.33E+08±3.73E+07	1.35E+08±4.33E+07	1.01624	0.959906
A0A3Q0F854	Starch synthase, chloroplastic/amyloplastic (EC 2.4.1.-)	66.903	604	8.07E+09±1.42E+08	4.68E+09±2.52E+08	0.580121	7.80413e-05
A0A1S3VLM1	uncharacterized protein LOC106776295	67.081	603	7.77E+07±6.87E+06	1.05E+08±1.97E+07	1.35338	0.136348
A0A1S3UFT8	Methylenetetrahydrofolate reductase (EC 1.5.1.20)	67.166	595	1.89E+07±1.69E+06	1.42E+08±6.28E+07	7.50577	0.050729
A0A1S3UGJ9	uncharacterized protein LOC106765090 isoform X2	67.168	599	0.00E+00±0.00E+00	8.24E+06±1.16E+07	#DIV/0!	0.373901
A0A1S3VRS8	Pyrophosphate--fructose 6-phosphate 1-phosphotransferase subunit alpha (PFP) (6-phosphofructokinase, pyrophosphate dependent) (PPi-PFK) (Pyrophosphate-dependent 6-phosphofructose-1-kinase)	67.461	617	6.69E+08±6.07E+07	7.11E+08±1.07E+08	1.06315	0.652555
A0A1S3V7U1	formate--tetrahydrofolate ligase	67.464	636	7.48E+08±6.01E+07	7.39E+08±7.47E+07	0.987269	0.895084
A0A1S3V627	2-isopropylmalate synthase 1, chloroplastic	67.474	621	1.14E+08±1.93E+07	6.40E+07±1.50E+07	0.563647	0.0457469
B2CP00	Starch synthase, chloroplastic/amyloplastic (EC 2.4.1.-)	67.475	617	3.05E+08±3.89E+07	6.31E+08±1.88E+08	2.06715	0.0747565
A0A1S3VE42	ADP,ATP carrier protein	67.534	623	5.96E+08±1.41E+08	8.74E+08±2.70E+08	1.46595	0.266103
A0A1S3U8M4	Glucose-6-phosphate isomerase (EC 5.3.1.9)	67.631	618	3.35E+08±6.62E+07	4.28E+08±2.61E+07	1.27684	0.139096
A0A1S3V6A7	Dihydrolipoamide acetyltransferase component of pyruvate dehydrogenase complex (EC 2.3.1.-)	67.633	624	1.11E+07±7.83E+06	3.08E+07±2.18E+07	2.78211	0.294487
A0A1S3UZV9	disease resistance RPP13-like protein 4	67.681	586	8.73E+07±9.86E+07	8.56E+07±7.91E+06	0.980494	0.981744
A0A1S3V4J4	arginine--tRNA ligase, cytoplasmic	67.683	596	5.82E+08±1.01E+08	4.64E+08±1.30E+08	0.79652	0.367062
A0A1S3UUX2	phenylalanine--tRNA ligase beta subunit, cytoplasmic	67.698	603	1.62E+08±3.46E+07	1.40E+08±5.06E+07	0.861719	0.632379
A0A1S3UVM3	Lysine--tRNA ligase (EC 6.1.1.6) (Lysyl-tRNA synthetase)	67.814	596	1.30E+08±6.14E+07	1.68E+08±4.33E+07	1.29032	0.516043
A0A1S3TCA4	uncharacterized protein LOC106753993 isoform X3	67.896	615	1.35E+07±9.52E+06	6.91E+06±9.77E+06	0.513303	0.534361
A0A1S3UWA5	uncharacterized protein LOC106769283	68.048	628	0.00E+00±0.00E+00	1.46E+07±2.06E+07	#DIV/0!	0.373901
A0A1S3V565	Transmembrane 9 superfamily member	68.187	594	9.22E+06±6.52E+06	2.26E+07±1.88E+07	2.45441	0.394212
A0A1S3UUP2	Signal recognition particle subunit SRP68 (SRP68)	68.224	603	3.37E+07±5.23E+06	0.00E+00±0.00E+00	0	0.000803214
A0A1S3VK75	Endoglucanase (EC 3.2.1.4)	68.232	618	1.67E+08±3.97E+07	1.18E+08±4.83E+07	0.704812	0.327197
A0A1S3VRY0	ABC transporter E family member 2	68.25	606	9.72E+07±1.75E+07	8.04E+07±5.60E+06	0.827807	0.266981
A0A1S3V8W9	pentatricopeptide repeat-containing protein At1g80270, mitochondrial	68.276	602	0.00E+00±0.00E+00	2.94E+06±4.16E+06	#DIV/0!	0.373901
A0A1S3V5E4	phosphoglucomutase, chloroplastic	68.398	628	5.47E+08±5.79E+07	3.45E+08±6.89E+07	0.631341	0.0339313
A0A1S3UUK4	dynamin-related protein 5A	68.406	610	4.54E+07±1.76E+06	7.49E+07±7.75E+06	1.65124	0.00626603
A0A1S3U179	ATPase family AAA domain-containing protein 3-B	68.412	616	5.82E+06±8.24E+06	4.02E+07±5.02E+06	6.90294	0.0072792
A0A1S3TVA8	vacuolar-sorting receptor 1	68.42	619	4.11E+08±7.66E+07	4.45E+08±5.68E+07	1.08225	0.642192
A0A1S3TT36	heat shock cognate 70 kDa protein-like	68.467	611	1.86E+09±1.77E+08	1.54E+09±3.18E+08	0.830282	0.288214
A0A1S3V7R4	bifunctional TH2 protein, mitochondrial	68.474	611	1.09E+07±1.54E+07	5.36E+07±4.64E+07	4.93727	0.283863
A0A1S3UXY5	leukotriene A-4 hydrolase homolog	68.517	609	8.28E+07±3.58E+07	1.07E+08±1.37E+07	1.29414	0.419647
P13548	V-type proton ATPase catalytic subunit A (V-ATPase subunit A) (EC 7.1.2.2) (V-ATPase 69 kDa subunit) (VAA3-1) (Vacuolar proton pump subunit alpha)	68.681	623	8.40E+08±1.36E+08	1.35E+09±1.13E+08	1.60785	0.0150981
A0A1S3UFM5	Molybdopterin molybdenumtransferase (EC 2.10.1.1) [Includes: Molybdopterin adenylyltransferase (MPT adenylyltransferase) (EC 2.7.7.75) (Domain G); Molybdopterin molybdenumtransferase (MPT Mo-transferase) (EC 2.10.1.1) (Domain E)]	68.763	650	3.94E+06±5.57E+06	0.00E+00±0.00E+00	0	0.373901
A0A1S3V750	uncharacterized protein LOC106772324	68.895	627	2.78E+08±7.41E+07	1.80E+08±3.90E+07	0.647086	0.173289
A0A1S3VNB0	dynamin-related protein 1C isoform X2	68.973	617	5.80E+06±4.17E+06	3.30E+07±4.60E+06	5.69469	0.00342023
A0A1S3VE25	Malic enzyme	68.973	621	7.64E+06±5.48E+06	0.00E+00±0.00E+00	0	0.119562
A0A1S3T8P9	SEC1 family transport protein SLY1	68.981	623	3.67E+07±2.97E+06	1.63E+07±2.31E+07	0.445013	0.28375
A0A1S3VXQ2	dynamin-related protein 1E	69.041	615	2.77E+07±2.01E+07	2.99E+07±1.12E+07	1.08092	0.897259
A0A1S3VSM8	vacuolar-sorting receptor 1	69.199	626	7.12E+07±1.90E+07	5.93E+07±1.18E+07	0.833299	0.495222
A0A1S3V880	phosphoribosylaminoimidazole carboxylase, chloroplastic	69.233	634	2.16E+07±1.54E+07	2.73E+07±1.96E+07	1.2658	0.761
A0A3Q0FCG7	translation initiation factor eIF-2B subunit delta isoform X2	69.239	637	2.86E+07±4.05E+07	5.86E+06±8.28E+06	0.204529	0.479316
A0A1S3VRH0	Succinate dehydrogenase [ubiquinone] flavoprotein subunit, mitochondrial (EC 1.3.5.1)	69.452	631	2.93E+08±1.30E+07	2.49E+08±8.61E+07	0.849328	0.513439
A0A1S3U7G6	Dolichyl-diphosphooligosaccharide--protein glycosyltransferase subunit 1	69.463	618	1.54E+08±4.76E+07	1.80E+08±5.11E+07	1.16845	0.627077
A0A1S3VTQ0	glycinin G4	69.528	613	4.19E+11±1.43E+10	3.64E+11±1.34E+10	0.869046	0.0167227
A0A1S3U6M4	protein CYPRO4	69.552	630	2.15E+08±6.03E+07	2.53E+08±4.55E+07	1.17749	0.513732
A0A1S3TFN5	proton pump-interactor 1	69.717	618	2.47E+08±5.65E+07	1.25E+08±8.20E+07	0.506933	0.159319
A0A1S3V7D2	vacuolar-sorting receptor 1	69.878	630	4.76E+08±2.33E+07	3.22E+08±4.77E+07	0.676973	0.0149018
A0A1S3VZW2	beta-conglycinin, beta chain-like	70.017	594	2.60E+10±1.34E+09	1.88E+10±2.35E+09	0.722931	0.0196818
A0A1S3V6V1	Methyltransferase (EC 2.1.1.-)	70.747	625	0.00E+00±0.00E+00	3.25E+07±6.30E+06	#DIV/0!	0.00187962
Q9ZSQ0	Ethylene response sensor	70.875	636	5.84E+06±4.68E+06	0.00E+00±0.00E+00	0	0.152586
A0A1S3USU0	Polyadenylate-binding protein (PABP)	70.924	651	1.04E+09±1.04E+08	7.64E+08±3.89E+07	0.73153	0.0232047
A0A1S3UWN7	heat shock 70 kDa protein	70.935	647	1.59E+10±2.33E+08	1.21E+10±4.70E+08	0.758975	0.000494658
Q5QHT4	70 kDa heat shock cognate protein 1	71.016	649	9.32E+07±6.71E+07	2.20E+08±3.62E+07	2.36187	0.0781405
A0A3Q0F6J1	long chain acyl-CoA synthetase 9, chloroplastic isoform X2	71.058	651	6.72E+06±4.76E+06	0.00E+00±0.00E+00	0	0.116385
A0A1S3TV31	probable mediator of RNA polymerase II transcription subunit 37c	71.12	649	4.06E+08±1.08E+08	4.18E+08±1.84E+08	1.02976	0.939912
A0A1S3UFQ2	Polyadenylate-binding protein (PABP)	71.167	650	3.23E+08±1.32E+07	2.25E+08±1.60E+07	0.698884	0.00268646
Q5QHT3	70 kDa heat shock cognate protein 2	71.228	648	2.30E+09±2.52E+08	2.82E+09±8.58E+07	1.22549	0.0511162
A0A1S3UTK1	glucosidase 2 subunit beta	71.323	628	1.29E+07±9.85E+06	0.00E+00±0.00E+00	0	0.137658
Q5QHT2	70 kDa heat shock cognate protein 3	71.401	650	3.41E+08±6.23E+07	6.41E+08±4.58E+08	1.87961	0.410589
A0A1S3VSK8	probable Xaa-Pro aminopeptidase P	71.428	640	1.35E+08±4.82E+07	3.03E+08±4.07E+07	2.25044	0.0195539
A0A1S3TL96	uncharacterized protein ycf45 isoform X1	71.443	651	1.29E+08±1.82E+08	4.33E+07±6.13E+07	0.336004	0.563236
A0A1S3U6J5	probable Ufm1-specific protease	71.49	646	8.14E+06±2.12E+06	0.00E+00±0.00E+00	0	0.00557973
A0A1S3VCF1	FACT complex subunit SSRP1	71.813	640	5.13E+06±3.63E+06	4.90E+06±6.92E+06	0.955	0.968709
A0A3Q0F7W3	Malic enzyme	71.829	649	0.00E+00±0.00E+00	1.07E+07±1.51E+07	#DIV/0!	0.373901
A0A1S3V769	Mitochondrial Rho GTPase (EC 3.6.5.-)	71.889	644	4.58E+08±1.06E+08	7.46E+07±1.70E+07	0.163091	0.00735233
A0A1S3UVY8	Alpha-galactosidase (EC 3.2.1.22) (Melibiase)	71.94	642	1.97E+07±1.58E+07	0.00E+00±0.00E+00	0	0.153361
A0A1S3U8M7	Protein arginine N-methyltransferase	72.007	643	0.00E+00±0.00E+00	1.44E+07±1.02E+07	#DIV/0!	0.116231
A0A1S3VK26	heat shock 70 kDa protein, mitochondrial	72.45	674	1.02E+09±1.56E+08	1.04E+09±3.64E+07	1.01163	0.9212
A0A1S3UHA8	uncharacterized membrane protein At1g75140	72.467	655	1.97E+07±2.78E+07	5.89E+06±8.33E+06	0.299279	0.538803
A0A1S3TIR6	probable inactive receptor kinase At1g48480	72.683	681	0.00E+00±0.00E+00	2.94E+06±4.16E+06	#DIV/0!	0.373901
A0A1S3UUU6	heat shock 70 kDa protein, mitochondrial	72.689	678	1.08E+08±2.73E+07	1.52E+08±1.16E+07	1.40988	0.102039
A0A1S3U6E5	Transmembrane 9 superfamily member	73.028	636	1.36E+07±9.59E+06	1.32E+07±1.12E+07	0.975746	0.976322
A0A1S3VT18	uncharacterized protein LOC106778073	73.297	651	1.52E+08±9.89E+06	1.01E+08±2.08E+07	0.662505	0.0345395
A0A1S3V1K8	alpha-dioxygenase 1-like	73.361	643	1.61E+08±4.37E+07	7.57E+07±7.10E+07	0.471498	0.223388
A0A1S3UQS3	uncharacterized protein LOC106767910	73.387	653	1.21E+08±8.98E+07	2.20E+08±2.38E+08	1.81187	0.613213
A0A1S3ULP8	Signal recognition particle subunit SRP72	73.447	664	7.00E+07±1.04E+07	2.74E+07±1.94E+07	0.391565	0.051951
A0A1S3VDW5	Transmembrane 9 superfamily member	73.604	640	6.11E+07±1.67E+07	5.55E+07±5.18E+06	0.908167	0.673128
A0A1S3VHB0	alpha-dioxygenase 1	73.638	643	1.20E+09±6.07E+06	2.34E+08±4.47E+07	0.195065	7.06716e-06
A0A1S3VJ48	stromal 70 kDa heat shock-related protein, chloroplastic	73.662	689	1.56E+09±1.42E+08	1.14E+09±4.30E+07	0.728515	0.0154593
A0A1S3VRR1	long chain acyl-CoA synthetase 4	73.684	658	8.31E+06±1.18E+07	2.75E+07±6.39E+06	3.31214	0.112065
A0A1S3T8Y1	protein SUPPRESSOR OF GENE SILENCING 3 isoform X2	73.744	636	0.00E+00±0.00E+00	1.43E+06±2.02E+06	#DIV/0!	0.373901
A0A1S3TKL4	nucleolin 1 isoform X2	73.755	708	3.12E+08±1.54E+07	2.95E+08±3.47E+07	0.94543	0.560004
A0A3Q0F2B8	uncharacterized protein LOC106763676	73.918	666	3.94E+07±1.04E+07	8.27E+06±1.17E+07	0.209787	0.0483398
A0A1S3TC11	alpha-L-arabinofuranosidase 1 isoform X2	73.923	674	1.42E+09±1.89E+08	1.01E+09±1.25E+08	0.714272	0.0645179
A0A1S3UT70	YTH domain-containing family protein 1 isoform X2	74.088	678	5.66E+07±8.01E+07	3.20E+07±4.53E+07	0.565166	0.72425
A0A1S3VSE1	patellin-3	74.179	649	0.00E+00±0.00E+00	7.89E+07±6.34E+07	#DIV/0!	0.153455
A0A1S3TQK5	Dolichyl-diphosphooligosaccharide--protein glycosyltransferase subunit 2 (Ribophorin-2)	74.517	688	5.41E+08±2.65E+07	5.77E+08±1.06E+08	1.06593	0.667094
A0A3Q0FB70	lon protease homolog 1, mitochondrial isoform X5	74.726	668	2.56E+07±3.62E+07	0.00E+00±0.00E+00	0	0.373901
A0A1S3U764	Transmembrane 9 superfamily member	75.177	660	7.05E+07±2.28E+07	1.03E+08±2.37E+07	1.45851	0.236883
A0A3Q0EVI7	E3 UFM1-protein ligase 1 homolog isoform X2	75.362	681	0.00E+00±0.00E+00	6.15E+06±8.70E+06	#DIV/0!	0.373901
A0A1S3VXR1	trifunctional UDP-glucose 4,6-dehydratase/UDP-4-keto-6-deoxy-D-glucose 3,5-epimerase/UDP-4-keto-L-rhamnose-reductase RHM1	75.468	669	1.64E+07±1.24E+07	5.24E+07±3.71E+07	3.20501	0.262742
A0A1S3VWJ8	cellulose synthase-like protein G1	75.956	668	0.00E+00±0.00E+00	1.00E+07±1.42E+07	#DIV/0!	0.373901
A0A1S3V4L3	ATPase family AAA domain-containing protein FIGL1	76.008	682	8.41E+07±7.20E+07	0.00E+00±0.00E+00	0	0.173899
A0A1S3VY87	glutamine--fructose-6-phosphate aminotransferase [isomerizing] 2	76.012	692	1.27E+07±9.26E+06	6.21E+06±8.78E+06	0.487673	0.509615
A0A3Q0FGF5	uncharacterized protein LOC106775365	76.194	668	9.17E+07±6.65E+07	1.40E+07±1.98E+07	0.152738	0.188676
A0A1S3VEV2	Starch synthase, chloroplastic/amyloplastic (EC 2.4.1.-)	76.358	689	0.00E+00±0.00E+00	5.48E+06±7.74E+06	#DIV/0!	0.373901
A0A1S3UFG9	cytosolic endo-beta-N-acetylglucosaminidase 1	76.362	678	2.40E+07±1.70E+07	0.00E+00±0.00E+00	0	0.116132
P37116	NADPH--cytochrome P450 reductase (CPR) (P450R) (EC 1.6.2.4)	76.506	690	1.14E+07±1.61E+07	0.00E+00±0.00E+00	0	0.373901
A0A1S3U6W4	dnaJ protein ERDJ2A	76.549	685	4.82E+07±1.17E+07	6.85E+07±9.34E+06	1.42193	0.126966
A0A1S3W0R3	long chain acyl-CoA synthetase 6, peroxisomal	76.689	696	1.60E+07±1.24E+07	0.00E+00±0.00E+00	0	0.141523
A0A3Q0EHQ4	vicilin-like seed storage protein At2g18540	76.708	658	6.74E+10±5.21E+09	4.84E+10±1.65E+09	0.718115	0.00798478
A0A1S3VXU0	mitochondrial proton/calcium exchanger protein isoform X4	76.785	680	2.68E+06±3.79E+06	0.00E+00±0.00E+00	0	0.373901
A0A1S3TBC1	uncharacterized protein LOC106753730 isoform X1	76.797	674	5.65E+09±3.32E+08	2.97E+09±1.87E+08	0.525	0.000567419
A0A1S3VSE2	Conserved oligomeric Golgi complex subunit 6 (COG complex subunit 6) (Component of oligomeric Golgi complex 6)	77.209	693	0.00E+00±0.00E+00	4.72E+06±6.68E+06	#DIV/0!	0.373901
A0A3Q0FB99	probable endo-1,3(4)-beta-glucanase ARB_01444	77.212	692	0.00E+00±0.00E+00	2.05E+08±2.56E+07	#DIV/0!	0.000346346
A0A1S3U7R9	uncharacterized protein LOC106762577	77.223	699	3.69E+07±4.89E+06	5.81E+07±1.38E+07	1.57305	0.110483
A0A1S3UTH8	programmed cell death protein 4	77.614	702	3.35E+08±5.43E+07	1.66E+08±4.20E+07	0.494567	0.0252027
A0A1S3UGX0	fimbrin-1	77.665	694	4.10E+06±5.80E+06	0.00E+00±0.00E+00	0	0.373901
A0A1S3UFW5	Delta-1-pyrroline-5-carboxylate synthase [Includes: Glutamate 5-kinase (GK) (EC 2.7.2.11) (Gamma-glutamyl kinase); Gamma-glutamyl phosphate reductase (GPR) (EC 1.2.1.41) (Glutamate-5-semialdehyde dehydrogenase) (Glutamyl-gamma-semialdehyde dehydrogenase)]	77.845	716	4.19E+07±3.11E+07	3.45E+07±4.88E+07	0.823615	0.865499
A0A1S3TKJ7	ABC transporter G family member 15-like	77.962	700	0.00E+00±0.00E+00	6.13E+06±8.67E+06	#DIV/0!	0.373901
A0A1S3UWQ2	1-deoxy-D-xylulose-5-phosphate synthase, chloroplastic	77.985	731	0.00E+00±0.00E+00	4.56E+07±3.31E+07	#DIV/0!	0.123281
A0A1S3UEG8	ATP-dependent zinc metalloprotease FTSH 4, mitochondrial	78.271	727	2.55E+06±3.61E+06	5.19E+06±3.69E+06	2.03252	0.510426
A0A1S3V5X3	ABC transporter G family member 11	78.321	703	0.00E+00±0.00E+00	1.58E+07±1.31E+07	#DIV/0!	0.164352
A0A1S3VCN5	peroxisomal fatty acid beta-oxidation multifunctional protein AIM1	78.327	724	3.50E+08±2.63E+07	5.32E+08±2.03E+07	1.51825	0.00150537
A0A1S3UT25	NADPH--cytochrome P450 reductase (CPR) (P450R) (EC 1.6.2.4)	78.386	706	3.57E+06±5.05E+06	4.25E+07±3.76E+07	11.9155	0.220306
A0A1S3UUF9	peroxisomal fatty acid beta-oxidation multifunctional protein MFP2	78.883	723	6.39E+07±1.46E+07	1.06E+08±2.48E+07	1.65239	0.109707
A0A1S3VZ00	transketolase, chloroplastic	78.997	730	3.13E+08±6.87E+07	4.08E+08±2.20E+08	1.30141	0.593405
A0A1S3UF73	heat shock cognate protein 80	79.337	699	6.14E+09±1.41E+08	4.25E+09±1.53E+08	0.692636	0.000212326
A0A1S3VKG9	ABC transporter F family member 3	79.406	712	7.79E+07±3.64E+07	5.18E+07±3.68E+07	0.665042	0.515579
A0A1S3VZC1	long chain acyl-CoA synthetase 8	79.579	723	2.01E+09±2.47E+08	1.44E+09±1.20E+08	0.714158	0.0415238
A0A1S3UTI9	subtilisin-like protease SBT1.7	79.784	760	0.00E+00±0.00E+00	5.71E+07±9.26E+06	#DIV/0!	0.000951272
A0A1S3TJW0	apoptotic chromatin condensation inducer in the nucleus	79.826	720	1.58E+07±2.23E+07	1.14E+07±8.36E+06	0.720253	0.806279
A0A1S3TQ50	probable acyl-activating enzyme 17, peroxisomal isoform X1	79.879	726	1.27E+07±5.66E+06	1.59E+08±2.93E+07	12.4703	0.00228273
A0A1S3V874	protein SIEVE ELEMENT OCCLUSION B	79.887	695	5.05E+07±1.64E+07	8.61E+06±1.22E+07	0.170395	0.044137
P21616	Pyrophosphate-energized vacuolar membrane proton pump (EC 7.1.3.1) (Pyrophosphate-energized inorganic pyrophosphatase) (H(+)-PPase) (Vacuolar H(+)-pyrophosphatase)	80.036	766	7.76E+07±1.81E+07	3.74E+08±7.10E+07	4.81167	0.00465546
A0A1S3TRH3	uncharacterized protein LOC106757965 isoform X2	80.187	710	0.00E+00±0.00E+00	1.92E+07±2.91E+06	#DIV/0!	0.000730846
A0A1S3VBJ4	heat shock protein 83	80.487	699	1.37E+09±8.07E+07	1.63E+09±2.66E+08	1.18987	0.25604
A0A1S3TWB5	glycine--tRNA ligase, mitochondrial 1	80.808	724	8.99E+08±1.37E+08	7.96E+08±7.69E+07	0.885701	0.407366
A0A1S3TRD6	DNA replication licensing factor MCM7 (EC 3.6.4.12)	80.851	720	1.70E+07±2.95E+06	0.00E+00±0.00E+00	0	0.00123185
A0A1S3UUG2	protein VAC14 homolog	80.857	720	0.00E+00±0.00E+00	3.22E+06±4.55E+06	#DIV/0!	0.373901
A0A1S3U7G8	subtilisin-like protease SBT1.8	81.035	760	0.00E+00±0.00E+00	5.89E+07±7.65E+05	#DIV/0!	4.2473e-08
A0A1S3UTC2	uncharacterized protein LOC106768561 isoform X1	81.2	754	1.47E+07±1.07E+07	0.00E+00±0.00E+00	0	0.12396
A0A1S3VYW3	threonine--tRNA ligase, mitochondrial 1	81.259	707	1.25E+08±2.53E+07	1.44E+08±4.13E+07	1.14556	0.62229
A0A1S3TQ85	NADH dehydrogenase [ubiquinone] iron-sulfur protein 1, mitochondrial	81.336	746	2.67E+08±2.53E+07	4.04E+08±9.40E+07	1.51625	0.116294
A0A1S3U6Y3	isoamylase 3, chloroplastic isoform X2	81.365	716	7.10E+08±6.16E+07	5.58E+08±6.44E+07	0.785989	0.0734084
A0A1S3V7P6	dolichyl-diphosphooligosaccharide--protein glycosyltransferase subunit STT3B	81.477	723	2.30E+08±2.43E+07	2.93E+08±1.71E+07	1.2746	0.0397392
A0A1S3U336	CO(2)-response secreted protease	81.618	766	1.91E+08±3.85E+07	1.42E+08±1.47E+07	0.744066	0.168513
A0A1S3UW81	vesicle-fusing ATPase	81.704	741	2.61E+07±1.86E+07	7.44E+07±6.90E+06	2.85527	0.0260158
A0A1S3VKT2	translation initiation factor eIF-2B subunit epsilon isoform X2	81.844	726	2.37E+07±3.81E+06	4.25E+07±6.05E+06	1.78774	0.0208249
A0A1S3TK88	subtilisin-like protease SBT1.6	81.936	775	1.68E+07±1.37E+07	2.43E+07±9.34E+06	1.44761	0.556936
A0A1S3UFG4	acetyl-coenzyme A carboxylase carboxyl transferase subunit alpha, chloroplastic	81.978	739	0.00E+00±0.00E+00	3.86E+07±2.74E+07	#DIV/0!	0.116807
A0A1S3UFZ4	glycerophosphodiester phosphodiesterase GDPDL3 isoform X2	82.063	758	3.69E+07±2.68E+07	1.25E+08±4.99E+07	3.4009	0.0917401
A0A1S3TK70	LOW QUALITY PROTEIN: sulfite reductase [ferredoxin], chloroplastic	82.195	728	8.10E+08±8.08E+07	2.21E+08±4.95E+07	0.272615	0.000923221
A0A1S3TVT1	4-hydroxy-3-methylbut-2-en-1-yl diphosphate synthase (Ferredoxin), chloroplastic	82.234	740	2.43E+07±3.43E+07	8.74E+08±2.71E+08	36.0172	0.0117575
A0A1S3UVJ6	probable galactinol--sucrose galactosyltransferase 6 isoform X2	82.407	751	0.00E+00±0.00E+00	4.33E+07±3.06E+07	#DIV/0!	0.116248
Q9M5J3	Beta-galactosidase (EC 3.2.1.23)	82.437	739	5.73E+06±8.11E+06	7.08E+06±1.00E+07	1.23423	0.889907
A0A1S3TKJ4	protein transport protein Sec24-like At3g07100	82.449	745	1.06E+07±1.49E+07	2.33E+07±4.87E+06	2.2033	0.316403
B9VJT2	Starch synthase, chloroplastic/amyloplastic (EC 2.4.1.-)	82.485	742	2.74E+07±1.37E+06	0.00E+00±0.00E+00	0	9.35353e-06
A0A1S3V2X2	probable galactinol--sucrose galactosyltransferase 2	82.499	751	1.12E+08±7.79E+07	5.43E+07±8.25E+06	0.484656	0.356247
A0A1S3U4Z4	Eukaryotic translation initiation factor 3 subunit B (eIF3b) (eIF-3-eta) (eIF3 p110)	82.705	718	5.23E+08±2.50E+07	5.04E+08±8.70E+07	0.964244	0.784699
A0A1S3U7L0	prolyl endopeptidase	82.798	731	8.58E+07±1.91E+07	1.61E+08±3.05E+07	1.88267	0.0408928
A0A1S3V7S3	subtilisin-like protease SBT1.3	82.877	769	2.88E+08±9.10E+07	2.67E+08±6.83E+07	0.92822	0.810056
A0A1S3V813	glutamate--tRNA ligase, cytoplasmic	83.009	733	1.32E+08±1.47E+07	1.08E+08±2.14E+07	0.81379	0.25179
A0A1S3VEU1	beta-xylosidase/alpha-L-arabinofuranosidase 2	83.036	771	7.84E+07±1.31E+07	2.07E+08±4.60E+07	2.63614	0.0192655
A0A1S3VDL9	subtilisin-like protease SBT1.4	83.092	781	0.00E+00±0.00E+00	4.63E+08±8.12E+07	#DIV/0!	0.00129075
A0A1S3U4M2	nudix hydrolase 3	83.473	742	1.63E+10±1.37E+09	2.17E+10±1.90E+09	1.33458	0.0302807
A0A1S3TKB8	phospholipase A-2-activating protein	83.796	756	1.47E+08±6.62E+06	1.54E+08±5.06E+06	1.04689	0.307619
A0A1S3TZ56	beta-D-xylosidase 1	83.846	772	0.00E+00±0.00E+00	1.01E+07±1.43E+07	#DIV/0!	0.373901
A0A3Q0ET31	acetyl-coenzyme A synthetase, chloroplastic/glyoxysomal	83.957	751	4.26E+07±6.57E+06	8.13E+07±4.79E+06	1.9091	0.00253947
A0A1S3TBY3	5-methyltetrahydropteroyltriglutamate-- homocysteine methyltransferase	84.223	763	6.83E+09±1.25E+08	7.79E+09±4.70E+08	1.14177	0.0480691
Q4KXC5	Starch branching enzyme I (EC 2.4.1.18)	84.332	735	3.48E+07±6.07E+06	3.09E+07±2.39E+07	0.886491	0.831566
A0A1S3TRP2	subtilisin-like protease Glyma18g48580	84.423	785	7.40E+07±2.09E+07	6.36E+07±6.23E+06	0.859119	0.5354
A0A1S3VDT4	Protein transport protein SEC23	84.51	764	1.18E+07±1.28E+06	1.01E+07±3.05E+06	0.856488	0.508801
A0A1S3VTL4	Protein transport protein SEC23	84.607	768	3.69E+08±1.06E+08	2.69E+08±6.09E+07	0.730704	0.31416
A0A1S3TQ18	DEAD-box ATP-dependent RNA helicase 3, chloroplastic isoform X2	84.648	776	1.39E+06±1.96E+06	3.43E+07±1.41E+07	24.7576	0.030409
A0A3Q0FGB2	heat shock protein 90-5, chloroplastic isoform X2	84.794	742	5.65E+07±1.42E+07	6.56E+07±1.39E+07	1.1616	0.550941
A0A1S3VLQ6	probable beta-D-xylosidase 6	85.822	785	7.26E+07±4.37E+07	4.80E+07±1.77E+07	0.660833	0.500694
A0A1S3UHG4	U-box domain-containing protein 34	85.87	762	3.99E+07±2.83E+07	3.36E+07±2.72E+07	0.842469	0.83195
A0A1S3V9J7	dolichyl-diphosphooligosaccharide--protein glycosyltransferase subunit STT3A	86.126	774	8.46E+06±1.20E+07	1.91E+07±1.38E+07	2.25558	0.457339
A0A1S3VDS1	exocyst complex component SEC6	86.212	756	4.61E+06±3.28E+06	3.99E+06±5.64E+06	0.864941	0.899136
A0A1S3UT16	eukaryotic translation initiation factor	86.225	785	8.23E+08±1.98E+08	6.06E+08±4.22E+08	0.73702	0.547115
A0A3Q0EUN7	probable galactinol--sucrose galactosyltransferase 2 isoform X3	86.237	783	0.00E+00±0.00E+00	2.95E+08±1.39E+08	#DIV/0!	0.0396394
A0A1S3V7I3	uncharacterized protein LOC106772427	86.497	766	3.25E+08±3.67E+07	4.89E+08±4.62E+07	1.50132	0.0174267
A0A1S3VJN4	nudix hydrolase 3 isoform X2	86.59	769	3.89E+08±2.15E+07	4.69E+08±4.65E+07	1.20562	0.0917667
A0A1S3UTJ0	cullin-1	86.595	744	8.98E+07±2.46E+07	9.55E+07±3.85E+06	1.06382	0.760917
A0A1S3U6I8	cullin-1	86.739	744	1.27E+07±1.00E+07	0.00E+00±0.00E+00	0	0.148118
A0A1S3TW63	protein TOC75-3, chloroplastic	86.788	794	1.38E+08±2.88E+07	8.46E+07±2.26E+07	0.612948	0.10812
A0A3Q0ESH4	1,4-alpha-glucan-branching enzyme 1, chloroplastic/amyloplastic-like isoform X2	86.822	758	9.12E+08±7.61E+07	6.48E+08±1.71E+08	0.710272	0.116065
A0A3Q0FJR6	LOW QUALITY PROTEIN: uncharacterized protein LOC106775917	87.699	780	2.24E+07±1.57E+06	1.12E+07±8.01E+06	0.500267	0.124126
A0A1S3UFR1	MAR-binding filament-like protein 1-1	88.035	771	2.68E+07±9.91E+06	1.99E+07±1.94E+07	0.742431	0.676939
A0A3Q0FDZ6	Protein ROOT HAIR DEFECTIVE 3 homolog (EC 3.6.5.-) (Protein SEY1 homolog)	88.576	791	1.47E+07±1.14E+07	2.63E+07±1.86E+07	1.79086	0.493463
A0A1S3VJ12	glycerophosphodiester phosphodiesterase GDPDL3	88.643	806	9.22E+06±8.98E+06	2.88E+07±2.28E+06	3.12405	0.040321
A0A1S3VJA4	calcium permeable stress-gated cation channel 1 isoform X1	88.681	773	5.03E+06±3.56E+06	0.00E+00±0.00E+00	0	0.116234
A0A1S3VJQ3	5-methyltetrahydropteroyltriglutamate-- homocysteine methyltransferase 1	88.94	802	6.79E+08±1.14E+08	5.30E+08±5.45E+07	0.781124	0.170486
A0A1S3V6I9	cell division cycle protein 48 homolog	89.209	809	9.96E+08±4.74E+07	6.75E+08±8.31E+07	0.677296	0.00894816
A0A1S3V643	probable splicing factor 3A subunit 1	89.382	811	3.24E+06±4.58E+06	1.21E+07±8.73E+06	3.74079	0.271616
A0A1S3TY88	uncharacterized protein LOC106759872	89.458	790	1.78E+07±1.27E+07	3.92E+07±5.55E+07	2.20633	0.622223
A0A1S3VRV8	Vacuolar protein sorting-associated protein 35	89.526	794	7.81E+07±3.91E+06	4.39E+07±9.92E+06	0.561877	0.0105059
A0A1S3TEE2	Exocyst complex component	89.553	789	2.24E+08±3.17E+08	7.82E+07±1.11E+08	0.349013	0.572041
A0A1S3VJW7	cullin-4	90.09	787	2.15E+07±2.88E+06	4.80E+07±5.75E+06	2.23753	0.00427841
A0A1S3V788	glutamine--tRNA ligase	90.126	793	4.37E+08±9.79E+07	5.18E+08±4.86E+07	1.1854	0.353555
A0A1S3TQG3	spermatogenesis-associated protein 20 isoform X2	90.187	800	1.75E+06±2.47E+06	0.00E+00±0.00E+00	0	0.373901
A0A1S3TKN6	Ubiquitin carboxyl-terminal hydrolase (EC 3.4.19.12)	90.441	810	1.24E+08±5.97E+06	8.59E+07±3.54E+07	0.691497	0.205594
A0A1S3VXA2	methionine--tRNA ligase, cytoplasmic	90.744	803	1.00E+08±1.66E+07	4.02E+07±2.92E+07	0.402009	0.0654283
A0A1S3TKE6	Poly [ADP-ribose] polymerase (PARP) (EC 2.4.2.-)	90.821	808	9.96E+09±4.39E+08	3.48E+09±3.81E+08	0.349091	9.42209e-05
A0A1S3UUV7	uncharacterized protein LOC106768849	90.909	803	1.51E+07±2.14E+07	0.00E+00±0.00E+00	0	0.373901
A0A1S3TXA3	cell division cycle protein 48 homolog	91.023	816	5.81E+09±9.38E+08	4.07E+09±3.36E+08	0.700669	0.0689822
A0A1S3UEP8	heat shock protein 90-6, mitochondrial	91.169	803	9.03E+08±1.51E+08	1.66E+09±1.98E+08	1.83431	0.0128523
A0A1S3VJR4	dynamin-related protein 3A	91.258	829	4.95E+08±3.53E+08	6.53E+09±1.45E+09	13.1787	0.00461136
A0A1S3VAD0	Ribonucleoside-diphosphate reductase (EC 1.17.4.1)	91.301	809	8.19E+06±5.93E+06	8.39E+06±6.64E+06	1.02346	0.977102
A0A1S3U5K3	exosome complex exonuclease RRP44 homolog A isoform X3	91.332	813	0.00E+00±0.00E+00	2.68E+06±3.79E+06	#DIV/0!	0.373901
A0A1S3VRB2	probable cytosolic oligopeptidase A	91.44	809	9.79E+08±1.04E+08	7.14E+08±7.68E+07	0.729251	0.0443923
A0A291L1S4	Phospholipase D (EC 3.1.4.4)	91.514	809	1.47E+08±4.56E+07	2.22E+08±4.95E+07	1.50931	0.190485
A0A1S3TVP5	Beta-galactosidase (EC 3.2.1.23)	91.629	840	2.32E+08±9.91E+06	1.08E+08±3.41E+07	0.465493	0.00783609
A0A1S3U5E1	alpha-N-acetylglucosaminidase	91.799	803	6.90E+07±2.33E+07	5.91E+07±4.18E+07	0.856204	0.78401
A0A1S3TZ58	probable acyl-CoA dehydrogenase IBR3	91.888	828	6.67E+07±2.55E+07	6.62E+06±9.36E+06	0.0991423	0.0353042
Q01390	Sucrose synthase (EC 2.4.1.13) (Sucrose-UDP glucosyltransferase)	92.091	805	2.70E+08±5.07E+07	1.72E+09±1.68E+07	6.35546	2.78944e-06
A0A1S3TPW6	Sucrose synthase (EC 2.4.1.13)	92.398	814	2.80E+08±3.79E+07	3.36E+08±3.80E+07	1.20179	0.211089
A0A1S3TES3	probable methyltransferase PMT26	92.583	820	0.00E+00±0.00E+00	9.09E+07±1.06E+07	#DIV/0!	0.000267618
A0A1S3U580	Sucrose synthase (EC 2.4.1.13)	92.61	806	2.30E+07±1.89E+07	2.79E+08±1.29E+07	12.1064	9.3306e-05
A0A1S3V8G8	protein fluG isoform X1	92.946	836	1.90E+07±2.11E+06	2.88E+07±2.04E+07	1.51978	0.534257
A0A1S3U5V2	Beta-adaptin-like protein	93.287	845	2.89E+07±3.55E+06	0.00E+00±0.00E+00	0	0.000324442
A0A1S3TJQ2	V-type proton ATPase subunit a	93.288	818	9.39E+07±1.55E+07	8.63E+07±4.22E+07	0.919247	0.823158
A0A1S3UFW8	endoplasmin homolog	93.49	816	2.30E+09±4.28E+08	2.08E+09±1.96E+08	0.906392	0.553008
A0A1S3UND1	uncharacterized AAA domain-containing protein C16E9.10c	93.711	839	7.23E+08±9.34E+07	3.53E+08±3.13E+07	0.488174	0.00602568
A0A1S3W1T0	Beta-galactosidase (EC 3.2.1.23)	93.789	843	4.18E+07±2.43E+06	2.91E+07±7.36E+06	0.695333	0.0809409
A0A1S3V6R4	uncharacterized protein LOC106772249 isoform X4	93.972	852	1.56E+07±1.11E+07	0.00E+00±0.00E+00	0	0.117175
A0A1S3U5C1	elongation factor 2	94.004	843	1.35E+10±3.33E+08	8.29E+09±1.19E+09	0.61359	0.00394634
A0A1S3U7C0	Gamma-tubulin complex component	94.3	826	9.59E+08±1.16E+08	1.75E+09±8.46E+08	1.82768	0.25892
A0A1S3TP70	stachyose synthase-like	95.018	857	2.89E+08±4.90E+07	3.33E+07±4.70E+07	0.114993	0.00596857
[truncated: 196 more rows]
