# Supplementary material for: Identification and comparison of proteomic and peptide profiles of mung bean seeds and sprouts
Source: BMC Chem. 2020 Jul 29;14(1):46. doi: 10.1186/s13065-020-00700-7 (PMC7391586; doi:10.1186/s13065-020-00700-7)
Supplement: Supplementary file 2 — Additional file 2: Table S2. Identified peptides in the mung bean seeds and sprouts. [file 13065_2020_700_MOESM2_ESM.xlsx]

## Sheet: 2364 peptides
Sequence	Proteins	Protein names	Length	Mass	Mung bean seeds intensity	Mung bean sprouts intensity
SLIPSFFGTGRTT	A0A1S3T791	17.5 kDa class I heat shock protein	13	1382.72	0.00E+00±0.00E+00	4.60E+06±6.50E+06
YGSDIPLLRF	A0A1S3T9Q4	alpha-xylosidase 1	10	1179.63	0.00E+00±0.00E+00	5.10E+06±3.61E+06
AGHPVLAGGGFTLH	A0A1S3TG10	osmotin-like protein	14	1332.69	0.00E+00±0.00E+00	2.45E+07±5.10E+06
HWVEFQNKF	A0A1S3TJQ2	V-type proton ATPase subunit a	9	1233.59	0.00E+00±0.00E+00	3.11E+07±2.21E+07
GISGLIQKGHKIKGTVVL	A0A1S3U0Z1	Lipoxygenase (EC 1.13.11.-)	18	1847.14	0.00E+00±0.00E+00	8.97E+07±8.41E+06
MFSGISGLIQKGHKIKGTVVL	A0A1S3U0Z1	Lipoxygenase (EC 1.13.11.-)	21	2212.28	0.00E+00±0.00E+00	2.22E+07±1.57E+07
GVNPNMIRL	A0A1S3U0Z1	Lipoxygenase (EC 1.13.11.-)	9	1012.55	0.00E+00±0.00E+00	2.46E+07±2.67E+06
GVNPNMIRLLQ	A0A1S3U0Z1	Lipoxygenase (EC 1.13.11.-)	11	1253.69	0.00E+00±0.00E+00	1.33E+07±3.27E+06
AGVNPNMIRLL	A0A1S3U0Z1	Lipoxygenase (EC 1.13.11.-)	11	1196.67	0.00E+00±0.00E+00	1.07E+07±7.57E+06
PGGHSQNRIKGTVVLM	A0A1S3U0Z6	Lipoxygenase (EC 1.13.11.-)	16	1692.91	0.00E+00±0.00E+00	3.14E+07±4.50E+06
VGTAGGPLVMRL	A0A1S3U1B6	purine permease 1	12	1169.66	0.00E+00±0.00E+00	5.52E+06±4.24E+06
SLIPSFFGTGRRTNVF	A0A1S3UC04	17.5 kDa class I heat shock protein-like	16	1797.95	0.00E+00±0.00E+00	2.83E+07±2.00E+07
PANWKPGDPVVI	A0A1S3UQY9	1-Cys peroxiredoxin	12	1291.69	0.00E+00±0.00E+00	7.46E+06±1.06E+07
PPDITPPTGPSIFG	A0A1S3UYZ8	anther-specific proline-rich protein APG-like isoform X5	14	1394.71	0.00E+00±0.00E+00	1.67E+07±6.03E+06
GVAPGPIWTP	A0A1S3V523	NADPH-dependent aldehyde reductase 1, chloroplastic	10	993.528	0.00E+00±0.00E+00	1.39E+07±1.05E+07
IALHGFGPGAKP	A0A1S3VKM5	beta-glucosidase 47	12	1163.65	0.00E+00±0.00E+00	2.02E+07±1.65E+07
GGNVLSGFGKRF	A0A1S3VTQ0	glycinin G4	12	1237.66	0.00E+00±0.00E+00	1.32E+08±1.46E+07
VYDLKYNGNWGPLA	A0A1S3VTQ0	glycinin G4	14	1608.79	0.00E+00±0.00E+00	8.64E+07±1.81E+07
VYDLKYNGNWGPL	A0A1S3VTQ0	glycinin G4	13	1537.76	0.00E+00±0.00E+00	4.68E+07±2.62E+06
QSQVYDLKYNGNWGPL	A0A1S3VTQ0	glycinin G4	16	1880.91	0.00E+00±0.00E+00	3.40E+07±6.26E+06
GNVLSGFGKRFL	A0A1S3VTQ0	glycinin G4	12	1293.72	0.00E+00±0.00E+00	2.90E+07±8.39E+06
NVLSGFGKRFLA	A0A1S3VTQ0	glycinin G4	12	1307.73	0.00E+00±0.00E+00	2.11E+07±3.40E+06
GNVLSGFGKRFLA	A0A1S3VTQ0	glycinin G4	13	1364.76	0.00E+00±0.00E+00	1.85E+07±7.27E+06
GGNVLSGFGKRFL	A0A1S3VTQ0	glycinin G4	13	1350.74	0.00E+00±0.00E+00	1.72E+07±3.95E+06
NVLSGFGKRFL	A0A1S3VTQ0	glycinin G4	11	1236.7	0.00E+00±0.00E+00	1.47E+07±2.72E+06
GGNVLSGFGKRFLA	A0A1S3VTQ0	glycinin G4	14	1421.78	0.00E+00±0.00E+00	1.37E+07±9.74E+06
VLSGFGKRFL	A0A1S3VTQ0	glycinin G4	10	1122.65	0.00E+00±0.00E+00	6.34E+06±4.48E+06
VLSGFGKRFLA	A0A1S3VTQ0	glycinin G4	11	1193.69	0.00E+00±0.00E+00	4.80E+06±6.79E+06
SLFKNPNGHIRLL	A0A1S3W032	beta-conglycinin, alpha' chain	13	1507.86	0.00E+00±0.00E+00	5.97E+08±2.08E+07
NPNGHIRLL	A0A1S3W032	beta-conglycinin, alpha' chain	9	1032.58	0.00E+00±0.00E+00	2.88E+08±3.75E+06
FKNPNGHIRLL	A0A1S3W032	beta-conglycinin, alpha' chain	11	1307.75	0.00E+00±0.00E+00	2.33E+08±2.01E+07
SNRFHSLFKNPNGHIRLL	A0A1S3W032	beta-conglycinin, alpha' chain	18	2149.17	0.00E+00±0.00E+00	2.31E+08±1.59E+07
SNRFHSLFKNPNGHIRLLQ	A0A1S3W032	beta-conglycinin, alpha' chain	19	2277.22	0.00E+00±0.00E+00	1.08E+08±1.51E+06
HSLFKNPNGHIRLL	A0A1S3W032	beta-conglycinin, alpha' chain	14	1644.92	0.00E+00±0.00E+00	5.73E+06±1.57E+06
AGDAFVVPRFH	A0A3Q0EHQ4	vicilin-like seed storage protein At2g18540	11	1214.62	0.00E+00±0.00E+00	1.81E+07±3.79E+06
NPHRFQDFFLS	A0A3Q0EQW6	beta-conglycinin, beta chain-like	11	1406.67	0.00E+00±0.00E+00	2.73E+07±2.06E+07
NQFGHLRVL	A0A3Q0EQW6	beta-conglycinin, beta chain-like	9	1082.6	0.00E+00±0.00E+00	1.25E+08±3.54E+07
NQFGHLRVLQRF	A0A3Q0EQW6	beta-conglycinin, beta chain-like	12	1513.83	0.00E+00±0.00E+00	4.52E+07±5.22E+06
LFRNQFGHLR	A0A3Q0EQW6	beta-conglycinin, beta chain-like	10	1286.7	0.00E+00±0.00E+00	1.09E+07±3.18E+06
LAIPVNNPHRFQNF	Q198W3	8S globulin beta isoform (8S globulin beta subunit)	14	1665.87	0.00E+00±0.00E+00	7.74E+07±1.92E+07
LAIPVNNPHRFQ	Q198W3	8S globulin beta isoform (8S globulin beta subunit)	12	1404.76	0.00E+00±0.00E+00	1.48E+07±3.22E+06
QGHAQKIPAGTTFF	Q198W3	8S globulin beta isoform (8S globulin beta subunit)	14	1501.77	0.00E+00±0.00E+00	5.91E+07±1.30E+07
SDRWFHTLFRNQFGHL	Q198W5	8S globulin alpha isoform	16	2060.01	0.00E+00±0.00E+00	2.98E+07±8.45E+06
SNLPYINAAFR	Q43680	Mung bean seed albumin (albumin-2-like)	11	1264.66	0.00E+00±0.00E+00	4.14E+07±3.02E+07
PNPKVFFDMTIGGQPAGKI	Q8W435	Peptidyl-prolyl cis-trans isomerase (PPIase) (EC 5.2.1.8)	19	2016.05	0.00E+00±0.00E+00	2.95E+07±6.54E+06
IYFVQKSAFF	Q9ZSQ0	Ethylene response sensor	10	1248.65	0.00E+00±0.00E+00	5.67E+06±8.02E+06
PDYDALDVANKIGII	A0A1S3TS28	60S ribosomal protein L23A	15	1615.85	0.00E+00±0.00E+00	1.91E+07±2.49E+06
SGISGLIQKGHKIKGTVV	A0A1S3U0Z1	Lipoxygenase (EC 1.13.11.-)	18	1821.08	0.00E+00±0.00E+00	2.26E+08±3.91E+07
SWIYNAKHFKNDRI	A0A1S3U0Z1	Lipoxygenase (EC 1.13.11.-)	14	1790.92	0.00E+00±0.00E+00	2.49E+07±6.28E+06
SGISGLIQKGHKIKGTV	A0A1S3U0Z1	Lipoxygenase (EC 1.13.11.-)	17	1722.02	0.00E+00±0.00E+00	1.65E+07±9.33E+05
NSWIYNAKHFKNDRI	A0A1S3U0Z1	Lipoxygenase (EC 1.13.11.-)	15	1904.96	0.00E+00±0.00E+00	1.56E+07±3.57E+06
SWIYNAKHFKNDRIF	A0A1S3U0Z1	Lipoxygenase (EC 1.13.11.-)	15	1937.99	0.00E+00±0.00E+00	5.35E+06±7.56E+06
PGGHSQNRIKGTVVLMRKN	A0A1S3U0Z6	Lipoxygenase (EC 1.13.11.-)	19	2091.15	0.00E+00±0.00E+00	5.28E+07±1.13E+07
LEDVPNHGTIRF	A0A1S3U0Z6	Lipoxygenase (EC 1.13.11.-)	12	1396.71	0.00E+00±0.00E+00	4.60E+07±1.08E+07
EDVPNHGTIRF	A0A1S3U0Z6	Lipoxygenase (EC 1.13.11.-)	11	1283.63	0.00E+00±0.00E+00	8.53E+05±1.21E+06
AKHLPRGESSVAGPIIRLF	A0A1S3U7F4	Protein disulfide-isomerase (EC 5.3.4.1)	19	2047.17	0.00E+00±0.00E+00	2.92E+07±2.08E+07
VGYGEGAYAPIRFK	A0A1S3UG57	cysteine proteinase 15A	14	1526.79	0.00E+00±0.00E+00	2.59E+07±8.55E+05
DKDKIKSVFPYGQIM	A0A1S3UQY6	uncharacterized protein LOC106768046 isoform X2	15	1767.92	0.00E+00±0.00E+00	9.61E+06±6.91E+06
SNEFSQRGVKLLGL	A0A1S3UQY9	1-Cys peroxiredoxin	14	1546.85	0.00E+00±0.00E+00	1.30E+08±9.18E+07
SGDRLPVHVDWRLK	A0A1S3UV70	cysteine proteinase COT44	14	1676.91	0.00E+00±0.00E+00	6.23E+07±1.63E+07
SGDRLPVHVDWRL	A0A1S3UV70	cysteine proteinase COT44	13	1548.82	0.00E+00±0.00E+00	3.48E+07±3.00E+06
SGDRLPVHVDWR	A0A1S3UV70	cysteine proteinase COT44	12	1435.73	0.00E+00±0.00E+00	2.20E+07±1.32E+06
GDRLPVHVDWRLK	A0A1S3UV70	cysteine proteinase COT44	13	1589.88	0.00E+00±0.00E+00	7.75E+06±1.23E+06
PKLPTHGHRIQF	A0A1S3V481	uncharacterized protein LOC106771620	12	1429.79	0.00E+00±0.00E+00	6.79E+06±6.61E+05
DRGDRLPMGAPALMM	A0A1S3V4B8	oil body-associated protein 2B	15	1629.78	0.00E+00±0.00E+00	1.53E+07±6.15E+06
VRISDLLKRM	A0A1S3V750	uncharacterized protein LOC106772324	10	1229.73	0.00E+00±0.00E+00	2.58E+06±3.65E+06
KSLKGQHLLALASKFN	A0A1S3VDK5	protein EXORDIUM-like 2	16	1754.02	0.00E+00±0.00E+00	3.74E+06±2.68E+06
EGGNVLSGFGKRF	A0A1S3VTQ0	glycinin G4	13	1366.7	0.00E+00±0.00E+00	3.04E+08±2.52E+07
EGGNVLSGFGKRFL	A0A1S3VTQ0	glycinin G4	14	1479.78	0.00E+00±0.00E+00	1.45E+08±7.60E+06
RPKSADFYNPKAGRIKNLN	A0A1S3VTQ0	glycinin G4	19	2188.19	0.00E+00±0.00E+00	2.42E+07±4.17E+06
SRKQNNPFHFSSNRFHSLFK	A0A1S3W032	beta-conglycinin, alpha' chain	20	2477.25	0.00E+00±0.00E+00	1.92E+08±1.22E+07
KNPNGHIRLL	A0A1S3W032	beta-conglycinin, alpha' chain	10	1160.68	0.00E+00±0.00E+00	9.63E+07±2.72E+06
RKQNNPFHFSSNRFHSLFK	A0A1S3W032	beta-conglycinin, alpha' chain	19	2390.21	0.00E+00±0.00E+00	1.84E+07±1.32E+07
SNRFHSLFKNPNGHIR	A0A1S3W032	beta-conglycinin, alpha' chain	16	1923	0.00E+00±0.00E+00	2.93E+06±2.09E+06
IDGAEVSVSRGKNNPFYFN	A0A3Q0EQW6	beta-conglycinin, beta chain-like	19	2113.02	0.00E+00±0.00E+00	1.97E+07±8.63E+05
RNQFGHLR	A0A3Q0EQW6	beta-conglycinin, beta chain-like	8	1026.55	0.00E+00±0.00E+00	1.76E+07±2.77E+06
RNQFGHLRVL	A0A3Q0EQW6	beta-conglycinin, beta chain-like	10	1238.7	0.00E+00±0.00E+00	8.16E+06±6.53E+06
NSWGPEWGEQGYIR	Q41690	Cysteinyl endopeptidase	14	1677.75	0.00E+00±0.00E+00	2.49E+07±1.80E+07
KVEIEEGRVLQI	A0A1S3T791	17.5 kDa class I heat shock protein	12	1411.8	0.00E+00±0.00E+00	1.59E+07±2.66E+06
RFRLPENAKVNEV	A0A1S3T791	17.5 kDa class I heat shock protein	13	1570.86	0.00E+00±0.00E+00	1.50E+07±1.80E+06
ADLPGLKKEEVKVEIEEGR	A0A1S3T791	17.5 kDa class I heat shock protein	19	2138.16	0.00E+00±0.00E+00	1.37E+07±9.66E+06
KADLPGLKKEEV	A0A1S3T791	17.5 kDa class I heat shock protein	12	1325.76	0.00E+00±0.00E+00	6.12E+06±7.67E+05
PFETALSFPRSEV	A0A1S3T791	17.5 kDa class I heat shock protein	13	1478.74	0.00E+00±0.00E+00	2.38E+06±3.37E+06
NVFRHEQSIPTRRF	A0A1S3T8L5	berberine bridge enzyme-like 13	14	1785.94	0.00E+00±0.00E+00	9.32E+07±2.61E+06
LINKQSLSYFVDAQSQQKEE	A0A1S3T8V4	beta-conglycinin, beta chain-like	20	2354.18	0.00E+00±0.00E+00	1.35E+08±1.32E+07
LAFGINAENNQRNF	A0A1S3T8V4	beta-conglycinin, beta chain-like	14	1606.79	0.00E+00±0.00E+00	1.26E+08±1.78E+08
LINKQSLSYFVD	A0A1S3T8V4	beta-conglycinin, beta chain-like	12	1425.75	0.00E+00±0.00E+00	1.12E+08±7.94E+07
LINKQSLSYFVDAQSQQKEEQS	A0A1S3T8V4	beta-conglycinin, beta chain-like	22	2569.27	0.00E+00±0.00E+00	6.52E+07±4.93E+07
ITPEKNPQLRDLDVF	A0A1S3T8V4	beta-conglycinin, beta chain-like	15	1783.95	0.00E+00±0.00E+00	6.40E+07±2.25E+06
YFVDAQSQQKEEQ	A0A1S3T8V4	beta-conglycinin, beta chain-like	13	1598.72	0.00E+00±0.00E+00	5.51E+07±1.07E+07
SQNEPFNLRNQKPVY	A0A1S3T8V4	beta-conglycinin, beta chain-like	15	1832.92	0.00E+00±0.00E+00	4.78E+07±7.41E+06
YFVDAQSQQKEEQS	A0A1S3T8V4	beta-conglycinin, beta chain-like	14	1685.75	0.00E+00±0.00E+00	4.69E+07±4.14E+06
VAFPGSGEKVVKL	A0A1S3T8V4	beta-conglycinin, beta chain-like	13	1329.77	0.00E+00±0.00E+00	4.56E+07±3.66E+06
LINKQSLSYFVDAQSQQK	A0A1S3T8V4	beta-conglycinin, beta chain-like	18	2096.09	0.00E+00±0.00E+00	4.49E+07±3.61E+06
LINKQSLSYFVDAQSQQKE	A0A1S3T8V4	beta-conglycinin, beta chain-like	19	2225.13	0.00E+00±0.00E+00	3.96E+07±1.91E+06
YFVDAQSQQKEE	A0A1S3T8V4	beta-conglycinin, beta chain-like	12	1470.66	0.00E+00±0.00E+00	3.71E+07±3.80E+06
LINKQSLSYFVDAQSQQKEEQ	A0A1S3T8V4	beta-conglycinin, beta chain-like	21	2482.23	0.00E+00±0.00E+00	3.37E+07±4.52E+06
EITPEKNPQLRDLDVFL	A0A1S3T8V4	beta-conglycinin, beta chain-like	17	2026.07	0.00E+00±0.00E+00	3.00E+07±6.30E+06
FLAGEKDNVISEIPSQVLE	A0A1S3T8V4	beta-conglycinin, beta chain-like	19	2087.08	0.00E+00±0.00E+00	2.84E+07±2.08E+07
GEKDNVISEIPSQ	A0A1S3T8V4	beta-conglycinin, beta chain-like	13	1414.69	0.00E+00±0.00E+00	2.35E+07±1.37E+06
KEPQQQQQEESWDVQR	A0A1S3T8V4	beta-conglycinin, beta chain-like	16	2041.95	0.00E+00±0.00E+00	1.74E+07±2.83E+06
FLAFGINAENNQRN	A0A1S3T8V4	beta-conglycinin, beta chain-like	14	1606.79	0.00E+00±0.00E+00	1.68E+07±1.28E+07
LAFGINAENNQRN	A0A1S3T8V4	beta-conglycinin, beta chain-like	13	1459.72	0.00E+00±0.00E+00	1.59E+07±2.60E+06
VAFPGSGEKVVKLINK	A0A1S3T8V4	beta-conglycinin, beta chain-like	16	1684.99	0.00E+00±0.00E+00	1.51E+07±6.67E+05
KQSLSYFVDAQSQQKEEQS	A0A1S3T8V4	beta-conglycinin, beta chain-like	19	2229.05	0.00E+00±0.00E+00	1.21E+07±1.72E+07
KQSLSYFVDAQSQQKEE	A0A1S3T8V4	beta-conglycinin, beta chain-like	17	2013.96	0.00E+00±0.00E+00	9.91E+06±1.40E+07
YFVDAQSQQKE	A0A1S3T8V4	beta-conglycinin, beta chain-like	11	1341.62	0.00E+00±0.00E+00	9.84E+06±1.96E+06
KQSLSYFVDAQSQQKEEQSKGRKG	A0A1S3T8V4	beta-conglycinin, beta chain-like	24	2755.39	0.00E+00±0.00E+00	7.06E+06±1.22E+06
KTLSSQNEPFNLR	A0A1S3T8V4	beta-conglycinin, beta chain-like	13	1532.79	0.00E+00±0.00E+00	4.37E+06±3.78E+06
SKTLSSQNEPFNLRN	A0A1S3T8V4	beta-conglycinin, beta chain-like	15	1733.87	0.00E+00±0.00E+00	3.44E+06±4.86E+06
SLSYFVDAQSQQKEEQSKGRKG	A0A1S3T8V4	beta-conglycinin, beta chain-like	22	2499.24	0.00E+00±0.00E+00	2.04E+06±2.88E+06
QQQQGQESQQEGVIVELKREQ	A0A1S3T8V4	beta-conglycinin, beta chain-like	21	2468.23	0.00E+00±0.00E+00	1.31E+07±9.30E+06
QGQESQQEGVIVELKREQI	A0A1S3T8V4	beta-conglycinin, beta chain-like	19	2197.13	0.00E+00±0.00E+00	4.41E+06±6.24E+06
QESQQEGVIVEL	A0A1S3T8V4	beta-conglycinin, beta chain-like	12	1357.67	0.00E+00±0.00E+00	2.85E+07±2.02E+07
VKQKTKTYGSDIPLLRF	A0A1S3T9Q4	alpha-xylosidase 1	17	1993.14	0.00E+00±0.00E+00	3.18E+07±6.80E+06
KTKTYGSDIPLLRF	A0A1S3T9Q4	alpha-xylosidase 1	14	1637.91	0.00E+00±0.00E+00	1.33E+07±9.43E+06
SEGEGEKKTVMVALKGLQIPVGKN	A0A1S3T9Q4	alpha-xylosidase 1	24	2511.37	0.00E+00±0.00E+00	1.15E+07±1.62E+07
AANERVLEQIVDGAFSD	A0A1S3TBG2	GDSL esterase/lipase At3g26430	17	1832.89	0.00E+00±0.00E+00	7.72E+06±6.07E+06
NMVAAAKLIRNELAK	A0A1S3TBY3	5-methyltetrahydropteroyltriglutamate-- homocysteine methyltransferase	15	1640.94	0.00E+00±0.00E+00	1.50E+07±3.24E+06
LGISVGGTPVRGL	A0A1S3TCD5	aspartyl protease family protein 2	13	1224.72	0.00E+00±0.00E+00	1.70E+07±1.23E+07
PAVVRPILDSYQ	A0A1S3TCK0	uncharacterized protein LOC106754061	12	1356.74	0.00E+00±0.00E+00	8.08E+06±5.75E+06
LVKKQSESYFVDAQSEQ	A0A1S3TFI4	beta-conglycinin, beta chain-like	17	1984.97	0.00E+00±0.00E+00	6.76E+07±1.47E+07
KQSESYFVDAQSEQ	A0A1S3TFI4	beta-conglycinin, beta chain-like	14	1644.73	0.00E+00±0.00E+00	5.67E+07±4.04E+07
FVVNPNDNENLRIIK	A0A1S3TFI4	beta-conglycinin, beta chain-like	15	1783.96	0.00E+00±0.00E+00	2.96E+07±4.23E+06
VLQRFDQRSKQIQNLE	A0A1S3TFI4	beta-conglycinin, beta chain-like	16	2001.08	0.00E+00±0.00E+00	2.84E+07±5.19E+06
ESDSRGRNNPFYFNSDRFH	A0A1S3TFI4	beta-conglycinin, beta chain-like	19	2344.04	0.00E+00±0.00E+00	2.33E+07±2.01E+06
SQEESDSRGRNNPFYFNSDRFH	A0A1S3TFI4	beta-conglycinin, beta chain-like	22	2688.17	0.00E+00±0.00E+00	2.02E+07±2.52E+06
DSRGRNNPFYFNSDRFHTLY	A0A1S3TFI4	beta-conglycinin, beta chain-like	20	2505.16	0.00E+00±0.00E+00	1.57E+07±1.13E+07
SSQDEPINLRNRKPIY	A0A1S3TFI4	beta-conglycinin, beta chain-like	16	1929.01	0.00E+00±0.00E+00	1.37E+07±1.75E+06
ESDSRGRNNPFYFNSDRFHTL	A0A1S3TFI4	beta-conglycinin, beta chain-like	21	2558.17	0.00E+00±0.00E+00	1.32E+07±9.77E+06
SRGRNNPFYFNSDRFHTLY	A0A1S3TFI4	beta-conglycinin, beta chain-like	19	2390.13	0.00E+00±0.00E+00	1.02E+07±7.31E+06
DSRGRNNPFYFNSDRFH	A0A1S3TFI4	beta-conglycinin, beta chain-like	17	2127.96	0.00E+00±0.00E+00	9.24E+06±6.54E+06
KKQSESYFVDAQSEQ	A0A1S3TFI4	beta-conglycinin, beta chain-like	15	1772.82	0.00E+00±0.00E+00	9.05E+06±1.56E+06
RFDQRSKQIQNLENYRL	A0A1S3TFI4	beta-conglycinin, beta chain-like	17	2207.16	0.00E+00±0.00E+00	6.02E+06±4.27E+06
VVNPNDNENLRIIK	A0A1S3TFI4	beta-conglycinin, beta chain-like	14	1636.89	0.00E+00±0.00E+00	5.80E+06±8.21E+06
MAVPVNNPHRFQ	A0A1S3TFI4	beta-conglycinin, beta chain-like	12	1408.7	0.00E+00±0.00E+00	3.43E+06±2.42E+06
WALSLAHSEL	A0A1S3TJQ2	V-type proton ATPase subunit a	10	1125.58	0.00E+00±0.00E+00	5.75E+06±8.13E+06
GELKSSIEKGIKFANQ	A0A1S3TK49	Malate dehydrogenase (EC 1.1.1.37)	16	1747.95	0.00E+00±0.00E+00	2.60E+07±2.96E+06
MKLNPLVSSLSL	A0A1S3TK49	Malate dehydrogenase (EC 1.1.1.37)	12	1300.74	0.00E+00±0.00E+00	1.91E+07±1.35E+07
MKLNPLVSSLS	A0A1S3TK49	Malate dehydrogenase (EC 1.1.1.37)	11	1187.66	0.00E+00±0.00E+00	6.72E+06±9.51E+06
SSIEKGIKFANQ	A0A1S3TK49	Malate dehydrogenase (EC 1.1.1.37)	12	1320.7	0.00E+00±0.00E+00	5.40E+06±3.91E+06
SEAPFRPREKLF	A0A1S3TLF9	uncharacterized protein LOC106756606	12	1475.79	0.00E+00±0.00E+00	5.49E+07±4.07E+06
DAAEDNKPRAK	A0A1S3TM99	protein HEAT INTOLERANT 4	11	1213.61	0.00E+00±0.00E+00	5.56E+05±7.87E+05
MQGGKKTGESMKEKASNIGASAK	A0A1S3TP87	18 kDa seed maturation protein	23	2337.18	0.00E+00±0.00E+00	4.49E+06±1.36E+06
MQGGKKTGESMKEKA	A0A1S3TP87	18 kDa seed maturation protein	15	1608.8	0.00E+00±0.00E+00	3.16E+06±2.24E+06
KKEAKVDQAELDKQAARQH	A0A1S3TP87	18 kDa seed maturation protein	19	2192.17	0.00E+00±0.00E+00	2.37E+06±7.75E+05
ATGLHGHPTGFHHGTGGTYS	A0A1S3TP87	18 kDa seed maturation protein	20	1990.9	0.00E+00±0.00E+00	1.90E+06±1.51E+06
SNIGASAKAGMEKTKATVQEKA	A0A1S3TP87	18 kDa seed maturation protein	22	2219.16	0.00E+00±0.00E+00	9.90E+05±1.40E+06
SAGVNQRLDPINQQKRE	A0A1S3TPB9	uncharacterized protein LOC106757481	17	1952.02	0.00E+00±0.00E+00	1.44E+07±1.33E+07
TSPGVYDSNRERI	A0A1S3TPC5	late embryogenesis abundant protein At3g53040	13	1492.73	0.00E+00±0.00E+00	7.44E+06±1.05E+07
LALGMAISPESPR	A0A1S3TRW3	plastidic glucose transporter 4	13	1340.71	0.00E+00±0.00E+00	5.31E+07±1.31E+07
ALAKAKEIVSSNPVV	A0A1S3TTE5	glutaredoxin	15	1524.89	0.00E+00±0.00E+00	1.80E+08±2.66E+07
ANLGVTYKL	A0A1S3TTE5	glutaredoxin	9	977.555	0.00E+00±0.00E+00	5.29E+07±2.66E+06
ALAKAKEIVSSNPV	A0A1S3TTE5	glutaredoxin	14	1425.82	0.00E+00±0.00E+00	5.15E+07±3.66E+07
ALAKAKEIVSSN	A0A1S3TTE5	glutaredoxin	12	1229.7	0.00E+00±0.00E+00	1.52E+07±2.14E+07
FANLGVTYK	A0A1S3TTE5	glutaredoxin	9	1011.54	0.00E+00±0.00E+00	1.07E+07±7.77E+06
SLGLTEEDAKKSKFVQAHKR	A0A1S3TTP6	uncharacterized protein LOC106758711	20	2271.23	0.00E+00±0.00E+00	4.46E+06±5.90E+05
MIYDVNSPLFR	A0A1S3TU99	wound-induced basic protein	11	1353.68	0.00E+00±0.00E+00	9.06E+07±1.82E+07
IYDVNSPLFR	A0A1S3TU99	wound-induced basic protein	10	1222.63	0.00E+00±0.00E+00	1.82E+07±4.37E+06
RFVVEKNSLR	A0A1S3TVA8	vacuolar-sorting receptor 1	10	1246.71	0.00E+00±0.00E+00	5.69E+06±6.47E+05
FSAIEGNGTNRGGLPAEVSN	A0A1S3TZH1	outer envelope pore protein 16-2, chloroplastic	20	1988.96	0.00E+00±0.00E+00	4.85E+07±5.39E+06
FSAIEGNGTNRGGLPAEVSNTKKN	A0A1S3TZH1	outer envelope pore protein 16-2, chloroplastic	24	2460.24	0.00E+00±0.00E+00	3.36E+07±2.45E+07
LNRILESF	A0A1S3TZH1	outer envelope pore protein 16-2, chloroplastic	8	990.55	0.00E+00±0.00E+00	5.56E+06±4.21E+06
ISGLIQKGHKIKGTVV	A0A1S3U0Z1	Lipoxygenase (EC 1.13.11.-)	16	1677.03	0.00E+00±0.00E+00	1.17E+08±5.21E+07
PSSDEGLTFRGIPNSIS	A0A1S3U0Z1	Lipoxygenase (EC 1.13.11.-)	17	1775.87	0.00E+00±0.00E+00	1.16E+08±8.23E+07
MRKNVLDVN	A0A1S3U0Z1	Lipoxygenase (EC 1.13.11.-)	9	1087.58	0.00E+00±0.00E+00	7.12E+07±1.01E+08
SDEGLTFRGIPN	A0A1S3U0Z1	Lipoxygenase (EC 1.13.11.-)	12	1304.64	0.00E+00±0.00E+00	6.69E+07±1.14E+07
GISGLIQKGHKIKGTVV	A0A1S3U0Z1	Lipoxygenase (EC 1.13.11.-)	17	1734.05	0.00E+00±0.00E+00	3.67E+07±7.71E+06
LKNDKTLRPLAIELSLPHPGN	A0A1S3U0Z1	Lipoxygenase (EC 1.13.11.-)	21	2325.32	0.00E+00±0.00E+00	2.85E+07±3.95E+06
GTVVLMRKNVLDVN	A0A1S3U0Z1	Lipoxygenase (EC 1.13.11.-)	14	1556.87	0.00E+00±0.00E+00	2.28E+07±3.71E+06
IELSLPHPGN	A0A1S3U0Z1	Lipoxygenase (EC 1.13.11.-)	10	1075.57	0.00E+00±0.00E+00	1.80E+07±3.45E+06
STVDNLTAFLGRSVSL	A0A1S3U0Z1	Lipoxygenase (EC 1.13.11.-)	16	1678.89	0.00E+00±0.00E+00	1.18E+07±8.40E+06
ISGLIQKGHKIKGTV	A0A1S3U0Z1	Lipoxygenase (EC 1.13.11.-)	15	1577.96	0.00E+00±0.00E+00	9.19E+06±6.50E+06
NRHGPVQMPYTLL	A0A1S3U0Z1	Lipoxygenase (EC 1.13.11.-)	13	1524.79	0.00E+00±0.00E+00	8.53E+06±1.21E+07
LTAFLGRSVSLQ	A0A1S3U0Z1	Lipoxygenase (EC 1.13.11.-)	12	1290.73	0.00E+00±0.00E+00	2.74E+07±1.98E+07
AFLGRSVSLQ	A0A1S3U0Z1	Lipoxygenase (EC 1.13.11.-)	10	1076.6	0.00E+00±0.00E+00	2.51E+07±4.43E+06
FLGRSVSLQ	A0A1S3U0Z1	Lipoxygenase (EC 1.13.11.-)	9	1005.56	0.00E+00±0.00E+00	4.83E+06±6.83E+06
GLTFRGIPNSISI	A0A1S3U0Z1	Lipoxygenase (EC 1.13.11.-)	13	1373.77	0.00E+00±0.00E+00	2.44E+07±8.56E+06
FRGIPNSIS	A0A1S3U0Z1	Lipoxygenase (EC 1.13.11.-)	9	989.529	0.00E+00±0.00E+00	4.90E+07±8.86E+06
PALESAFDLN	A0A1S3U0Z1	Lipoxygenase (EC 1.13.11.-)	10	1075.52	0.00E+00±0.00E+00	2.86E+07±1.36E+06
SGGIKLPTDVISKISP	A0A1S3U0Z1	Lipoxygenase (EC 1.13.11.-)	16	1610.92	0.00E+00±0.00E+00	1.96E+07±1.99E+06
VLDFNSVADFTKGN	A0A1S3U0Z6	Lipoxygenase (EC 1.13.11.-)	14	1525.74	0.00E+00±0.00E+00	1.33E+08±1.11E+07
SLTLEDVPNHGTIRF	A0A1S3U0Z6	Lipoxygenase (EC 1.13.11.-)	15	1697.87	0.00E+00±0.00E+00	1.30E+08±9.23E+07
VLDFNSVADFTKGNVGG	A0A1S3U0Z6	Lipoxygenase (EC 1.13.11.-)	17	1738.85	0.00E+00±0.00E+00	8.68E+07±1.67E+07
FLKSLTLEDVPNHGTIRF	A0A1S3U0Z6	Lipoxygenase (EC 1.13.11.-)	18	2086.12	0.00E+00±0.00E+00	6.00E+07±3.69E+06
VLDFNSVADFTKGNVG	A0A1S3U0Z6	Lipoxygenase (EC 1.13.11.-)	16	1681.83	0.00E+00±0.00E+00	5.74E+07±1.18E+07
MRKNVLDFNSVADFTKGN	A0A1S3U0Z6	Lipoxygenase (EC 1.13.11.-)	18	2055.02	0.00E+00±0.00E+00	5.15E+07±5.22E+06
GGVSGILNPGGHSQNRIKGTVV	A0A1S3U0Z6	Lipoxygenase (EC 1.13.11.-)	22	2146.16	0.00E+00±0.00E+00	4.38E+07±3.33E+06
SVADFTKGNVGGVIGTG	A0A1S3U0Z6	Lipoxygenase (EC 1.13.11.-)	17	1577.8	0.00E+00±0.00E+00	4.33E+07±6.65E+06
MRKNVLDFNSVADFTKG	A0A1S3U0Z6	Lipoxygenase (EC 1.13.11.-)	17	1940.98	0.00E+00±0.00E+00	4.25E+07±1.05E+07
NRFGPVELPYTLLHPTSEEGLT	A0A1S3U0Z6	Lipoxygenase (EC 1.13.11.-)	22	2469.25	0.00E+00±0.00E+00	3.77E+07±2.46E+06
GTVVLMRKNVLDFN	A0A1S3U0Z6	Lipoxygenase (EC 1.13.11.-)	14	1604.87	0.00E+00±0.00E+00	3.76E+07±3.19E+06
STVDGLTAFLGRSVS	A0A1S3U0Z6	Lipoxygenase (EC 1.13.11.-)	15	1508.78	0.00E+00±0.00E+00	3.51E+07±2.55E+06
VLDFNSVADFTKG	A0A1S3U0Z6	Lipoxygenase (EC 1.13.11.-)	13	1411.7	0.00E+00±0.00E+00	2.95E+07±2.11E+07
NRFGPVELPYT	A0A1S3U0Z6	Lipoxygenase (EC 1.13.11.-)	11	1291.66	0.00E+00±0.00E+00	2.70E+07±1.92E+07
GLTAFLGRSVSL	A0A1S3U0Z6	Lipoxygenase (EC 1.13.11.-)	12	1219.69	0.00E+00±0.00E+00	2.49E+07±4.42E+06
LTLEDVPNHGTIRF	A0A1S3U0Z6	Lipoxygenase (EC 1.13.11.-)	14	1610.84	0.00E+00±0.00E+00	2.38E+07±1.69E+07
GGHSQNRIKGTVVL	A0A1S3U0Z6	Lipoxygenase (EC 1.13.11.-)	14	1464.82	0.00E+00±0.00E+00	2.35E+07±1.68E+06
STVDGLTAFLGRSVSLQ	A0A1S3U0Z6	Lipoxygenase (EC 1.13.11.-)	17	1749.93	0.00E+00±0.00E+00	2.28E+07±2.09E+06
ILGGSSTHPYPRRGRTGRYPTRKD	A0A1S3U0Z6	Lipoxygenase (EC 1.13.11.-)	24	2727.44	0.00E+00±0.00E+00	2.15E+07±3.37E+06
STVDGLTAFLGRSVSL	A0A1S3U0Z6	Lipoxygenase (EC 1.13.11.-)	16	1621.87	0.00E+00±0.00E+00	1.83E+07±3.30E+06
FLKSLTLEDVPNHGTIR	A0A1S3U0Z6	Lipoxygenase (EC 1.13.11.-)	17	1939.05	0.00E+00±0.00E+00	1.82E+07±8.52E+06
PFIRGINQTY	A0A1S3U0Z6	Lipoxygenase (EC 1.13.11.-)	10	1207.63	0.00E+00±0.00E+00	1.51E+07±1.12E+06
IIIWTGSALH	A0A1S3U0Z6	Lipoxygenase (EC 1.13.11.-)	10	1109.62	0.00E+00±0.00E+00	1.41E+07±1.09E+07
SLTLEDVPNHGTIR	A0A1S3U0Z6	Lipoxygenase (EC 1.13.11.-)	14	1550.81	0.00E+00±0.00E+00	1.37E+07±1.66E+06
SKITAEALDLEGSTVDE	A0A1S3U0Z6	Lipoxygenase (EC 1.13.11.-)	17	1776.86	0.00E+00±0.00E+00	1.24E+07±1.76E+07
VIGSTVDGLTAFLGRSVS	A0A1S3U0Z6	Lipoxygenase (EC 1.13.11.-)	18	1777.96	0.00E+00±0.00E+00	1.06E+07±1.49E+07
PFIRGINQTYAKAYATRT	A0A1S3U0Z6	Lipoxygenase (EC 1.13.11.-)	18	2070.1	0.00E+00±0.00E+00	8.27E+06±6.23E+06
HPTSEEGLTFRGIPNSIS	A0A1S3U0Z6	Lipoxygenase (EC 1.13.11.-)	18	1940.96	0.00E+00±0.00E+00	8.08E+06±1.14E+07
TKSDESGKGKVGKDTFIEGIIT	A0A1S3U0Z6	Lipoxygenase (EC 1.13.11.-)	22	2309.21	0.00E+00±0.00E+00	7.22E+06±5.41E+06
SWIYNTNLYKKSLRI	A0A1S3U0Z6	Lipoxygenase (EC 1.13.11.-)	15	1898.04	0.00E+00±0.00E+00	5.70E+06±8.06E+06
NRFGPVELP	A0A1S3U0Z6	Lipoxygenase (EC 1.13.11.-)	9	1027.55	0.00E+00±0.00E+00	4.48E+06±3.20E+06
GGVSGILNPGGHSQN	A0A1S3U0Z6	Lipoxygenase (EC 1.13.11.-)	15	1392.67	0.00E+00±0.00E+00	3.44E+06±4.86E+06
RIKGTVVLMRKN	A0A1S3U0Z6	Lipoxygenase (EC 1.13.11.-)	12	1413.86	0.00E+00±0.00E+00	1.34E+06±9.46E+05
TSEEGLTFRGIPNSISI	A0A1S3U0Z6	Lipoxygenase (EC 1.13.11.-)	17	1819.93	0.00E+00±0.00E+00	8.69E+07±6.40E+06
TSEEGLTFRGIPN	A0A1S3U0Z6	Lipoxygenase (EC 1.13.11.-)	13	1419.7	0.00E+00±0.00E+00	7.37E+07±6.58E+06
TSEEGLTFRGIPNSIS	A0A1S3U0Z6	Lipoxygenase (EC 1.13.11.-)	16	1706.85	0.00E+00±0.00E+00	6.85E+07±4.87E+07
SVIEILSRHASDEV	A0A1S3U0Z6	Lipoxygenase (EC 1.13.11.-)	14	1553.8	0.00E+00±0.00E+00	1.50E+07±1.12E+07
SEEGLTFRGIPN	A0A1S3U0Z6	Lipoxygenase (EC 1.13.11.-)	12	1318.65	0.00E+00±0.00E+00	4.11E+07±3.10E+06
SEEGLTFRGIPNSIS	A0A1S3U0Z6	Lipoxygenase (EC 1.13.11.-)	15	1605.8	0.00E+00±0.00E+00	2.40E+07±1.71E+07
AAEEGQVIGVHTV	A0A1S3U127	thioredoxin H-type	13	1308.67	0.00E+00±0.00E+00	1.83E+07±9.71E+06
AAEEGQVIGVH	A0A1S3U127	thioredoxin H-type	11	1108.55	0.00E+00±0.00E+00	5.32E+06±3.77E+06
EKVKGAAQGATEAMKKTLGLDRN	A0A1S3U1K7	late embryogenesis abundant protein 2	23	2415.29	0.00E+00±0.00E+00	9.35E+06±7.03E+06
VAQVTSNALSLINQYAAKH	A0A1S3U1P8	21 kDa protein-like	19	2027.08	0.00E+00±0.00E+00	4.87E+08±3.30E+07
NALSLINQYAAKH	A0A1S3U1P8	21 kDa protein-like	13	1441.77	0.00E+00±0.00E+00	1.86E+08±5.82E+06
RMVNVAQVTSNALSLINQYAAKH	A0A1S3U1P8	21 kDa protein-like	23	2527.33	0.00E+00±0.00E+00	1.39E+08±3.30E+07
VAQVTSNALSLINQY	A0A1S3U1P8	21 kDa protein-like	15	1619.85	0.00E+00±0.00E+00	1.28E+08±9.16E+07
RMVNVAQVTSNALSL	A0A1S3U1P8	21 kDa protein-like	15	1601.86	0.00E+00±0.00E+00	1.01E+08±1.97E+07
VTSNALSLINQYAAKH	A0A1S3U1P8	21 kDa protein-like	16	1728.92	0.00E+00±0.00E+00	3.19E+07±6.91E+06
RMVNVAQVTSNALSLINQY	A0A1S3U1P8	21 kDa protein-like	19	2120.1	0.00E+00±0.00E+00	1.73E+07±1.74E+06
SNALSLINQYAAKH	A0A1S3U1P8	21 kDa protein-like	14	1528.8	0.00E+00±0.00E+00	6.15E+06±8.69E+06
GFIRAQGDADSALDRL	A0A1S3U284	40S ribosomal protein S21	16	1703.86	0.00E+00±0.00E+00	5.16E+06±3.75E+06
MDLTPHQL	A0A1S3U298	probable steroid-binding protein 3	8	953.464	0.00E+00±0.00E+00	4.63E+07±2.39E+06
ATLVLHHQTSPAQDAEALH	A0A1S3U2J0	Annexin	19	2038.02	0.00E+00±0.00E+00	1.25E+08±2.14E+07
SVHLEDAVSKEISGDYKRF	A0A1S3U2J0	Annexin	19	2179.09	0.00E+00±0.00E+00	2.15E+07±2.04E+06
LEDAVSKEISGDYKRF	A0A1S3U2J0	Annexin	16	1855.93	0.00E+00±0.00E+00	1.43E+06±2.03E+06
AVSKEISGDYKRF	A0A1S3U2J0	Annexin	13	1498.78	0.00E+00±0.00E+00	1.14E+06±1.61E+06
VKFLKPNKAVIVLQ	A0A1S3U2N7	60S ribosomal protein L27	14	1596.01	0.00E+00±0.00E+00	4.04E+07±7.58E+06
VNYQHLMPTRYTLD	A0A1S3U2N7	60S ribosomal protein L27	14	1749.85	0.00E+00±0.00E+00	2.11E+07±5.95E+06
SSSDVIVGIL	A0A1S3U336	CO(2)-response secreted protease	10	988.544	0.00E+00±0.00E+00	3.19E+07±1.64E+06
TTRSWDFLAHQT	A0A1S3U336	CO(2)-response secreted protease	12	1461.7	0.00E+00±0.00E+00	2.86E+07±1.39E+06
TTRSWDFLAH	A0A1S3U336	CO(2)-response secreted protease	10	1232.59	0.00E+00±0.00E+00	1.81E+07±1.37E+06
TNVGELAETVYSP	A0A1S3U336	CO(2)-response secreted protease	13	1378.66	0.00E+00±0.00E+00	9.98E+06±7.15E+06
VHAPSNVIVTVTPDKLH	A0A1S3U336	CO(2)-response secreted protease	17	1826.01	0.00E+00±0.00E+00	3.19E+06±4.51E+06
PLLNDAGAIANNSAQL	A0A1S3U5H7	glutaredoxin	16	1580.82	0.00E+00±0.00E+00	5.56E+06±7.86E+06
KGIVSSSPVVVF	A0A1S3U5H7	glutaredoxin	12	1217.7	0.00E+00±0.00E+00	1.44E+06±2.04E+06
LYVDESNKVTRTPTIG	A0A1S3U611	subtilisin inhibitor 1	16	1791.94	0.00E+00±0.00E+00	1.59E+07±3.66E+06
AQILLHGTLH	A0A1S3U631	Phospholipase D (EC 3.1.4.4)	10	1101.63	0.00E+00±0.00E+00	9.64E+06±6.84E+06
SEYDVKGYPTLK	A0A1S3U7F4	Protein disulfide-isomerase (EC 5.3.4.1)	12	1398.7	0.00E+00±0.00E+00	7.70E+07±1.04E+07
NGGKNVQEYKGPREADGIVDYLK	A0A1S3U7F4	Protein disulfide-isomerase (EC 5.3.4.1)	23	2549.29	0.00E+00±0.00E+00	3.71E+07±2.78E+07
KVDANEEKNKALASEYDVKGYPTLK	A0A1S3U7F4	Protein disulfide-isomerase (EC 5.3.4.1)	25	2809.45	0.00E+00±0.00E+00	3.56E+07±2.75E+07
AKHLPRGESSVAGPIIR	A0A1S3U7F4	Protein disulfide-isomerase (EC 5.3.4.1)	17	1787.02	0.00E+00±0.00E+00	1.23E+07±2.93E+06
AYKEGNIAPYVK	A0A1S3U7F4	Protein disulfide-isomerase (EC 5.3.4.1)	12	1351.71	0.00E+00±0.00E+00	3.55E+06±2.54E+06
ALVSGRSSALNPNAPLFIPAALRQV	A0A1S3U8Y3	protein EARLY RESPONSIVE TO DEHYDRATION 15 isoform X3	25	2561.44	0.00E+00±0.00E+00	1.64E+07±1.48E+06
ALVSGRSSALNPNAPLFIPAAL	A0A1S3U8Y3	protein EARLY RESPONSIVE TO DEHYDRATION 15 isoform X3	22	2178.22	0.00E+00±0.00E+00	9.01E+06±6.69E+06
REILVGGKTDAWRVPA	A0A1S3U9M4	early nodulin-like protein 3	16	1766.98	0.00E+00±0.00E+00	2.44E+08±4.48E+07
REILVGGKTDAWRVP	A0A1S3U9M4	early nodulin-like protein 3	15	1695.94	0.00E+00±0.00E+00	1.73E+08±7.90E+06
REILVGGKTDAW	A0A1S3U9M4	early nodulin-like protein 3	12	1343.72	0.00E+00±0.00E+00	4.62E+06±3.27E+06
SSGRRDLDQVAGRI	A0A1S3UAV0	40S ribosomal protein S19-1	14	1528.81	0.00E+00±0.00E+00	1.27E+07±4.01E+06
SSGAIARHILQ	A0A1S3UAV0	40S ribosomal protein S19-1	11	1151.64	0.00E+00±0.00E+00	3.33E+06±2.37E+06
APKPPSTGLFVGLNKGHIL	A0A1S3UB40	60S ribosomal protein L36	19	1945.11	0.00E+00±0.00E+00	2.45E+08±1.75E+08
VGLNKGHIL	A0A1S3UB40	60S ribosomal protein L36	9	949.571	0.00E+00±0.00E+00	7.86E+07±4.73E+06
APKPPSTGLF	A0A1S3UB40	60S ribosomal protein L36	10	1013.55	0.00E+00±0.00E+00	7.79E+08±5.69E+08
VSAGVAQPQDTHPRK	A0A1S3UBI2	uncharacterized protein LOC106763730	15	1589.83	0.00E+00±0.00E+00	6.20E+06±1.03E+06
AGVAQPQDTHPRK	A0A1S3UBI2	uncharacterized protein LOC106763730	13	1403.73	0.00E+00±0.00E+00	4.23E+06±2.99E+06
WRNAVRFLSPLS	A0A1S3UBK0	putative nucleobase-ascorbate transporter 10	12	1444.79	0.00E+00±0.00E+00	1.18E+06±1.67E+06
SLIPSFFGTGRRT	A0A1S3UC04	17.5 kDa class I heat shock protein-like	13	1437.77	0.00E+00±0.00E+00	1.34E+08±9.60E+07
TLIDNTLEGKSK	A0A1S3UF48	nucleobase-ascorbate transporter 3	12	1317.71	0.00E+00±0.00E+00	6.29E+06±4.59E+06
AIAGAGVVKGFEGKTR	A0A1S3UF99	probable aquaporin PIP-type 7a	16	1559.88	0.00E+00±0.00E+00	9.17E+06±1.28E+06
LVHLATIPITGTGINP	A0A1S3UF99	probable aquaporin PIP-type 7a	16	1615.93	0.00E+00±0.00E+00	7.47E+06±1.06E+07
RTVPAAVPAVVF	A0A1S3UFS1	Fructose-bisphosphate aldolase (EC 4.1.2.13)	12	1225.72	0.00E+00±0.00E+00	8.43E+07±8.55E+06
AWGGKEENVKKAQEALLIR	A0A1S3UFS1	Fructose-bisphosphate aldolase (EC 4.1.2.13)	19	2139.18	0.00E+00±0.00E+00	6.53E+07±1.01E+07
ALQRTVPAAVPAVVF	A0A1S3UFS1	Fructose-bisphosphate aldolase (EC 4.1.2.13)	15	1537.9	0.00E+00±0.00E+00	4.08E+07±6.24E+06
SHFKGKYHDELIAN	A0A1S3UFS1	Fructose-bisphosphate aldolase (EC 4.1.2.13)	14	1657.82	0.00E+00±0.00E+00	5.95E+06±7.53E+06
FSFGRALQQSTLK	A0A1S3UFS1	Fructose-bisphosphate aldolase (EC 4.1.2.13)	13	1481.8	0.00E+00±0.00E+00	8.70E+07±1.18E+07
LSGGQSEEEATLNLN	A0A1S3UFS1	Fructose-bisphosphate aldolase (EC 4.1.2.13)	15	1560.73	0.00E+00±0.00E+00	3.14E+07±7.42E+05
FSFGRALQQ	A0A1S3UFS1	Fructose-bisphosphate aldolase (EC 4.1.2.13)	9	1052.54	0.00E+00±0.00E+00	1.73E+07±2.36E+06
ATATEKLSALQTAVAGLN	A0A1S3UGK3	UTP--glucose-1-phosphate uridylyltransferase (EC 2.7.7.9)	18	1757.95	0.00E+00±0.00E+00	1.64E+08±1.34E+07
ATATEKLSALQ	A0A1S3UGK3	UTP--glucose-1-phosphate uridylyltransferase (EC 2.7.7.9)	11	1131.61	0.00E+00±0.00E+00	2.33E+07±1.06E+06
ATATEKLSALQTAV	A0A1S3UGK3	UTP--glucose-1-phosphate uridylyltransferase (EC 2.7.7.9)	14	1402.77	0.00E+00±0.00E+00	1.74E+07±1.34E+07
ATATEKLSALQTAVAG	A0A1S3UGK3	UTP--glucose-1-phosphate uridylyltransferase (EC 2.7.7.9)	16	1530.83	0.00E+00±0.00E+00	7.76E+06±1.10E+07
ATATEKLSALQT	A0A1S3UGK3	UTP--glucose-1-phosphate uridylyltransferase (EC 2.7.7.9)	12	1232.66	0.00E+00±0.00E+00	1.93E+06±2.72E+06
AVAPGPVWTPIQP	A0A1S3UL38	NADPH-dependent aldehyde reductase 1, chloroplastic-like	13	1331.72	0.00E+00±0.00E+00	3.59E+07±4.95E+06
PLPQTIHADYKPSN	A0A1S3UL38	NADPH-dependent aldehyde reductase 1, chloroplastic-like	14	1579.8	0.00E+00±0.00E+00	1.32E+06±1.86E+06
SLIPSIIGRRS	A0A1S3UMA1	18.5 kDa class I heat shock protein	11	1197.72	0.00E+00±0.00E+00	1.18E+08±1.40E+07
SLIPSIIGRRSNVF	A0A1S3UMA1	18.5 kDa class I heat shock protein	14	1557.9	0.00E+00±0.00E+00	1.44E+07±1.04E+07
VVKIEQLNQRLERLKNRD	A0A1S3UMK6	uncharacterized protein LOC106767004	18	2250.29	0.00E+00±0.00E+00	1.38E+07±1.96E+07
AEQTEKAFLKQPKVF	A0A1S3UMV1	40S ribosomal protein S11	15	1762.96	0.00E+00±0.00E+00	1.30E+07±1.84E+07
KAAKKKSQEVKENIRDAEL	A0A1S3UQ54	LOW QUALITY PROTEIN: embryonic protein DC-8	19	2184.22	0.00E+00±0.00E+00	3.57E+07±2.55E+06
GHMPSTKEEGRDFEE	A0A1S3UQ54	LOW QUALITY PROTEIN: embryonic protein DC-8	15	1747.75	0.00E+00±0.00E+00	1.15E+07±1.14E+06
DYAGDAAHRSREASDYVS	A0A1S3UQ54	LOW QUALITY PROTEIN: embryonic protein DC-8	18	1968.86	0.00E+00±0.00E+00	8.25E+06±6.75E+06
RKSKDASDYASDVAQRTKE	A0A1S3UQ54	LOW QUALITY PROTEIN: embryonic protein DC-8	19	2154.07	0.00E+00±0.00E+00	7.87E+06±9.52E+05
GTAQNVGQNVK	A0A1S3UQ54	LOW QUALITY PROTEIN: embryonic protein DC-8	11	1114.57	0.00E+00±0.00E+00	5.63E+06±1.95E+06
DFASEAGQYSAEKAREMK	A0A1S3UQ54	LOW QUALITY PROTEIN: embryonic protein DC-8	18	2016.92	0.00E+00±0.00E+00	4.94E+06±6.99E+06
SQEVKENIRDAEL	A0A1S3UQ54	LOW QUALITY PROTEIN: embryonic protein DC-8	13	1529.77	0.00E+00±0.00E+00	1.14E+06±1.61E+06
GVGYDLHGQDITAAAMRA	A0A1S3UQY6	uncharacterized protein LOC106768046 isoform X2	18	1844.88	0.00E+00±0.00E+00	1.52E+07±2.59E+06
LGVPHPLQQNL	A0A1S3UQY6	uncharacterized protein LOC106768046 isoform X2	11	1214.68	0.00E+00±0.00E+00	1.18E+07±2.58E+06
KTVDLPSKKEYLRFTNV	A0A1S3UQY9	1-Cys peroxiredoxin	17	2037.13	0.00E+00±0.00E+00	5.69E+08±1.95E+08
PGLTIGDTIPDLDVQTTQGRIKLH	A0A1S3UQY9	1-Cys peroxiredoxin	24	2587.4	0.00E+00±0.00E+00	4.48E+08±8.59E+07
PGLTIGDTIPDLDVQTTQGRI	A0A1S3UQY9	1-Cys peroxiredoxin	21	2209.16	0.00E+00±0.00E+00	4.10E+08±7.67E+07
DLPSKKEYLRFTNV	A0A1S3UQY9	1-Cys peroxiredoxin	14	1708.91	0.00E+00±0.00E+00	2.50E+08±1.36E+08
PIISDPEREIIKKL	A0A1S3UQY9	1-Cys peroxiredoxin	14	1649.97	0.00E+00±0.00E+00	1.83E+08±8.77E+06
SNEFSQRGVKLL	A0A1S3UQY9	1-Cys peroxiredoxin	12	1376.74	0.00E+00±0.00E+00	1.26E+08±2.57E+07
HIVGPDLKIKL	A0A1S3UQY9	1-Cys peroxiredoxin	11	1231.77	0.00E+00±0.00E+00	1.21E+08±1.72E+07
PGLTIGDTIPDLDVQTTQGRIKL	A0A1S3UQY9	1-Cys peroxiredoxin	23	2450.34	0.00E+00±0.00E+00	1.06E+08±1.24E+07
VDLPSKKEYLRFTN	A0A1S3UQY9	1-Cys peroxiredoxin	14	1708.91	0.00E+00±0.00E+00	9.27E+07±1.31E+08
KDIFSQGFKTVDLPSKKEYLRFTNV	A0A1S3UQY9	1-Cys peroxiredoxin	25	2959.58	0.00E+00±0.00E+00	7.03E+07±4.97E+07
PGLTIGDTIPDLDVQTT	A0A1S3UQY9	1-Cys peroxiredoxin	17	1754.89	0.00E+00±0.00E+00	6.25E+07±1.41E+07
HIVGPDLKI	A0A1S3UQY9	1-Cys peroxiredoxin	9	990.586	0.00E+00±0.00E+00	5.91E+07±1.38E+07
PGLTIGDTIPDLDVQTTQGRIK	A0A1S3UQY9	1-Cys peroxiredoxin	22	2337.25	0.00E+00±0.00E+00	5.46E+07±2.04E+07
PANWKPGDPVVISPTV	A0A1S3UQY9	1-Cys peroxiredoxin	16	1675.89	0.00E+00±0.00E+00	3.26E+07±3.95E+06
NEFSQRGVKLLGL	A0A1S3UQY9	1-Cys peroxiredoxin	13	1459.81	0.00E+00±0.00E+00	2.95E+07±1.49E+06
GDTIPDLDVQTTQGRI	A0A1S3UQY9	1-Cys peroxiredoxin	16	1727.87	0.00E+00±0.00E+00	2.38E+07±1.75E+07
NMVDPDEKDSTGNLPSRAL	A0A1S3UQY9	1-Cys peroxiredoxin	19	2057.97	0.00E+00±0.00E+00	2.11E+07±1.31E+07
HIVGPDLKIKLS	A0A1S3UQY9	1-Cys peroxiredoxin	12	1318.8	0.00E+00±0.00E+00	1.95E+07±1.47E+07
SNEFSQRGVKL	A0A1S3UQY9	1-Cys peroxiredoxin	11	1263.66	0.00E+00±0.00E+00	1.89E+07±1.96E+06
KTVDLPSKKEYLRF	A0A1S3UQY9	1-Cys peroxiredoxin	14	1722.97	0.00E+00±0.00E+00	1.73E+07±1.09E+06
YPATTGRNMDEVLRVIESLQKAS	A0A1S3UQY9	1-Cys peroxiredoxin	23	2577.32	0.00E+00±0.00E+00	1.45E+07±1.03E+07
TNEQAKDIFSQGF	A0A1S3UQY9	1-Cys peroxiredoxin	13	1483.69	0.00E+00±0.00E+00	1.35E+07±9.61E+06
KTVDLPSKKEYL	A0A1S3UQY9	1-Cys peroxiredoxin	12	1419.8	0.00E+00±0.00E+00	1.21E+07±8.98E+06
PATTGRNMDEVLRVIE	A0A1S3UQY9	1-Cys peroxiredoxin	16	1799.92	0.00E+00±0.00E+00	1.11E+07±7.91E+06
YPATTGRNMDEVLRVI	A0A1S3UQY9	1-Cys peroxiredoxin	16	1833.94	0.00E+00±0.00E+00	9.41E+06±6.85E+06
TPANWKPGDPVVI	A0A1S3UQY9	1-Cys peroxiredoxin	13	1392.74	0.00E+00±0.00E+00	5.86E+06±8.28E+06
YPATTGRNMDEVLRVIE	A0A1S3UQY9	1-Cys peroxiredoxin	17	1962.98	0.00E+00±0.00E+00	4.72E+06±6.67E+06
GDTIPDLDVQTTQGRIKL	A0A1S3UQY9	1-Cys peroxiredoxin	18	1969.05	0.00E+00±0.00E+00	4.70E+06±6.65E+06
KTVDLPSKKEYLRFT	A0A1S3UQY9	1-Cys peroxiredoxin	15	1824.01	0.00E+00±0.00E+00	4.13E+06±5.84E+06
KFKVATPANW	A0A1S3UQY9	1-Cys peroxiredoxin	10	1160.63	0.00E+00±0.00E+00	2.43E+06±3.43E+06
VDPDEKDSTGNLPSRA	A0A1S3UQY9	1-Cys peroxiredoxin	16	1699.8	0.00E+00±0.00E+00	2.35E+06±1.77E+06
AAGQLFSRTTQAL	A0A1S3UTU9	ATP-citrate synthase beta chain protein 1	13	1362.73	0.00E+00±0.00E+00	1.25E+07±1.76E+07
PAVIGGSYTY	A0A1S3UU12	nucleobase-ascorbate transporter 6	10	1026.5	0.00E+00±0.00E+00	3.25E+07±2.30E+07
TVINGYGPVNTKARWFN	A0A1S3UU12	nucleobase-ascorbate transporter 6	17	1936	0.00E+00±0.00E+00	2.47E+07±5.02E+06
ATLIAPSNHSAQEDAEALR	A0A1S3UUR8	Annexin	19	1992.99	0.00E+00±0.00E+00	5.17E+06±7.31E+06
VAIEASGRALQ	A0A1S3UV70	cysteine proteinase COT44	11	1113.61	0.00E+00±0.00E+00	1.42E+07±1.02E+07
TVATVEAINNIVTGKF	A0A1S3UV70	cysteine proteinase COT44	16	1675.91	0.00E+00±0.00E+00	1.29E+07±9.16E+06
IKLPTEAVDADSDEVGTRW	A0A1S3UW21	vacuolar-processing enzyme	19	2101.03	0.00E+00±0.00E+00	1.64E+07±1.17E+07
AAKEGKAIGIDLGTT	A0A1S3UWN7	heat shock 70 kDa protein	15	1443.79	0.00E+00±0.00E+00	5.39E+07±2.56E+06
DVTPLSLGLETAGGVMT	A0A1S3UWN7	heat shock 70 kDa protein	17	1659.84	0.00E+00±0.00E+00	2.17E+07±2.10E+06
ASGQHQDRAEAASKIASKE	A0A1S3UYA4	late embryogenesis abundant protein At3g53040	19	1982.98	0.00E+00±0.00E+00	2.56E+07±1.81E+07
TFNDVGRLDEEGVVRKK	A0A1S3UYA4	late embryogenesis abundant protein At3g53040	17	1961.03	0.00E+00±0.00E+00	5.93E+06±4.19E+06
KGREMKDKAAETAEAAKN	A0A1S3UYA4	late embryogenesis abundant protein At3g53040	18	1946.98	0.00E+00±0.00E+00	2.51E+06±3.56E+06
SLREFKLNESTF	A0A1S3UZI4	tripeptidyl-peptidase 2 isoform X2	12	1469.75	0.00E+00±0.00E+00	2.22E+07±2.12E+06
LVTRERRAQRLGTALKV	A0A1S3UZI4	tripeptidyl-peptidase 2 isoform X2	17	1966.19	0.00E+00±0.00E+00	1.05E+07±1.49E+07
VIDAPGHRDFIKN	A0A1S3V223	Elongation factor 1-alpha	13	1480.78	0.00E+00±0.00E+00	1.71E+07±3.05E+06
SNAKEIGFIKYR	A0A1S3V2W1	40S ribosomal protein S29	12	1424.78	0.00E+00±0.00E+00	3.88E+07±1.91E+06
SNAKEIGFIKY	A0A1S3V2W1	40S ribosomal protein S29	11	1268.68	0.00E+00±0.00E+00	1.47E+07±3.89E+06
AKEIGFIKYR	A0A1S3V2W1	40S ribosomal protein S29	10	1223.7	0.00E+00±0.00E+00	1.21E+07±9.04E+06
AIDIDQTEIKLRAPFP	A0A1S3V4B8	oil body-associated protein 2B	16	1825.99	0.00E+00±0.00E+00	1.26E+07±9.68E+06
IDIDQTEIKLR	A0A1S3V4B8	oil body-associated protein 2B	11	1342.75	0.00E+00±0.00E+00	1.08E+07±3.56E+06
AIDIDQTEIKL	A0A1S3V4B8	oil body-associated protein 2B	11	1257.68	0.00E+00±0.00E+00	9.21E+06±6.53E+06
SLEPIKQISHHS	A0A1S3V4B8	oil body-associated protein 2B	12	1374.73	0.00E+00±0.00E+00	1.69E+06±2.40E+06
SPQAVSPGLVRAEL	A0A1S3V4B8	oil body-associated protein 2B	14	1422.78	0.00E+00±0.00E+00	1.54E+07±6.83E+05
SPQAVSPGLVRA	A0A1S3V4B8	oil body-associated protein 2B	12	1180.66	0.00E+00±0.00E+00	1.41E+07±3.70E+06
SPQAVSPGLVR	A0A1S3V4B8	oil body-associated protein 2B	11	1109.62	0.00E+00±0.00E+00	9.28E+06±2.67E+06
ATVGRNVAAPLLFLN	A0A1S3V4U3	uncharacterized protein LOC106771722	15	1554.89	0.00E+00±0.00E+00	5.73E+07±2.27E+06
ATVGRNVAAPLLFL	A0A1S3V4U3	uncharacterized protein LOC106771722	14	1440.85	0.00E+00±0.00E+00	5.20E+07±3.69E+06
ATVGRNVAAPLL	A0A1S3V4U3	uncharacterized protein LOC106771722	12	1180.69	0.00E+00±0.00E+00	5.08E+07±4.86E+06
SSYITGQVLHPNGGTIVNG	A0A1S3V523	NADPH-dependent aldehyde reductase 1, chloroplastic	19	1912.96	0.00E+00±0.00E+00	4.68E+07±4.30E+06
SLEGATVAF	A0A1S3V523	NADPH-dependent aldehyde reductase 1, chloroplastic	9	893.449	0.00E+00±0.00E+00	3.69E+07±2.07E+06
GKIALITGGDSGIGRA	A0A1S3V523	NADPH-dependent aldehyde reductase 1, chloroplastic	16	1484.83	0.00E+00±0.00E+00	1.32E+07±1.24E+06
SYITGQVLHPNGGTIVN	A0A1S3V523	NADPH-dependent aldehyde reductase 1, chloroplastic	17	1768.91	0.00E+00±0.00E+00	4.85E+07±3.47E+07
VSKGIRVNGVAPGPIWTP	A0A1S3V523	NADPH-dependent aldehyde reductase 1, chloroplastic	18	1847.04	0.00E+00±0.00E+00	3.76E+07±2.34E+06
AAKNSLVKGSDYAKNEIQRLQ	A0A1S3V6A6	probable protein disulfide-isomerase A6	21	2332.25	0.00E+00±0.00E+00	6.06E+07±6.71E+06
RILDKSVSPAKADEFTLK	A0A1S3V6A6	probable protein disulfide-isomerase A6	18	2017.12	0.00E+00±0.00E+00	2.60E+07±3.52E+06
GSDYAKNEIQRLQ	A0A1S3V6A6	probable protein disulfide-isomerase A6	13	1520.76	0.00E+00±0.00E+00	2.20E+07±2.82E+06
AKDPVRVLVTGAAGQIGY	A0A1S3V6Q0	Malate dehydrogenase (EC 1.1.1.37)	18	1814.01	0.00E+00±0.00E+00	4.71E+07±1.42E+07
AKDPVRVLVTGAAGQIGYA	A0A1S3V6Q0	Malate dehydrogenase (EC 1.1.1.37)	19	1885.04	0.00E+00±0.00E+00	1.46E+07±1.04E+07
TIVQGLPIDEFSRK	A0A1S3V6Q0	Malate dehydrogenase (EC 1.1.1.37)	14	1601.88	0.00E+00±0.00E+00	1.17E+07±8.66E+06
VSIYKSQASALEKHAAAN	A0A1S3V6Q0	Malate dehydrogenase (EC 1.1.1.37)	18	1886.98	0.00E+00±0.00E+00	6.48E+05±9.17E+05
PLLKGVVATTDVVE	A0A1S3V6Q0	Malate dehydrogenase (EC 1.1.1.37)	14	1439.82	0.00E+00±0.00E+00	1.35E+07±1.98E+06
RIDDAVARIL	A0A1S3V750	uncharacterized protein LOC106772324	10	1140.66	0.00E+00±0.00E+00	1.68E+07±2.39E+06
EYLKYKDPKVPLNVRISDL	A0A1S3V750	uncharacterized protein LOC106772324	19	2289.27	0.00E+00±0.00E+00	1.68E+07±1.30E+07
NVRISDLLKRM	A0A1S3V750	uncharacterized protein LOC106772324	11	1343.77	0.00E+00±0.00E+00	7.76E+06±5.90E+06
TTRSPTFLGLEPT	A0A1S3V7S3	subtilisin-like protease SBT1.3	13	1418.74	0.00E+00±0.00E+00	1.24E+08±8.76E+07
TTRSPTFLGLEPTQST	A0A1S3V7S3	subtilisin-like protease SBT1.3	16	1734.88	0.00E+00±0.00E+00	3.83E+07±2.85E+06
TTRSPTFLGLEPTQS	A0A1S3V7S3	subtilisin-like protease SBT1.3	15	1633.83	0.00E+00±0.00E+00	9.23E+06±6.67E+06
SPEVPFTVDDSEAGLLK	A0A1S3V8I0	Carboxypeptidase (EC 3.4.16.-)	17	1802.89	0.00E+00±0.00E+00	2.30E+08±1.66E+07
MLKRWTQGTLSESGDDAEK	A0A1S3V8I0	Carboxypeptidase (EC 3.4.16.-)	19	2151.03	0.00E+00±0.00E+00	1.28E+07±1.37E+06
ERFEDGWENRWVK	A0A1S3V8L4	Calreticulin	13	1749.82	0.00E+00±0.00E+00	4.01E+07±1.22E+06
AVITDAIKDGVGRPRPDFF	A0A1S3V9F0	lipid phosphate phosphatase 2	19	2073.1	0.00E+00±0.00E+00	1.29E+07±9.15E+06
ATVPGQLVWEIVKKNNS	A0A1S3V9X3	60S ribosomal protein L28-2	17	1882.03	0.00E+00±0.00E+00	6.29E+07±8.94E+06
ATVPGQLVWEIVKK	A0A1S3V9X3	60S ribosomal protein L28-2	14	1566.91	0.00E+00±0.00E+00	4.07E+07±2.51E+06
ATVPGQLVWEIVKKN	A0A1S3V9X3	60S ribosomal protein L28-2	15	1680.96	0.00E+00±0.00E+00	3.58E+07±3.39E+06
ATVPGQLVWEIVKKNN	A0A1S3V9X3	60S ribosomal protein L28-2	16	1795	0.00E+00±0.00E+00	2.13E+07±5.59E+06
PVPVQPTFAFNRRY	A0A1S3VC36	40S ribosomal protein S17-2-like	14	1690.89	0.00E+00±0.00E+00	7.06E+06±9.99E+06
ADRLARMKVNYMKEGMRTS	A0A1S3VFE7	Pre-mRNA cleavage factor Im 25 kDa subunit	19	2256.13	0.00E+00±0.00E+00	1.16E+08±9.69E+06
ADKAVTIRTRKFMTNRLL	A0A1S3VH43	40S ribosomal protein S24	18	2133.22	0.00E+00±0.00E+00	2.71E+07±7.35E+06
ADKAVTIRTRKFMTN	A0A1S3VH43	40S ribosomal protein S24	15	1750.95	0.00E+00±0.00E+00	1.97E+07±2.31E+06
PLIGAALAAL	A0A1S3VI54	probable aquaporin TIP-type alpha	10	908.569	0.00E+00±0.00E+00	2.46E+07±1.24E+06
YAVIPIEPPPHHHQ	A0A1S3VI54	probable aquaporin TIP-type alpha	14	1633.84	0.00E+00±0.00E+00	5.74E+06±8.11E+06
DDKEESVLNGINSYRQTKKLTPLVE	A0A1S3VIK1	uncharacterized GPI-anchored protein At5g19250	25	2875.49	0.00E+00±0.00E+00	4.62E+07±3.41E+07
DDKEESVLNGINSYR	A0A1S3VIK1	uncharacterized GPI-anchored protein At5g19250	15	1737.82	0.00E+00±0.00E+00	2.27E+07±6.36E+06
RFYPTVSGGGNIPNLK	A0A1S3VIK1	uncharacterized GPI-anchored protein At5g19250	16	1718.91	0.00E+00±0.00E+00	2.67E+06±3.78E+06
TITPQGEYNVRVNSIRINQY	A0A1S3VIR8	basic 7S globulin 2-like	20	2364.22	0.00E+00±0.00E+00	9.15E+08±2.39E+07
TITPQGEYNVRVN	A0A1S3VIR8	basic 7S globulin 2-like	13	1489.75	0.00E+00±0.00E+00	4.31E+08±8.25E+07
STTVGHSGGTMISTSTPHMVL	A0A1S3VIR8	basic 7S globulin 2-like	21	2100	0.00E+00±0.00E+00	2.24E+08±1.42E+07
NYVMNPAYVLVLPTQKDASTGLH	A0A1S3VIR8	basic 7S globulin 2-like	23	2530.29	0.00E+00±0.00E+00	1.59E+08±2.24E+07
GEYNVRVNSIRINQY	A0A1S3VIR8	basic 7S globulin 2-like	15	1823.93	0.00E+00±0.00E+00	1.36E+08±1.65E+07
TITPQGEYNVRVNSIRIN	A0A1S3VIR8	basic 7S globulin 2-like	18	2073.1	0.00E+00±0.00E+00	1.12E+08±3.44E+06
GLGELGQDVLAIH	A0A1S3VIR8	basic 7S globulin 2-like	13	1320.7	0.00E+00±0.00E+00	6.73E+07±9.73E+06
SIRINQYSVTPV	A0A1S3VIR8	basic 7S globulin 2-like	12	1375.75	0.00E+00±0.00E+00	5.88E+07±4.65E+06
TITPQGEYNVRVNSIRINQYSVTP	A0A1S3VIR8	basic 7S globulin 2-like	24	2748.42	0.00E+00±0.00E+00	5.23E+07±2.17E+06
QNGLGELGQDVLAIH	A0A1S3VIR8	basic 7S globulin 2-like	15	1562.81	0.00E+00±0.00E+00	4.16E+07±6.99E+06
TITPQGEYNVRVNSIRINQYS	A0A1S3VIR8	basic 7S globulin 2-like	21	2451.25	0.00E+00±0.00E+00	3.97E+07±2.61E+06
TITPQGEYNVRVNSIRINQYSVTPV	A0A1S3VIR8	basic 7S globulin 2-like	25	2847.49	0.00E+00±0.00E+00	3.69E+07±5.22E+07
TITPQGEYNVRVNSIR	A0A1S3VIR8	basic 7S globulin 2-like	16	1845.97	0.00E+00±0.00E+00	3.17E+07±4.40E+05
SIRINQYSVTP	A0A1S3VIR8	basic 7S globulin 2-like	11	1276.68	0.00E+00±0.00E+00	2.91E+07±1.73E+06
IRINQYSVTPV	A0A1S3VIR8	basic 7S globulin 2-like	11	1288.71	0.00E+00±0.00E+00	2.89E+07±3.18E+06
VQVFAQQLPKQ	A0A1S3VIR8	basic 7S globulin 2-like	11	1284.72	0.00E+00±0.00E+00	1.98E+07±6.67E+06
TITPQGEYNVRVNSIRINQ	A0A1S3VIR8	basic 7S globulin 2-like	19	2201.16	0.00E+00±0.00E+00	1.87E+07±3.73E+06
NYVMNPAYVLVLPT	A0A1S3VIR8	basic 7S globulin 2-like	14	1592.83	0.00E+00±0.00E+00	1.76E+07±1.25E+07
STTVGHSGGTMISTSTPH	A0A1S3VIR8	basic 7S globulin 2-like	18	1756.81	0.00E+00±0.00E+00	1.74E+07±4.60E+06
SIRINQYSVTPVR	A0A1S3VIR8	basic 7S globulin 2-like	13	1531.85	0.00E+00±0.00E+00	1.23E+07±8.73E+06
STTVGHSGGTMISTSTPHMVLQQ	A0A1S3VIR8	basic 7S globulin 2-like	23	2356.12	0.00E+00±0.00E+00	8.20E+06±1.16E+07
STNPVTQQNGLGELGQDVLAIH	A0A1S3VIR8	basic 7S globulin 2-like	22	2290.16	0.00E+00±0.00E+00	8.06E+06±1.14E+07
AYTPLTITPQGEYNVRVN	A0A1S3VIR8	basic 7S globulin 2-like	18	2035.04	0.00E+00±0.00E+00	7.42E+06±1.05E+07
AEITIGARQLEEN	A0A1S3VIR8	basic 7S globulin 2-like	13	1442.74	0.00E+00±0.00E+00	4.80E+06±6.79E+06
TITPQGEYNVR	A0A1S3VIR8	basic 7S globulin 2-like	11	1276.64	0.00E+00±0.00E+00	4.41E+06±3.12E+06
TITPQGEYNVRVNS	A0A1S3VIR8	basic 7S globulin 2-like	14	1576.78	0.00E+00±0.00E+00	1.61E+06±2.27E+06
INAASDAISELPSLN	A0A1S3VJD9	transcription factor TCP2	15	1513.76	0.00E+00±0.00E+00	1.22E+08±2.29E+06
LSQTTRPGKFPSLLF	A0A1S3VLN6	probable peroxygenase 5 isoform X2	15	1690.94	0.00E+00±0.00E+00	3.70E+07±1.07E+07
LSKSHLALPIQL	A0A1S3VM20	basic 7S globulin isoform X2	12	1318.8	0.00E+00±0.00E+00	3.07E+07±1.61E+06
FTRDGQIYDHLVK	A0A1S3VTL5	oil body-associated protein 1A	13	1590.82	0.00E+00±0.00E+00	6.41E+07±9.76E+06
TRLREVDLNADSTPPSATR	A0A1S3VTL5	oil body-associated protein 1A	19	2098.08	0.00E+00±0.00E+00	2.96E+06±2.10E+06
YITGPEHGIHP	A0A1S3VTL5	oil body-associated protein 1A	11	1219.6	0.00E+00±0.00E+00	1.63E+06±2.31E+06
LTLPDEEKPLWHSH	A0A1S3VTL5	oil body-associated protein 1A	14	1700.85	0.00E+00±0.00E+00	1.51E+06±2.13E+06
RALNIDQDIANKLISPDDEMKQIVK	A0A1S3VTQ0	glycinin G4	25	2866.52	0.00E+00±0.00E+00	1.23E+09±4.34E+08
QAEEEGGNVLSGFGKRFLA	A0A1S3VTQ0	glycinin G4	19	2008	0.00E+00±0.00E+00	7.10E+08±6.89E+07
QAEEEGGNVLSGFGKRFL	A0A1S3VTQ0	glycinin G4	18	1936.96	0.00E+00±0.00E+00	6.77E+08±6.74E+07
EEGGNVLSGFGKRF	A0A1S3VTQ0	glycinin G4	14	1495.74	0.00E+00±0.00E+00	6.47E+08±8.15E+06
LNIDQDIANKLISPDDE	A0A1S3VTQ0	glycinin G4	17	1911.94	0.00E+00±0.00E+00	6.26E+08±7.01E+07
ARALNIDQDIANKLISPDDEMKQ	A0A1S3VTQ0	glycinin G4	23	2597.31	0.00E+00±0.00E+00	5.10E+08±2.10E+07
ARALNIDQDIANKLISPDDEMK	A0A1S3VTQ0	glycinin G4	22	2469.25	0.00E+00±0.00E+00	4.62E+08±1.43E+08
RALNIDQDIANKLISPD	A0A1S3VTQ0	glycinin G4	17	1895.01	0.00E+00±0.00E+00	4.44E+08±3.15E+08
NIDQDIANKLISPDDEMKQ	A0A1S3VTQ0	glycinin G4	19	2186.05	0.00E+00±0.00E+00	4.05E+08±2.07E+07
ARALNIDQDIANKLISPDDE	A0A1S3VTQ0	glycinin G4	20	2210.12	0.00E+00±0.00E+00	3.77E+08±2.67E+08
LNIDQDIANKLISPDDEMKQ	A0A1S3VTQ0	glycinin G4	20	2299.14	0.00E+00±0.00E+00	3.54E+08±1.28E+08
LNIDQDIANKLISPDDEMKQIVK	A0A1S3VTQ0	glycinin G4	23	2639.38	0.00E+00±0.00E+00	2.92E+08±3.31E+07
EEGGNVLSGFGKRFL	A0A1S3VTQ0	glycinin G4	15	1608.83	0.00E+00±0.00E+00	2.85E+08±9.37E+07
KLISPDDEMKQIVKLKEG	A0A1S3VTQ0	glycinin G4	18	2070.14	0.00E+00±0.00E+00	2.60E+08±6.43E+07
KLISPDDEMKQIVKLK	A0A1S3VTQ0	glycinin G4	16	1884.08	0.00E+00±0.00E+00	2.47E+08±1.41E+07
QSQVYDLKYNGNWGPLANPVQSQDQ	A0A1S3VTQ0	glycinin G4	25	2848.34	0.00E+00±0.00E+00	2.35E+08±3.95E+07
EEGGNVLSGFGKRFLA	A0A1S3VTQ0	glycinin G4	16	1679.86	0.00E+00±0.00E+00	2.31E+08±2.47E+07
EEEGGNVLSGFGKRFL	A0A1S3VTQ0	glycinin G4	16	1737.87	0.00E+00±0.00E+00	2.17E+08±3.90E+07
ALNIDQDIANKLISPDDE	A0A1S3VTQ0	glycinin G4	18	1982.98	0.00E+00±0.00E+00	2.10E+08±5.96E+06
QQQQAEEEGGNVLSGFGKRFL	A0A1S3VTQ0	glycinin G4	21	2321.14	0.00E+00±0.00E+00	1.86E+08±3.26E+07
ALNIDQDIANKLISPDDEMK	A0A1S3VTQ0	glycinin G4	20	2242.12	0.00E+00±0.00E+00	1.72E+08±1.18E+06
EEEGGNVLSGFGKRFLA	A0A1S3VTQ0	glycinin G4	17	1808.91	0.00E+00±0.00E+00	1.72E+08±1.52E+07
LNIDQDIANKLISPD	A0A1S3VTQ0	glycinin G4	15	1667.87	0.00E+00±0.00E+00	1.52E+08±1.60E+07
NIDQDIANKLISPDDEMK	A0A1S3VTQ0	glycinin G4	18	2057.99	0.00E+00±0.00E+00	1.48E+08±6.06E+07
ALNIDQDIANKLISPDDEMKQ	A0A1S3VTQ0	glycinin G4	21	2370.17	0.00E+00±0.00E+00	1.45E+08±2.44E+07
EKQQQQAEEEGGNVLSGFGKRFL	A0A1S3VTQ0	glycinin G4	23	2578.28	0.00E+00±0.00E+00	1.45E+08±1.03E+08
YNGNWGPLANPVQSQDQ	A0A1S3VTQ0	glycinin G4	17	1886.85	0.00E+00±0.00E+00	1.20E+08±8.54E+07
EGLSVISPKWQ	A0A1S3VTQ0	glycinin G4	11	1242.66	0.00E+00±0.00E+00	1.12E+08±7.96E+07
EKQQQQAEEEGGNVLSGFGKRFLA	A0A1S3VTQ0	glycinin G4	24	2649.31	0.00E+00±0.00E+00	1.05E+08±4.12E+07
ARALNIDQDIANKL	A0A1S3VTQ0	glycinin G4	14	1553.85	0.00E+00±0.00E+00	1.05E+08±1.17E+07
QQQAEEEGGNVLSGFGKRFLA	A0A1S3VTQ0	glycinin G4	21	2264.12	0.00E+00±0.00E+00	1.05E+08±7.17E+06
AEVLANIYKLK	A0A1S3VTQ0	glycinin G4	11	1260.74	0.00E+00±0.00E+00	8.99E+07±1.48E+07
ARALNIDQDIANKLISPD	A0A1S3VTQ0	glycinin G4	18	1966.05	0.00E+00±0.00E+00	8.66E+07±6.18E+07
NIDQDIANKLISPDDEMKQIVK	A0A1S3VTQ0	glycinin G4	22	2526.3	0.00E+00±0.00E+00	7.95E+07±5.09E+06
VYDLKYNGNWGPLANPVQSQDQ	A0A1S3VTQ0	glycinin G4	22	2505.19	0.00E+00±0.00E+00	7.38E+07±1.72E+07
FNIARPKSADFYNPKAGRIK	A0A1S3VTQ0	glycinin G4	20	2292.25	0.00E+00±0.00E+00	7.19E+07±1.50E+07
RALNIDQDIANKLISPDDEM	A0A1S3VTQ0	glycinin G4	20	2270.12	0.00E+00±0.00E+00	6.88E+07±2.23E+07
QQQAEEEGGNVLSGFGKRFL	A0A1S3VTQ0	glycinin G4	20	2193.08	0.00E+00±0.00E+00	6.82E+07±9.04E+06
FNIARPKSADFYNPKAGRIKNLN	A0A1S3VTQ0	glycinin G4	23	2633.42	0.00E+00±0.00E+00	6.63E+07±3.93E+06
KLISPDDEMKQIVKLKEGLS	A0A1S3VTQ0	glycinin G4	20	2270.26	0.00E+00±0.00E+00	6.53E+07±4.63E+07
NEGIMVFDDELSKGQL	A0A1S3VTQ0	glycinin G4	16	1793.85	0.00E+00±0.00E+00	5.93E+07±1.73E+07
NIDQDIANKLISPD	A0A1S3VTQ0	glycinin G4	14	1554.79	0.00E+00±0.00E+00	5.61E+07±3.96E+07
HRPAQEDVERGEAHEEWETRPSKD	A0A1S3VTQ0	glycinin G4	24	2887.32	0.00E+00±0.00E+00	5.44E+07±7.39E+06
RALNIDQDIANKLISP	A0A1S3VTQ0	glycinin G4	16	1779.98	0.00E+00±0.00E+00	5.43E+07±1.47E+07
AEEEGGNVLSGFGKR	A0A1S3VTQ0	glycinin G4	15	1548.75	0.00E+00±0.00E+00	5.40E+07±3.62E+06
RALNIDQDIANKLISPDDEMKQI	A0A1S3VTQ0	glycinin G4	23	2639.36	0.00E+00±0.00E+00	5.22E+07±1.74E+07
NLNSQSLPALR	A0A1S3VTQ0	glycinin G4	11	1211.66	0.00E+00±0.00E+00	4.12E+07±1.74E+06
ALNIDQDIANKLISPD	A0A1S3VTQ0	glycinin G4	16	1738.91	0.00E+00±0.00E+00	4.10E+07±7.23E+06
ETFRAFPAEVLA	A0A1S3VTQ0	glycinin G4	12	1349.7	0.00E+00±0.00E+00	3.88E+07±6.37E+06
KRFLARALNIDQDIAN	A0A1S3VTQ0	glycinin G4	16	1857.02	0.00E+00±0.00E+00	3.67E+07±4.28E+06
RALNIDQDIANKLISPDD	A0A1S3VTQ0	glycinin G4	18	2010.04	0.00E+00±0.00E+00	3.64E+07±2.70E+07
IDQDIANKLISPD	A0A1S3VTQ0	glycinin G4	13	1440.75	0.00E+00±0.00E+00	3.39E+07±7.96E+06
AFPAEVLANIYKLK	A0A1S3VTQ0	glycinin G4	14	1575.9	0.00E+00±0.00E+00	3.07E+07±7.11E+06
RALNIDQDIANKLISPDDEMKQIV	A0A1S3VTQ0	glycinin G4	24	2738.43	0.00E+00±0.00E+00	2.99E+07±6.15E+06
DLKYNGNWGPLANPVQSQDQ	A0A1S3VTQ0	glycinin G4	20	2243.06	0.00E+00±0.00E+00	2.97E+07±2.10E+07
IDQDIANKLISPDDEMKQIVKLKEG	A0A1S3VTQ0	glycinin G4	25	2839.5	0.00E+00±0.00E+00	2.92E+07±2.00E+06
SQSLPALRNFGL	A0A1S3VTQ0	glycinin G4	12	1301.71	0.00E+00±0.00E+00	2.91E+07±4.93E+06
RPKSADFYNPKAGRIK	A0A1S3VTQ0	glycinin G4	16	1847.02	0.00E+00±0.00E+00	2.86E+07±8.88E+05
IDQDIANKLISPDDEMKQIVKLK	A0A1S3VTQ0	glycinin G4	23	2653.44	0.00E+00±0.00E+00	2.81E+07±3.98E+07
RALNIDQDIANKLI	A0A1S3VTQ0	glycinin G4	14	1595.9	0.00E+00±0.00E+00	2.74E+07±3.83E+06
GNWGPLANPVQSQDQ	A0A1S3VTQ0	glycinin G4	15	1609.75	0.00E+00±0.00E+00	2.26E+07±3.20E+07
IARPKSADFYNPKAGRIKNLN	A0A1S3VTQ0	glycinin G4	21	2372.31	0.00E+00±0.00E+00	2.12E+07±1.48E+06
AEEEGGNVLSGFGKRFLAR	A0A1S3VTQ0	glycinin G4	19	2036.04	0.00E+00±0.00E+00	1.96E+07±1.50E+07
QQAEEEGGNVLSGFGKR	A0A1S3VTQ0	glycinin G4	17	1804.87	0.00E+00±0.00E+00	1.94E+07±1.55E+07
EHRPAQEDVERGEAHEEWET	A0A1S3VTQ0	glycinin G4	20	2433.06	0.00E+00±0.00E+00	1.64E+07±7.43E+06
NIYKLKQSQVYDLK	A0A1S3VTQ0	glycinin G4	14	1738.96	0.00E+00±0.00E+00	1.36E+07±1.86E+06
TNDNAVTSYLKETFR	A0A1S3VTQ0	glycinin G4	15	1757.86	0.00E+00±0.00E+00	1.28E+07±1.84E+06
QSQVYDLKYNGNWGPLANPVQ	A0A1S3VTQ0	glycinin G4	21	2390.17	0.00E+00±0.00E+00	1.14E+07±1.61E+07
RSRHHHDEDEDEDEDEEEKPRR	A0A1S3VTQ0	glycinin G4	22	2844.2	0.00E+00±0.00E+00	1.05E+07±8.00E+06
IARPKSADFYNPKAGRIK	A0A1S3VTQ0	glycinin G4	18	2031.14	0.00E+00±0.00E+00	1.02E+07±7.67E+06
AEEEGGNVLSGFGKRFLARA	A0A1S3VTQ0	glycinin G4	20	2107.08	0.00E+00±0.00E+00	8.77E+06±1.24E+07
RALNIDQDIANKLIS	A0A1S3VTQ0	glycinin G4	15	1682.93	0.00E+00±0.00E+00	4.08E+06±5.76E+06
HRPAQEDVERGEAHEEWETRPS	A0A1S3VTQ0	glycinin G4	22	2644.2	0.00E+00±0.00E+00	2.75E+06±1.99E+06
EAHEEWETRPSKDKRHG	A0A1S3VTQ0	glycinin G4	17	2090.99	0.00E+00±0.00E+00	2.27E+06±1.68E+06
GEGHRGVEVEEDESDESVRHKTR	A0A1S3VTQ0	glycinin G4	23	2636.22	0.00E+00±0.00E+00	1.77E+06±2.51E+06
HVHKEEEKEIEPLPPRRS	A0A1S3VTQ0	glycinin G4	18	2209.16	0.00E+00±0.00E+00	1.57E+06±2.22E+06
ILTDAAHLLSDVAA	A0A1S3VTX2	metal tolerance protein 1	14	1408.76	0.00E+00±0.00E+00	2.57E+07±1.82E+07
VLLPKELFKGE	A0A1S3VYT1	fasciclin-like arabinogalactan protein 1	11	1271.75	0.00E+00±0.00E+00	2.61E+07±8.33E+06
KITDTIIDEQPLAVF	A0A1S3VYT1	fasciclin-like arabinogalactan protein 1	15	1701.92	0.00E+00±0.00E+00	2.57E+07±1.64E+06
LDVAPLTLGIETVGGVMTKLIPRN	A0A1S3VZR7	luminal-binding protein	24	2506.42	0.00E+00±0.00E+00	3.51E+07±2.51E+07
DLFRKTMGPVKKAMEDAGLQKN	A0A1S3VZR7	luminal-binding protein	22	2476.29	0.00E+00±0.00E+00	2.98E+06±4.21E+06
VGGVMTKLIPRN	A0A1S3VZR7	luminal-binding protein	12	1283.74	0.00E+00±0.00E+00	1.85E+06±1.31E+06
KQSTSHFVDAQPEEQQR	A0A1S3VZX2	beta-conglycinin, beta chain-like isoform X1	17	2013.95	0.00E+00±0.00E+00	1.69E+07±2.01E+06
EFYEITPKKNPQLK	A0A1S3VZX2	beta-conglycinin, beta chain-like isoform X1	14	1733.94	0.00E+00±0.00E+00	6.30E+06±4.49E+06
TSHFVDAQPEEQQR	A0A1S3VZX2	beta-conglycinin, beta chain-like isoform X1	14	1670.76	0.00E+00±0.00E+00	3.58E+06±3.69E+05
STSHFVDAQPEEQQREEGPKGRKG	A0A1S3VZX2	beta-conglycinin, beta chain-like isoform X1	24	2696.29	0.00E+00±0.00E+00	1.16E+06±1.63E+06
SHFVDAQPEEQQREEGPKGRKG	A0A1S3VZX2	beta-conglycinin, beta chain-like isoform X1	22	2508.21	0.00E+00±0.00E+00	7.13E+05±1.01E+06
SEDQPFNLRNQKPIYS	A0A1S3VZX2	beta-conglycinin, beta chain-like isoform X1	16	1934.95	0.00E+00±0.00E+00	1.08E+08±1.60E+07
SEDQPFNLRNQKPIYSN	A0A1S3VZX2	beta-conglycinin, beta chain-like isoform X1	17	2048.99	0.00E+00±0.00E+00	4.83E+07±2.12E+06
SLSSEDQPFNLR	A0A1S3VZX2	beta-conglycinin, beta chain-like isoform X1	12	1391.67	0.00E+00±0.00E+00	3.26E+07±3.69E+06
KSLSSEDQPFNLR	A0A1S3VZX2	beta-conglycinin, beta chain-like isoform X1	13	1519.76	0.00E+00±0.00E+00	1.05E+07±1.53E+06
SSEDQPFNLR	A0A1S3VZX2	beta-conglycinin, beta chain-like isoform X1	10	1191.55	0.00E+00±0.00E+00	5.07E+06±7.17E+06
SLFKNPNGHIRLLQ	A0A1S3W032	beta-conglycinin, alpha' chain	14	1635.92	0.00E+00±0.00E+00	3.83E+08±2.81E+07
ISSKDKPFNLR	A0A1S3W032	beta-conglycinin, alpha' chain	11	1303.72	0.00E+00±0.00E+00	1.20E+08±1.15E+07
SRKQNNPFHFSSNRFH	A0A1S3W032	beta-conglycinin, alpha' chain	16	2001.97	0.00E+00±0.00E+00	1.20E+08±6.28E+06
FKNPNGHIRLLQ	A0A1S3W032	beta-conglycinin, alpha' chain	12	1435.8	0.00E+00±0.00E+00	8.76E+07±7.80E+06
NPNGHIRLLQ	A0A1S3W032	beta-conglycinin, alpha' chain	10	1160.64	0.00E+00±0.00E+00	6.48E+07±1.43E+07
ASFDTQFKEINRVL	A0A1S3W032	beta-conglycinin, alpha' chain	14	1666.87	0.00E+00±0.00E+00	6.14E+07±5.43E+06
ASFDTQFKEINRVLFGEEG	A0A1S3W032	beta-conglycinin, alpha' chain	19	2186.06	0.00E+00±0.00E+00	5.43E+07±2.73E+07
LSKEQIRELS	A0A1S3W032	beta-conglycinin, alpha' chain	10	1201.67	0.00E+00±0.00E+00	4.73E+07±1.18E+06
KNPNGHIRLLQ	A0A1S3W032	beta-conglycinin, alpha' chain	11	1288.74	0.00E+00±0.00E+00	4.61E+07±7.42E+06
RFDQQSKQLQNLQDYRLLE	A0A1S3W032	beta-conglycinin, alpha' chain	19	2421.24	0.00E+00±0.00E+00	4.21E+07±3.04E+06
STEAQQSYLQGFSKKTLE	A0A1S3W032	beta-conglycinin, alpha' chain	18	2044.01	0.00E+00±0.00E+00	2.86E+07±4.36E+06
RKQNNPFHFSSNRFH	A0A1S3W032	beta-conglycinin, alpha' chain	15	1914.93	0.00E+00±0.00E+00	2.79E+07±8.60E+06
LSKEQIRELSKHAK	A0A1S3W032	beta-conglycinin, alpha' chain	14	1665.95	0.00E+00±0.00E+00	1.96E+07±2.13E+06
EEKQEGVIVKLSKE	A0A1S3W032	beta-conglycinin, alpha' chain	14	1614.88	0.00E+00±0.00E+00	1.70E+07±1.99E+06
SSRKQNNPFHFSSNRFH	A0A1S3W032	beta-conglycinin, alpha' chain	17	2089	0.00E+00±0.00E+00	1.70E+07±2.46E+06
LINPDNEETLKVM	A0A1S3W032	beta-conglycinin, alpha' chain	13	1514.77	0.00E+00±0.00E+00	1.56E+07±2.13E+06
SRKQNNPFHFSSNRF	A0A1S3W032	beta-conglycinin, alpha' chain	15	1864.91	0.00E+00±0.00E+00	1.56E+07±3.39E+06
VAFPGSGEETEKLIKKQTE	A0A1S3W032	beta-conglycinin, alpha' chain	19	2090.09	0.00E+00±0.00E+00	1.28E+07±5.24E+05
YEITPEKNPQLRDMDV	A0A1S3W032	beta-conglycinin, alpha' chain	16	1946.94	0.00E+00±0.00E+00	8.94E+06±6.34E+06
SSKDKPFNLR	A0A1S3W032	beta-conglycinin, alpha' chain	10	1190.64	0.00E+00±0.00E+00	6.96E+06±2.09E+05
KFYEITPEKNPQLR	A0A1S3W032	beta-conglycinin, alpha' chain	14	1761.94	0.00E+00±0.00E+00	6.54E+06±4.67E+05
RFDQQSKQLQNLQ	A0A1S3W032	beta-conglycinin, alpha' chain	13	1631.84	0.00E+00±0.00E+00	6.20E+06±1.20E+06
TISSKDKPFNLR	A0A1S3W032	beta-conglycinin, alpha' chain	12	1404.77	0.00E+00±0.00E+00	5.00E+06±5.10E+06
HQEGEHSLPTHHEEEDEDESRQPRP	A0A1S3W032	beta-conglycinin, alpha' chain	25	3004.29	0.00E+00±0.00E+00	3.90E+06±2.92E+06
HSLPTHHEEEDEDESR	A0A1S3W032	beta-conglycinin, alpha' chain	16	1945.8	0.00E+00±0.00E+00	2.22E+06±3.14E+06
QRFDQQSKQLQNLQ	A0A1S3W032	beta-conglycinin, alpha' chain	14	1759.9	0.00E+00±0.00E+00	1.44E+06±2.04E+06
GTISRIISTKG	A0A1S3W1G2	ketol-acid reductoisomerase, chloroplastic	11	1131.66	0.00E+00±0.00E+00	1.30E+06±1.84E+06
HIYDFIKKF	A0A3P9QN21	bifunctional epoxide hydrolase 2-like (EC 3.3.2.-)	9	1209.65	0.00E+00±0.00E+00	3.95E+07±9.86E+05
MEGVEHRTVEVN	A0A3P9QN21	bifunctional epoxide hydrolase 2-like (EC 3.3.2.-)	12	1398.66	0.00E+00±0.00E+00	1.19E+07±2.67E+06
SLKRTNIGFLM	A0A3Q0EHQ4	vicilin-like seed storage protein At2g18540	11	1278.71	0.00E+00±0.00E+00	1.88E+08±2.72E+07
SLKRTNIGFL	A0A3Q0EHQ4	vicilin-like seed storage protein At2g18540	10	1147.67	0.00E+00±0.00E+00	4.85E+07±7.73E+06
SLKRTNIGF	A0A3Q0EHQ4	vicilin-like seed storage protein At2g18540	9	1034.59	0.00E+00±0.00E+00	2.79E+07±2.38E+06
TLEKYNILDHEPDFKNRYGRSVA	A0A3Q0EHQ4	vicilin-like seed storage protein At2g18540	23	2764.39	0.00E+00±0.00E+00	2.69E+07±1.92E+07
EDPTWWERPRRE	A0A3Q0EHQ4	vicilin-like seed storage protein At2g18540	12	1655.78	0.00E+00±0.00E+00	2.39E+07±1.69E+07
TLEKYNIL	A0A3Q0EHQ4	vicilin-like seed storage protein At2g18540	8	992.554	0.00E+00±0.00E+00	1.97E+07±3.16E+06
VNAGDAFVVPRFHS	A0A3Q0EHQ4	vicilin-like seed storage protein At2g18540	14	1514.76	0.00E+00±0.00E+00	1.66E+07±1.88E+06
EGKEEDPTWWERPRRE	A0A3Q0EHQ4	vicilin-like seed storage protein At2g18540	16	2098.98	0.00E+00±0.00E+00	1.12E+07±8.12E+06
KKRQEEEQSEGKEEDPTWWERPRRE	A0A3Q0EHQ4	vicilin-like seed storage protein At2g18540	25	3241.55	0.00E+00±0.00E+00	1.01E+07±1.42E+07
TLEKYNILDHEPDFKNRYGR	A0A3Q0EHQ4	vicilin-like seed storage protein At2g18540	20	2507.26	0.00E+00±0.00E+00	6.31E+06±5.96E+06
GEGEEEAAAQKEQEQAKREQ	A0A3Q0EHQ4	vicilin-like seed storage protein At2g18540	20	2244.03	0.00E+00±0.00E+00	1.44E+06±1.04E+06
IEKQSTSHFVDAQPEEQQKEEDRN	A0A3Q0EQW6	beta-conglycinin, beta chain-like	24	2871.33	0.00E+00±0.00E+00	1.57E+06±2.22E+06
IPTEVLDLA	A0A3Q0EQW6	beta-conglycinin, beta chain-like	9	969.538	0.00E+00±0.00E+00	2.99E+07±2.23E+06
RFDQRSKQMQNLENYRVVEF	A0A3Q0EQW6	beta-conglycinin, beta chain-like	20	2586.28	0.00E+00±0.00E+00	1.06E+08±1.08E+07
VLQRFDQRSKQMQNLENYRVVEF	A0A3Q0EQW6	beta-conglycinin, beta chain-like	23	2926.49	0.00E+00±0.00E+00	1.82E+07±1.46E+07
STEAQQSYLQGFSKNILE	A0A3Q0EQW6	beta-conglycinin, beta chain-like	18	2042	0.00E+00±0.00E+00	1.73E+08±2.83E+07
RFDQRSKQMQNLENYRVVE	A0A3Q0EQW6	beta-conglycinin, beta chain-like	19	2439.21	0.00E+00±0.00E+00	1.02E+08±9.23E+06
VLQRFDQRSKQMQNLE	A0A3Q0EQW6	beta-conglycinin, beta chain-like	16	2019.03	0.00E+00±0.00E+00	9.29E+07±1.18E+07
LAVPVNNPHRFQDF	A0A3Q0EQW6	beta-conglycinin, beta chain-like	14	1652.84	0.00E+00±0.00E+00	6.83E+07±2.13E+06
RFDQRSKQMQNLENYR	A0A3Q0EQW6	beta-conglycinin, beta chain-like	16	2112.03	0.00E+00±0.00E+00	5.60E+07±5.48E+06
GKNNPFYFN	A0A3Q0EQW6	beta-conglycinin, beta chain-like	9	1099.51	0.00E+00±0.00E+00	3.32E+07±2.81E+06
QRFDQRSKQMQNLE	A0A3Q0EQW6	beta-conglycinin, beta chain-like	14	1806.88	0.00E+00±0.00E+00	1.02E+07±4.61E+05
DQRSKQMQNLENYR	A0A3Q0EQW6	beta-conglycinin, beta chain-like	14	1808.86	0.00E+00±0.00E+00	9.87E+06±7.22E+05
VLQRFDQRSKQMQNLENYRV	A0A3Q0EQW6	beta-conglycinin, beta chain-like	20	2551.31	0.00E+00±0.00E+00	6.78E+06±5.45E+06
LAVPVNNPHRFQD	A0A3Q0EQW6	beta-conglycinin, beta chain-like	13	1505.77	0.00E+00±0.00E+00	6.24E+06±7.97E+05
VLQRFDQRSKQMQNLENYRVV	A0A3Q0EQW6	beta-conglycinin, beta chain-like	21	2650.38	0.00E+00±0.00E+00	5.71E+06±4.18E+06
VPVNNPHRFQDF	A0A3Q0EQW6	beta-conglycinin, beta chain-like	12	1468.72	0.00E+00±0.00E+00	7.77E+07±5.55E+07
VPVNNPHRFQDFFLSSTEAQQSYLQ	A0A3Q0EQW6	beta-conglycinin, beta chain-like	25	2951.42	0.00E+00±0.00E+00	6.46E+07±8.72E+06
VPVNNPHRFQDFFL	A0A3Q0EQW6	beta-conglycinin, beta chain-like	14	1728.87	0.00E+00±0.00E+00	5.93E+07±5.27E+07
STEAQQSYLQGFSKN	A0A3Q0EQW6	beta-conglycinin, beta chain-like	15	1686.78	0.00E+00±0.00E+00	1.38E+07±7.09E+05
VPVNNPHRFQD	A0A3Q0EQW6	beta-conglycinin, beta chain-like	11	1321.65	0.00E+00±0.00E+00	6.26E+06±2.06E+05
VLQRFDQRSKQ	A0A3Q0EQW6	beta-conglycinin, beta chain-like	11	1403.76	0.00E+00±0.00E+00	3.63E+06±2.70E+06
NYRVVEFMSKPNTLL	A0A3Q0EQW6	beta-conglycinin, beta chain-like	15	1809.94	0.00E+00±0.00E+00	2.19E+07±2.45E+06
NQFGHLRVLQ	A0A3Q0EQW6	beta-conglycinin, beta chain-like	10	1210.66	0.00E+00±0.00E+00	2.12E+08±2.99E+07
RNQFGHLRVLQ	A0A3Q0EQW6	beta-conglycinin, beta chain-like	11	1366.76	0.00E+00±0.00E+00	1.74E+08±2.19E+07
RNQFGHLRV	A0A3Q0EQW6	beta-conglycinin, beta chain-like	9	1125.62	0.00E+00±0.00E+00	4.58E+07±1.44E+06
NQFGHLRVLQR	A0A3Q0EQW6	beta-conglycinin, beta chain-like	11	1366.76	0.00E+00±0.00E+00	8.95E+06±6.33E+06
GYVPPTRSSAFL	A0A3Q0F0X5	uncharacterized protein LOC106760449	12	1293.67	0.00E+00±0.00E+00	3.98E+06±5.62E+06
TTRSWNFLRFPQ	A0A3Q0F4B2	cucumisin-like	12	1551.79	0.00E+00±0.00E+00	5.55E+07±6.13E+06
TTRSWNFLRFPQNVNRETS	A0A3Q0F4B2	cucumisin-like	19	2352.17	0.00E+00±0.00E+00	3.40E+07±1.32E+07
TTRSWNFLRFP	A0A3Q0F4B2	cucumisin-like	11	1423.74	0.00E+00±0.00E+00	2.17E+07±2.38E+07
MEESGVAEQRR	A0A3Q0FCM7	uncharacterized protein LOC106770051 isoform X2	11	1290.6	0.00E+00±0.00E+00	2.77E+06±3.92E+06
HPQDIAPAEGKYRDEL	A0A3Q0FHD7	IAA-amino acid hydrolase ILR1-like 4 isoform X3	16	1837.9	0.00E+00±0.00E+00	6.39E+06±1.12E+06
ASYQKQYEDQGRKIDEYG	I2FLH6	Dehydrin protein (Fragment)	18	2177	0.00E+00±0.00E+00	7.34E+07±5.19E+07
ASYQKQYEDQGR	I2FLH6	Dehydrin protein (Fragment)	12	1471.67	0.00E+00±0.00E+00	1.19E+07±1.75E+06
AREIWNIQPAQLP	I6LKQ6	Alpha-1,4 glucan phosphorylase (EC 2.4.1.1)	13	1534.83	0.00E+00±0.00E+00	4.96E+07±1.12E+07
LPVPIPEPPKVR	I6LKQ6	Alpha-1,4 glucan phosphorylase (EC 2.4.1.1)	12	1340.82	0.00E+00±0.00E+00	2.82E+06±3.99E+06
SEIVKDEVFNAF	I6LKQ6	Alpha-1,4 glucan phosphorylase (EC 2.4.1.1)	12	1396.69	0.00E+00±0.00E+00	3.56E+07±1.58E+06
DSRGQNNPFYFNSDRRFHTLFK	Q198W3	8S globulin beta isoform (8S globulin beta subunit)	22	2745.32	0.00E+00±0.00E+00	6.55E+07±6.31E+06
SQDEPFNLRNSNPIY	Q198W3	8S globulin beta isoform (8S globulin beta subunit)	15	1792.84	0.00E+00±0.00E+00	6.22E+07±5.57E+06
SDSRGQNNPFYFNSDRRFHTLFK	Q198W3	8S globulin beta isoform (8S globulin beta subunit)	23	2832.35	0.00E+00±0.00E+00	4.68E+07±6.39E+06
SDSRGQNNPFYFNSDRRFH	Q198W3	8S globulin beta isoform (8S globulin beta subunit)	19	2343.05	0.00E+00±0.00E+00	4.28E+07±4.74E+06
SDSRGQNNPFYFNSDRRFHTLF	Q198W3	8S globulin beta isoform (8S globulin beta subunit)	22	2704.25	0.00E+00±0.00E+00	3.43E+07±4.51E+06
DSRGQNNPFYFNSDRRFH	Q198W3	8S globulin beta isoform (8S globulin beta subunit)	18	2256.02	0.00E+00±0.00E+00	3.39E+07±2.75E+06
RWYEITPEKNPQLK	Q198W3	8S globulin beta isoform (8S globulin beta subunit)	14	1800.95	0.00E+00±0.00E+00	3.04E+07±4.56E+06
DSRGQNNPFYFNSDRRFHTL	Q198W3	8S globulin beta isoform (8S globulin beta subunit)	20	2470.15	0.00E+00±0.00E+00	2.86E+07±2.89E+06
SQEESDSRGQNNPFYFNSDRRFH	Q198W3	8S globulin beta isoform (8S globulin beta subunit)	23	2816.23	0.00E+00±0.00E+00	2.53E+07±1.73E+06
SDSRGQNNPFYFN	Q198W3	8S globulin beta isoform (8S globulin beta subunit)	13	1544.66	0.00E+00±0.00E+00	2.37E+07±3.38E+06
VIHRFDQRSKQIQNLE	Q198W3	8S globulin beta isoform (8S globulin beta subunit)	16	2010.08	0.00E+00±0.00E+00	1.65E+07±1.17E+07
SRGQNNPFYFNSDRRFHTL	Q198W3	8S globulin beta isoform (8S globulin beta subunit)	19	2355.13	0.00E+00±0.00E+00	1.60E+07±1.70E+06
ESDSRGQNNPFYFN	Q198W3	8S globulin beta isoform (8S globulin beta subunit)	14	1673.71	0.00E+00±0.00E+00	1.44E+07±1.40E+06
DSRGQNNPFYFN	Q198W3	8S globulin beta isoform (8S globulin beta subunit)	12	1457.63	0.00E+00±0.00E+00	1.41E+07±1.00E+07
DSRGQNNPFYFNSDRRFHT	Q198W3	8S globulin beta isoform (8S globulin beta subunit)	19	2357.07	0.00E+00±0.00E+00	1.04E+07±2.32E+06
KQSESHFVDAQPEQQQRE	Q198W3	8S globulin beta isoform (8S globulin beta subunit)	18	2170	0.00E+00±0.00E+00	8.19E+06±1.27E+06
RFDQRSKQIQNLENYR	Q198W3	8S globulin beta isoform (8S globulin beta subunit)	16	2094.07	0.00E+00±0.00E+00	7.90E+06±1.51E+06
FGINAENNQRNFL	Q198W3	8S globulin beta isoform (8S globulin beta subunit)	13	1535.75	0.00E+00±0.00E+00	2.12E+08±2.61E+07
INAENNQRNFL	Q198W3	8S globulin beta isoform (8S globulin beta subunit)	11	1331.66	0.00E+00±0.00E+00	5.98E+07±8.67E+06
INAENNQRNFLA	Q198W3	8S globulin beta isoform (8S globulin beta subunit)	12	1402.7	0.00E+00±0.00E+00	5.61E+07±3.97E+07
AFGINAENNQRNFL	Q198W3	8S globulin beta isoform (8S globulin beta subunit)	14	1606.79	0.00E+00±0.00E+00	5.07E+07±3.59E+07
INAENNQRNF	Q198W3	8S globulin beta isoform (8S globulin beta subunit)	10	1218.57	0.00E+00±0.00E+00	9.78E+06±2.53E+05
AENNQRNFLA	Q198W3	8S globulin beta isoform (8S globulin beta subunit)	10	1175.57	0.00E+00±0.00E+00	6.92E+06±4.90E+06
FFAFGINAENNQRN	Q198W3	8S globulin beta isoform (8S globulin beta subunit)	14	1640.77	0.00E+00±0.00E+00	1.95E+07±1.38E+07
FAFGINAENNQRNFLA	Q198W3	8S globulin beta isoform (8S globulin beta subunit)	16	1824.89	0.00E+00±0.00E+00	1.54E+07±2.17E+07
FAFGINAENNQRNFLAGEKD	Q198W3	8S globulin beta isoform (8S globulin beta subunit)	20	2254.08	0.00E+00±0.00E+00	3.23E+06±4.56E+06
TLFKNQYGHLR	Q198W3	8S globulin beta isoform (8S globulin beta subunit)	11	1375.74	0.00E+00±0.00E+00	8.96E+07±9.64E+06
STEAQQSYLRGFSKNILE	Q198W3	8S globulin beta isoform (8S globulin beta subunit)	18	2070.04	0.00E+00±0.00E+00	8.15E+07±1.11E+07
NFFLSSTEAQQSYLR	Q198W3	8S globulin beta isoform (8S globulin beta subunit)	15	1789.86	0.00E+00±0.00E+00	5.68E+07±7.74E+06
LVNPNDNDNLRIIK	Q198W3	8S globulin beta isoform (8S globulin beta subunit)	14	1636.89	0.00E+00±0.00E+00	4.09E+07±6.58E+06
VVLNGRAILT	Q198W3	8S globulin beta isoform (8S globulin beta subunit)	10	1054.65	0.00E+00±0.00E+00	2.62E+07±7.02E+05
ASFDSDFKEIDRVLFGEER	Q198W3	8S globulin beta isoform (8S globulin beta subunit)	19	2259.08	0.00E+00±0.00E+00	2.37E+07±1.28E+07
FLSSTEAQQSYLR	Q198W3	8S globulin beta isoform (8S globulin beta subunit)	13	1528.75	0.00E+00±0.00E+00	1.93E+07±3.70E+06
GEESQEEGVIVELKREQIR	Q198W3	8S globulin beta isoform (8S globulin beta subunit)	19	2227.14	0.00E+00±0.00E+00	1.84E+07±1.32E+07
STEAQQSYLR	Q198W3	8S globulin beta isoform (8S globulin beta subunit)	10	1181.57	0.00E+00±0.00E+00	1.04E+07±2.36E+06
EERQQQHGEESQEEGVIVELKREQ	Q198W3	8S globulin beta isoform (8S globulin beta subunit)	24	2893.38	0.00E+00±0.00E+00	9.88E+06±7.22E+06
LAIPVNNPHRFQN	Q198W3	8S globulin beta isoform (8S globulin beta subunit)	13	1518.81	0.00E+00±0.00E+00	3.70E+06±2.62E+06
LSSQDEPFNLR	Q198W3	8S globulin beta isoform (8S globulin beta subunit)	11	1304.64	0.00E+00±0.00E+00	3.49E+06±4.94E+06
LSSTEAQQSYLR	Q198W3	8S globulin beta isoform (8S globulin beta subunit)	12	1381.68	0.00E+00±0.00E+00	2.40E+06±3.39E+06
TLFRNEFGHLR	Q198W4	8S globulin alpha' isoform	11	1388.73	0.00E+00±0.00E+00	6.00E+08±8.84E+07
SDRWFRTLFR	Q198W4	8S globulin alpha' isoform	10	1382.72	0.00E+00±0.00E+00	4.35E+08±3.81E+07
NEFGHLRVLQ	Q198W4	8S globulin alpha' isoform	10	1211.64	0.00E+00±0.00E+00	2.39E+08±3.06E+06
NEFGHLRVL	Q198W4	8S globulin alpha' isoform	9	1083.58	0.00E+00±0.00E+00	1.45E+08±1.06E+08
TLFRNEFGHL	Q198W4	8S globulin alpha' isoform	10	1232.63	0.00E+00±0.00E+00	1.19E+08±5.32E+06
RNEFGHLRVLQ	Q198W4	8S globulin alpha' isoform	11	1367.74	0.00E+00±0.00E+00	1.18E+08±1.10E+07
TLFRNEFGHLRV	Q198W4	8S globulin alpha' isoform	12	1487.8	0.00E+00±0.00E+00	9.85E+07±1.20E+07
RNEFGHLRVL	Q198W4	8S globulin alpha' isoform	10	1239.68	0.00E+00±0.00E+00	8.99E+07±9.75E+06
TLFRNEFGHLRVL	Q198W4	8S globulin alpha' isoform	13	1600.88	0.00E+00±0.00E+00	8.98E+07±6.41E+07
RTLFRNEFGHLR	Q198W4	8S globulin alpha' isoform	12	1544.83	0.00E+00±0.00E+00	5.90E+07±1.69E+07
NYRVVEFQSKPNTLL	Q198W4	8S globulin alpha' isoform	15	1806.96	0.00E+00±0.00E+00	5.22E+07±6.73E+06
RGKNNPFYFNSDRWFRT	Q198W4	8S globulin alpha' isoform	17	2204.07	0.00E+00±0.00E+00	5.20E+07±1.15E+07
RNEFGHLRV	Q198W4	8S globulin alpha' isoform	9	1126.6	0.00E+00±0.00E+00	4.99E+07±5.19E+05
FRTLFRNEFGHLRVLQ	Q198W4	8S globulin alpha' isoform	16	2032.11	0.00E+00±0.00E+00	4.14E+07±2.61E+06
NEFGHLRVLQR	Q198W4	8S globulin alpha' isoform	11	1367.74	0.00E+00±0.00E+00	2.99E+07±3.42E+06
NEFGHLRVLQRF	Q198W4	8S globulin alpha' isoform	12	1514.81	0.00E+00±0.00E+00	2.92E+07±4.32E+06
ASFDSDIKEINRVLFGEEG	Q198W4	8S globulin alpha' isoform	19	2125.03	0.00E+00±0.00E+00	2.20E+07±7.75E+05
TLFRNEFGHLRVLQ	Q198W4	8S globulin alpha' isoform	14	1728.94	0.00E+00±0.00E+00	1.87E+07±2.12E+06
NSDRWFRTLFR	Q198W4	8S globulin alpha' isoform	11	1496.76	0.00E+00±0.00E+00	1.39E+07±1.05E+07
RTLFRNEFGHLRV	Q198W4	8S globulin alpha' isoform	13	1643.9	0.00E+00±0.00E+00	1.18E+07±1.06E+06
GKNNPFYFNSDRWFR	Q198W4	8S globulin alpha' isoform	15	1946.92	0.00E+00±0.00E+00	1.16E+07±1.64E+07
RTLFRNEFGHLRVL	Q198W4	8S globulin alpha' isoform	14	1756.98	0.00E+00±0.00E+00	1.13E+07±2.92E+06
NYRVVEFQ	Q198W4	8S globulin alpha' isoform	8	1053.52	0.00E+00±0.00E+00	9.01E+06±4.06E+05
FRNEFGHLRVLQR	Q198W4	8S globulin alpha' isoform	13	1670.91	0.00E+00±0.00E+00	6.02E+06±4.31E+06
LFRNEFGHLRVLQ	Q198W4	8S globulin alpha' isoform	13	1627.89	0.00E+00±0.00E+00	5.10E+06±3.83E+06
RNEFGHLRVLQR	Q198W4	8S globulin alpha' isoform	12	1523.84	0.00E+00±0.00E+00	4.45E+06±3.16E+06
EINRVLFGEEG	Q198W4	8S globulin alpha' isoform	11	1261.63	0.00E+00±0.00E+00	2.68E+07±1.41E+06
EINRVLFGEEGQQ	Q198W4	8S globulin alpha' isoform	13	1517.75	0.00E+00±0.00E+00	1.21E+07±8.66E+06
SDRWFHTLFRNQFGHLR	Q198W5	8S globulin alpha isoform	17	2216.11	0.00E+00±0.00E+00	3.74E+08±5.77E+07
KQSESQFVDAQPEQQEREE	Q198W5	8S globulin alpha isoform	19	2291.03	0.00E+00±0.00E+00	1.61E+08±1.99E+07
RWFEITPEKNPQLR	Q198W5	8S globulin alpha isoform	14	1812.96	0.00E+00±0.00E+00	7.60E+07±6.63E+06
SDRWFHTLF	Q198W5	8S globulin alpha isoform	9	1207.58	0.00E+00±0.00E+00	6.18E+07±4.63E+06
NSDRWFHTLFR	Q198W5	8S globulin alpha isoform	11	1477.72	0.00E+00±0.00E+00	5.61E+07±2.33E+06
TLFRNQFGHL	Q198W5	8S globulin alpha isoform	10	1231.65	0.00E+00±0.00E+00	4.81E+07±8.36E+06
KQSESQFVDAQPEQQER	Q198W5	8S globulin alpha isoform	17	2032.94	0.00E+00±0.00E+00	3.87E+07±1.08E+07
LIKKQSESQFVDAQPEQQEREE	Q198W5	8S globulin alpha isoform	22	2645.29	0.00E+00±0.00E+00	3.86E+07±4.64E+06
ITPEKNPQLRDLDMFIR	Q198W5	8S globulin alpha isoform	17	2085.1	0.00E+00±0.00E+00	3.86E+07±9.20E+06
KQSESQFVDAQPEQQERE	Q198W5	8S globulin alpha isoform	18	2161.99	0.00E+00±0.00E+00	3.77E+07±1.02E+06
TLFRNQFGHLRVL	Q198W5	8S globulin alpha isoform	13	1599.9	0.00E+00±0.00E+00	3.48E+07±4.87E+06
SEDQPFNLRNQKPIYSNKLGRWFE	Q198W5	8S globulin alpha isoform	24	2965.48	0.00E+00±0.00E+00	3.18E+07±2.42E+07
DRWFHTLFR	Q198W5	8S globulin alpha isoform	9	1276.65	0.00E+00±0.00E+00	3.04E+07±3.64E+06
RWFEITPEKNPQLRDLDM	Q198W5	8S globulin alpha isoform	18	2287.14	0.00E+00±0.00E+00	2.96E+07±4.33E+06
HTLFRNQFGHLR	Q198W5	8S globulin alpha isoform	12	1524.81	0.00E+00±0.00E+00	2.95E+07±4.19E+06
FNSDRWFHTLFR	Q198W5	8S globulin alpha isoform	12	1624.79	0.00E+00±0.00E+00	2.63E+07±8.97E+06
RGKNNPFYFNSDRWFHTLFR	Q198W5	8S globulin alpha isoform	20	2601.28	0.00E+00±0.00E+00	2.53E+07±2.06E+07
GKNNPFYFNSDRWFHT	Q198W5	8S globulin alpha isoform	16	2028.92	0.00E+00±0.00E+00	2.19E+07±1.55E+07
RWFEITPEKNPQL	Q198W5	8S globulin alpha isoform	13	1656.86	0.00E+00±0.00E+00	1.42E+07±1.00E+07
KQSESQFVDAQPEQQEREEARK	Q198W5	8S globulin alpha isoform	22	2646.26	0.00E+00±0.00E+00	1.13E+07±1.15E+06
KQSESQFVDAQPEQQ	Q198W5	8S globulin alpha isoform	15	1747.8	0.00E+00±0.00E+00	9.04E+06±5.38E+05
NSDRWFHTLFRNQFGHLR	Q198W5	8S globulin alpha isoform	18	2330.16	0.00E+00±0.00E+00	8.58E+06±6.65E+06
SDRWFHTLFRN	Q198W5	8S globulin alpha isoform	11	1477.72	0.00E+00±0.00E+00	5.12E+06±7.24E+06
LIKKQSESQFVDAQPEQQERE	Q198W5	8S globulin alpha isoform	21	2516.25	0.00E+00±0.00E+00	5.08E+06±3.64E+06
NQKPIYSNKLGRWFE	Q198W5	8S globulin alpha isoform	15	1878.97	0.00E+00±0.00E+00	3.40E+07±1.85E+06
VTFPASGEKVKKLIK	Q198W5	8S globulin alpha isoform	15	1644	0.00E+00±0.00E+00	1.52E+07±1.08E+07
LRNQKPIYSNKLGRW	Q198W5	8S globulin alpha isoform	15	1872.05	0.00E+00±0.00E+00	5.76E+05±8.14E+05
ASYPIKNSSDNPTGSFSSPKDEL	Q41690	Cysteinyl endopeptidase	23	2440.14	0.00E+00±0.00E+00	6.69E+07±5.97E+06
VSIDGHENVPVNDENALLK	Q41690	Cysteinyl endopeptidase	19	2062.03	0.00E+00±0.00E+00	2.51E+07±1.77E+07
SYPIKNSSDNPTGSFSSPKDEL	Q41690	Cysteinyl endopeptidase	22	2369.1	0.00E+00±0.00E+00	2.30E+07±2.57E+06
NSSDNPTGSFSSPKDEL	Q41690	Cysteinyl endopeptidase	17	1780.78	0.00E+00±0.00E+00	2.14E+07±2.99E+06
VPVGITFVENA	Q41695	Pectin acetylesterase (EC 3.1.1.-)	11	1144.61	0.00E+00±0.00E+00	9.71E+06±7.07E+06
NTVFADSIDSAFR	Q43680	Mung bean seed albumin (albumin-2-like)	13	1441.68	0.00E+00±0.00E+00	7.41E+07±1.52E+07
DVRPILDGWPVLK	Q43680	Mung bean seed albumin (albumin-2-like)	13	1506.86	0.00E+00±0.00E+00	6.29E+07±1.68E+07
YTPGKTEDKILTNLR	Q43680	Mung bean seed albumin (albumin-2-like)	15	1747.95	0.00E+00±0.00E+00	3.53E+07±6.73E+05
GPTTIAEMFPVLR	Q43680	Mung bean seed albumin (albumin-2-like)	13	1430.76	0.00E+00±0.00E+00	2.91E+07±1.64E+06
DKILAGPTTIAEMFPVLR	Q43680	Mung bean seed albumin (albumin-2-like)	18	1971.09	0.00E+00±0.00E+00	2.62E+07±5.64E+06
DKILAGPTTIAEMFPVLRN	Q43680	Mung bean seed albumin (albumin-2-like)	19	2085.13	0.00E+00±0.00E+00	2.33E+07±1.66E+07
AGPTTIAEMFPVLR	Q43680	Mung bean seed albumin (albumin-2-like)	14	1501.8	0.00E+00±0.00E+00	1.78E+07±3.39E+06
MTIGGQPAGKIVFE	Q8W435	Peptidyl-prolyl cis-trans isomerase (PPIase) (EC 5.2.1.8)	14	1446.75	0.00E+00±0.00E+00	2.31E+07±1.84E+06
LVMKSIVPVVM	Q9SBK0	V-type proton ATPase proteolipid subunit (Fragment)	11	1214.71	0.00E+00±0.00E+00	2.67E+06±3.77E+06
EKGKEAEAKKEQEKRE	A0A3Q0EHQ4	vicilin-like seed storage protein At2g18540	16	1916	4.84E+04±6.85E+04	2.86E+06±4.05E+06
AEEEGGNVLSGFGKRFL	A0A1S3VTQ0	glycinin G4	17	1808.91	6.36E+06±9.00E+06	3.25E+09±2.89E+08
GQESQQEGVIVELKREQ	A0A1S3T8V4	beta-conglycinin, beta chain-like	17	1955.99	4.39E+09±7.36E+08	3.06E+09±3.80E+08
RALNIDQDIANKLISPDDEMK	A0A1S3VTQ0	glycinin G4	21	2398.22	5.90E+06±8.34E+06	2.83E+09±7.29E+07
AEEEGGNVLSGFGKRFLA	A0A1S3VTQ0	glycinin G4	18	1879.94	3.56E+07±2.29E+06	2.71E+09±2.14E+08
RALNIDQDIANKLISPDDEMKQ	A0A1S3VTQ0	glycinin G4	22	2526.27	1.33E+07±9.43E+06	2.56E+09±1.27E+08
AEEEGGNVLSGFGKRF	A0A1S3VTQ0	glycinin G4	16	1695.82	3.55E+08±3.40E+07	2.46E+09±1.63E+08
SEDQPFNLR	A0A1S3VZX2	beta-conglycinin, beta chain-like isoform X1	9	1104.52	5.78E+08±5.91E+07	2.01E+09±8.29E+07
QQAEEEGGNVLSGFGKRFLA	A0A1S3VTQ0	glycinin G4	20	2136.06	4.13E+07±4.46E+06	1.73E+09±1.79E+08
QQAEEEGGNVLSGFGKRFL	A0A1S3VTQ0	glycinin G4	19	2065.02	1.06E+07±7.49E+06	1.72E+09±1.18E+08
QGQESQQEGVIVELKRE	A0A1S3T8V4	beta-conglycinin, beta chain-like	17	1955.99	2.18E+09±1.55E+09	1.67E+09±1.19E+09
RALNIDQDIANKLISPDDE	A0A1S3VTQ0	glycinin G4	19	2139.08	1.01E+07±7.13E+06	1.59E+09±1.13E+09
QQQGQESQQEGVIVELKREQ	A0A1S3T8V4	beta-conglycinin, beta chain-like	20	2340.17	1.71E+09±6.57E+07	1.55E+09±3.16E+07
EHRPAQEDVERGEAHEEWETRPSKD	A0A1S3VTQ0	glycinin G4	25	3016.37	3.23E+08±2.00E+07	1.55E+09±1.81E+08
RGKNNPFYFNSDRW	A0A3Q0EQW6	beta-conglycinin, beta chain-like	14	1799.85	9.86E+08±7.11E+07	1.52E+09±1.37E+08
EHRPAQEDVERGEAHEEWE	A0A1S3VTQ0	glycinin G4	19	2332.01	5.56E+08±4.83E+07	1.31E+09±6.21E+07
QGQESQQEGVIVELKREQ	A0A1S3T8V4	beta-conglycinin, beta chain-like	18	2084.05	1.90E+09±3.20E+08	1.30E+09±4.39E+07
SGIVESVGEGVTDLKPGDHA	A0A1S3UFK5	alcohol dehydrogenase 1	20	1965.96	6.26E+08±2.67E+08	1.27E+09±2.00E+07
EEKQEGVIVKLSKEQIRELSKHAK	A0A1S3W032	beta-conglycinin, alpha' chain	24	2805.57	9.61E+08±2.90E+07	1.27E+09±1.06E+08
GQESQQEGVIVELKREQIRE	A0A1S3T8V4	beta-conglycinin, beta chain-like	20	2354.22	1.28E+09±2.52E+07	1.23E+09±1.23E+08
VVIPIEPPPHQPLPAEEY	A0A1S3V6G8	probable aquaporin TIP-type alpha	18	2024.06	5.91E+08±4.16E+07	1.21E+09±1.61E+08
QESQQEGVIVELKREQ	A0A1S3T8V4	beta-conglycinin, beta chain-like	16	1898.97	2.44E+09±2.66E+08	1.20E+09±7.03E+08
RGKNNPFYFN	A0A3Q0EQW6	beta-conglycinin, beta chain-like	10	1255.61	2.87E+07±7.19E+05	1.14E+09±1.48E+08
ASGQHQDRAEAASKIASKELEQ	A0A1S3UYA4	late embryogenesis abundant protein At3g53040	22	2353.16	5.99E+08±4.18E+07	1.05E+09±1.28E+08
EEKQEGVIVKLSKEQIRELS	A0A1S3W032	beta-conglycinin, alpha' chain	20	2341.29	9.12E+08±4.28E+07	9.74E+08±4.01E+07
KEVEPLPPRKH	A0A1S3VTQ0	glycinin G4	11	1328.76	3.12E+08±2.00E+07	9.70E+08±4.23E+08
QQAEEEGGNVLSGFGKRF	A0A1S3VTQ0	glycinin G4	18	1951.94	3.34E+08±1.51E+07	9.49E+08±4.30E+08
GEKDNVISEIPTEVLD	A0A3Q0EQW6	beta-conglycinin, beta chain-like	16	1756.87	1.12E+09±2.43E+07	9.36E+08±1.08E+08
QQGQESQQEGVIVELKREQ	A0A1S3T8V4	beta-conglycinin, beta chain-like	19	2212.11	1.01E+09±4.41E+07	8.99E+08±4.77E+07
TTRSWDFLAHQTRVK	A0A1S3U336	CO(2)-response secreted protease	15	1844.96	1.30E+09±1.94E+08	8.70E+08±2.12E+07
ASGQHQDRAEAASKIASKELEQAN	A0A1S3UYA4	late embryogenesis abundant protein At3g53040	24	2538.24	3.37E+08±8.16E+07	8.33E+08±2.67E+07
QQQGQESQQEGVIVELKRE	A0A1S3T8V4	beta-conglycinin, beta chain-like	19	2212.11	6.12E+08±4.34E+08	8.24E+08±4.63E+07
IIEPSLMAL	A0A1S3TNA9	ubiquitin-60S ribosomal protein L40	9	985.552	8.08E+08±1.03E+08	8.01E+08±3.00E+08
SQQEGVIVELKREQ	A0A1S3T8V4	beta-conglycinin, beta chain-like	14	1641.87	5.03E+08±2.79E+07	7.82E+08±1.11E+08
QQQGQESQQEGVIVELKREQIRE	A0A1S3T8V4	beta-conglycinin, beta chain-like	23	2738.39	6.69E+08±4.53E+07	7.27E+08±8.75E+06
RHHHDEDEDEDEDEEEKPRR	A0A1S3VTQ0	glycinin G4	20	2601.07	1.61E+08±1.30E+07	7.05E+08±4.93E+08
PSSDEGLTFRGIPNSISI	A0A1S3U0Z1	Lipoxygenase (EC 1.13.11.-)	18	1888.95	6.39E+08±4.91E+07	6.98E+08±3.09E+07
RALNIDQDIANKL	A0A1S3VTQ0	glycinin G4	13	1482.82	3.79E+06±5.35E+06	6.63E+08±3.33E+07
SDRWFHTLFR	Q198W5	8S globulin alpha isoform	10	1363.68	4.29E+06±6.06E+06	6.45E+08±3.27E+08
KLISPDDEMKQIVK	A0A1S3VTQ0	glycinin G4	14	1642.9	7.34E+07±3.15E+06	6.25E+08±1.26E+07
QGQESQQEGVIVELKREQIRE	A0A1S3T8V4	beta-conglycinin, beta chain-like	21	2482.28	6.64E+08±1.33E+07	6.10E+08±6.34E+07
EHRPAQEDVERGEAHEE	A0A1S3VTQ0	glycinin G4	17	2016.89	6.66E+07±8.60E+06	6.06E+08±7.35E+07
EEKQEGVIVKLSKEQIRELSKHAKS	A0A1S3W032	beta-conglycinin, alpha' chain	25	2892.6	4.58E+08±3.27E+07	5.87E+08±4.90E+07
ALAKAKEIVSSNPVVVF	A0A1S3TTE5	glutaredoxin	17	1771.02	8.05E+08±2.67E+07	5.78E+08±4.88E+07
SGISGLIQKGHKIKGTVVL	A0A1S3U0Z1	Lipoxygenase (EC 1.13.11.-)	19	1934.17	1.37E+07±1.01E+07	5.53E+08±8.34E+07
RGKNNPFYFNSDRWFHTL	Q198W5	8S globulin alpha isoform	18	2298.11	3.19E+08±2.93E+07	5.43E+08±6.14E+07
LNIDQDIANKLISPDDEMK	A0A1S3VTQ0	glycinin G4	19	2171.08	2.28E+06±3.22E+06	5.41E+08±1.28E+08
TTRSPTFLGLEPTQSTN	A0A1S3V7S3	subtilisin-like protease SBT1.3	17	1848.92	4.62E+08±2.20E+07	5.33E+08±1.60E+07
SEDQPFNLRNQKPIY	A0A1S3VZX2	beta-conglycinin, beta chain-like isoform X1	15	1847.92	1.43E+07±1.23E+07	5.29E+08±1.56E+07
LVNPDDNENLR	A0A3Q0EQW6	beta-conglycinin, beta chain-like	11	1297.63	3.85E+08±2.71E+07	5.06E+08±3.85E+07
QAEEEGGNVLSGFGKRF	A0A1S3VTQ0	glycinin G4	17	1823.88	1.02E+08±6.89E+06	4.92E+08±1.75E+07
RGKNNPFYFNSDRWFR	Q198W4	8S globulin alpha' isoform	16	2103.02	3.81E+06±5.38E+06	4.78E+08±3.35E+07
EHRPAQEDVERGEAH	A0A1S3VTQ0	glycinin G4	15	1758.8	8.75E+07±3.80E+06	4.67E+08±7.04E+07
NIDQDIANKLISPDDE	A0A1S3VTQ0	glycinin G4	16	1798.86	2.44E+07±3.45E+07	4.55E+08±3.22E+08
RGKNNPFYFNSDRWFHT	Q198W5	8S globulin alpha isoform	17	2185.02	1.70E+07±3.98E+06	4.53E+08±2.72E+07
RHHHDEDEDEDEDEEEKPR	A0A1S3VTQ0	glycinin G4	19	2444.97	1.06E+08±1.76E+07	4.39E+08±3.12E+08
GQESQQEGVIVELKREQIRELT	A0A1S3VZX2	beta-conglycinin, beta chain-like isoform X1	22	2568.35	4.45E+08±2.11E+07	4.29E+08±1.88E+07
LVNPDDNENLRIIKLA	A0A3Q0EQW6	beta-conglycinin, beta chain-like	16	1836.01	8.78E+07±3.89E+06	4.22E+08±1.94E+08
PGGHSQNRIKGTVVLMRKNVLDFN	A0A1S3U0Z6	Lipoxygenase (EC 1.13.11.-)	24	2679.44	1.31E+09±7.26E+07	4.05E+08±1.06E+08
SRHHHDEDEDEDEDEEEKPRR	A0A1S3VTQ0	glycinin G4	21	2688.1	1.14E+08±9.11E+06	4.01E+08±2.82E+08
EDDVFVIPAAYP	Q198W3	8S globulin beta isoform (8S globulin beta subunit)	12	1334.64	4.05E+08±2.28E+07	3.96E+08±1.92E+07
ASFDSDIKEINRV	A0A3Q0EQW6	beta-conglycinin, beta chain-like	13	1492.75	3.73E+08±4.47E+07	3.87E+08±1.16E+07
EHRPAQEDVERGEAHEEWETRP	A0A1S3VTQ0	glycinin G4	22	2686.21	1.22E+08±1.45E+07	3.82E+08±3.25E+07
SQQEGVIVELK	A0A1S3T8V4	beta-conglycinin, beta chain-like	11	1228.67	4.01E+08±1.72E+07	3.73E+08±2.17E+07
FGINAENNQRNFLA	Q198W3	8S globulin beta isoform (8S globulin beta subunit)	14	1606.79	3.54E+06±5.00E+06	3.68E+08±1.81E+07
MQIFVKTLTG	A0A1S3TNA9	ubiquitin-60S ribosomal protein L40	10	1136.63	8.12E+08±9.34E+08	3.66E+08±3.74E+08
EHRPAQEDVERGEAHEEW	A0A1S3VTQ0	glycinin G4	18	2202.97	1.36E+08±1.82E+07	3.66E+08±4.55E+07
FRTLFRNEFGHLR	Q198W4	8S globulin alpha' isoform	13	1691.9	1.30E+07±4.59E+06	3.63E+08±1.08E+07
GQESQQEGVIVELKREQIRELTK	A0A1S3VZX2	beta-conglycinin, beta chain-like isoform X1	23	2696.45	3.30E+08±2.64E+07	3.61E+08±3.48E+07
RHHHDEDEDEDEDEEEKPRRT	A0A1S3VTQ0	glycinin G4	21	2702.12	7.43E+07±6.22E+06	3.58E+08±2.44E+08
QQGQESQQEGVIVELKREQIRE	A0A1S3T8V4	beta-conglycinin, beta chain-like	22	2610.34	3.91E+08±3.08E+06	3.57E+08±2.70E+07
LPHHADADFLL	Q198W3	8S globulin beta isoform (8S globulin beta subunit)	11	1247.63	2.30E+08±2.40E+07	3.55E+08±3.38E+07
ASYQKQYEDQGRKIDEYGN	I2FLH6	Dehydrin protein (Fragment)	19	2291.05	2.21E+08±3.00E+07	3.51E+08±2.50E+08
FRTLFRNEFGHL	Q198W4	8S globulin alpha' isoform	12	1535.8	6.25E+08±5.41E+07	3.47E+08±4.22E+07
LNIDQDIANKLISPDDEMKQIVKLK	A0A1S3VTQ0	glycinin G4	25	2880.56	6.11E+06±8.64E+06	3.44E+08±2.74E+07
LVNPDDNENLRIIKL	A0A3Q0EQW6	beta-conglycinin, beta chain-like	15	1764.97	2.07E+08±7.89E+07	3.32E+08±2.35E+08
LVNPDDNENLRIIK	A0A3Q0EQW6	beta-conglycinin, beta chain-like	14	1651.89	1.14E+08±1.46E+07	3.29E+08±4.42E+07
ALAKAKEIVSSNPVVV	A0A1S3TTE5	glutaredoxin	16	1623.96	1.47E+08±1.44E+06	3.28E+08±3.78E+07
ATVPGQLIWEIVKKNNSF	A0A1S3U190	60S ribosomal protein L28-2	18	2043.12	2.18E+08±2.56E+08	3.26E+08±1.38E+08
LVNPDGRDSNILE	A0A3Q0EQW6	beta-conglycinin, beta chain-like	13	1440.72	5.34E+08±4.84E+07	3.23E+08±7.49E+07
SRKQNNPFHFSSNRFHSL	A0A1S3W032	beta-conglycinin, alpha' chain	18	2202.08	6.59E+07±6.54E+06	3.16E+08±6.72E+06
GQESQQEGVIVELK	A0A1S3T8V4	beta-conglycinin, beta chain-like	14	1542.79	4.17E+08±3.42E+07	3.14E+08±1.84E+07
GEKDNVMSDIPRPVLE	A0A1S3W032	beta-conglycinin, alpha' chain	16	1797.89	2.78E+06±3.93E+06	3.09E+08±1.74E+07
LARALNIDQDIANKLISPDDE	A0A1S3VTQ0	glycinin G4	21	2323.2	1.86E+08±1.00E+07	3.07E+08±5.68E+07
AKRLIPTFNRIL	A0A1S3UQ33	10 kDa chaperonin, mitochondrial	12	1440.89	4.55E+08±6.22E+07	3.07E+08±3.21E+07
FPAPGEKVEKL	A0A3Q0EQW6	beta-conglycinin, beta chain-like	11	1213.67	2.48E+08±2.28E+07	3.04E+08±2.15E+07
ASFDSDIKEISR	A0A1S3VZX2	beta-conglycinin, beta chain-like isoform X1	12	1366.67	3.02E+08±3.92E+07	2.95E+08±2.30E+07
VISEIPTEVLD	A0A3Q0EQW6	beta-conglycinin, beta chain-like	11	1213.64	4.26E+08±1.71E+08	2.93E+08±1.22E+08
ATVPGQLVWEIVKKNNSF	A0A1S3V9X3	60S ribosomal protein L28-2	18	2029.1	1.93E+08±1.95E+07	2.93E+08±9.67E+07
FLVNPDDNENLR	A0A3Q0EQW6	beta-conglycinin, beta chain-like	12	1444.69	3.26E+08±3.35E+07	2.93E+08±1.21E+07
EVEPLPPRKH	A0A1S3VTQ0	glycinin G4	10	1200.66	9.09E+07±2.31E+06	2.87E+08±5.03E+06
QESQQEGVIVELKREQIRE	A0A1S3T8V4	beta-conglycinin, beta chain-like	19	2297.2	4.59E+08±2.23E+07	2.84E+08±1.07E+08
GEKDNVISEIPSQVLE	A0A1S3T8V4	beta-conglycinin, beta chain-like	16	1755.89	3.00E+08±2.13E+07	2.83E+08±3.23E+07
ATVGRNVAAPLLF	A0A1S3V4U3	uncharacterized protein LOC106771722	13	1327.76	1.40E+08±9.57E+06	2.77E+08±2.58E+07
EEEGGNVLSGFGKRF	A0A1S3VTQ0	glycinin G4	15	1624.78	1.38E+07±2.96E+06	2.75E+08±2.82E+07
GQESQQEGVIVELKREQIR	A0A1S3T8V4	beta-conglycinin, beta chain-like	19	2225.18	5.38E+08±6.65E+07	2.73E+08±1.17E+08
ASFDSDIKEINR	A0A3Q0EQW6	beta-conglycinin, beta chain-like	12	1393.68	2.25E+08±4.05E+07	2.70E+08±2.26E+07
SEDQPFNLRNQKPIYSNKLGRW	Q198W5	8S globulin alpha isoform	22	2689.37	6.93E+08±7.46E+07	2.56E+08±5.25E+07
AKRLIPLFNRVL	A0A1S3TBQ5	10 kDa chaperonin, mitochondrial	12	1438.91	5.48E+08±1.62E+07	2.54E+08±1.69E+07
EHRPAQEDVERGE	A0A1S3VTQ0	glycinin G4	13	1550.71	7.73E+07±4.44E+06	2.51E+08±4.22E+07
HRPAQEDVERGEAHEE	A0A1S3VTQ0	glycinin G4	16	1887.85	7.80E+07±2.11E+06	2.50E+08±2.99E+08
RGKNNPFYFNSDRWFH	Q198W5	8S globulin alpha isoform	16	2083.98	5.74E+06±8.11E+06	2.47E+08±2.94E+07
QESQQEGVIVELKRE	A0A1S3T8V4	beta-conglycinin, beta chain-like	15	1770.91	1.51E+08±1.07E+08	2.43E+08±2.84E+07
VVLNGRAVLT	A0A3Q0EQW6	beta-conglycinin, beta chain-like	10	1040.63	1.40E+08±1.78E+07	2.41E+08±1.74E+07
SYITGQVLHPNGGTIVNG	A0A1S3V523	NADPH-dependent aldehyde reductase 1, chloroplastic	18	1825.93	9.02E+07±5.67E+06	2.40E+08±1.72E+08
EQAKDIFSQGFKTVDLPSKKE	A0A1S3UQY9	1-Cys peroxiredoxin	21	2394.24	1.50E+08±5.85E+06	2.36E+08±1.74E+07
RALNIDQDIAN	A0A1S3VTQ0	glycinin G4	11	1241.64	2.32E+07±9.86E+05	2.32E+08±8.78E+06
GQESQQEGVIVELKREQIRELIR	A0A1S3T8V4	beta-conglycinin, beta chain-like	23	2736.49	3.10E+08±1.54E+07	2.29E+08±9.30E+06
THHEEEDEDESRQPRP	A0A1S3W032	beta-conglycinin, alpha' chain	16	1989.84	6.45E+07±6.38E+06	2.25E+08±1.85E+07
PGGHSQNRIKGTVVL	A0A1S3U0Z6	Lipoxygenase (EC 1.13.11.-)	15	1561.87	1.75E+07±1.74E+06	2.24E+08±2.36E+07
ASGQQFKGDRAEAAAKLAAKDIGD	A0A1S3TPC5	late embryogenesis abundant protein At3g53040	24	2417.23	3.33E+07±2.30E+06	2.24E+08±1.22E+08
ATVGRNVAAPLLFLNL	A0A1S3V4U3	uncharacterized protein LOC106771722	16	1667.97	1.35E+08±2.02E+07	2.20E+08±3.00E+07
VPVNNPHRFQDFFLS	A0A3Q0EQW6	beta-conglycinin, beta chain-like	15	1815.91	1.71E+06±2.42E+06	2.19E+08±1.70E+07
EDDVFIIPATYP	Q198W5	8S globulin alpha isoform	12	1378.67	2.00E+08±2.65E+07	2.17E+08±5.01E+06
IIVIQGKGAFG	A0A1S3VTQ0	glycinin G4	11	1101.65	9.92E+07±6.33E+06	2.13E+08±3.17E+07
EHSLPTHHEEEDEDESRQPRP	A0A1S3W032	beta-conglycinin, alpha' chain	21	2553.11	1.89E+07±2.92E+06	2.10E+08±3.20E+07
SRHHHDEDEDEDEDEEEKPR	A0A1S3VTQ0	glycinin G4	20	2532	7.39E+07±9.30E+06	2.06E+08±1.48E+08
AADQMAAQTFNDVGRLDEEGVVRKK	A0A1S3UYA4	late embryogenesis abundant protein At3g53040	25	2747.37	1.13E+08±1.48E+07	2.01E+08±3.02E+07
ASFDSDIKEISRV	A0A1S3VZX2	beta-conglycinin, beta chain-like isoform X1	13	1465.74	2.24E+08±4.53E+06	1.99E+08±1.47E+07
ALVANEDFQHILR	A0A1S3V1W9	40S ribosomal protein S18	13	1524.8	5.40E+06±7.64E+06	1.96E+08±2.69E+07
EITPEKNPQL	Q198W3	8S globulin beta isoform (8S globulin beta subunit)	10	1167.61	2.47E+08±1.68E+07	1.95E+08±1.82E+07
GEKDNVISEIPTEV	A0A3Q0EQW6	beta-conglycinin, beta chain-like	14	1528.76	3.01E+08±1.00E+07	1.94E+08±8.82E+06
DKILAGPTTIAEMF	Q43680	Mung bean seed albumin (albumin-2-like)	14	1505.78	5.99E+07±1.03E+07	1.93E+08±1.71E+07
LARALNIDQDIANKLISPDDEMKQ	A0A1S3VTQ0	glycinin G4	24	2710.4	1.19E+08±1.63E+07	1.92E+08±5.96E+07
QQQGQESQQEGVIVELKREQIR	A0A1S3T8V4	beta-conglycinin, beta chain-like	22	2609.35	2.57E+08±1.98E+07	1.91E+08±3.70E+07
QGQESQQEGVIVELKREQIRELT	A0A1S3VZX2	beta-conglycinin, beta chain-like isoform X1	23	2696.41	2.16E+08±7.96E+06	1.90E+08±3.64E+07
FPAPGEKVE	A0A3Q0EQW6	beta-conglycinin, beta chain-like	9	972.492	2.22E+08±1.44E+07	1.89E+08±9.86E+06
LKYNGNWGPLANPVQSQDQ	A0A1S3VTQ0	glycinin G4	19	2128.03	6.90E+08±2.57E+07	1.88E+08±1.77E+07
KEVEKEVEPLPPRKHVH	A0A1S3VTQ0	glycinin G4	17	2050.13	2.69E+07±3.93E+06	1.86E+08±2.38E+07
TPLDELLD	A0A3Q0EVT3	UDP-D-apiose/UDP-D-xylose synthase 2-like	8	914.46	4.35E+08±3.74E+07	1.84E+08±1.30E+08
NSNPIYSNKFGRW	Q198W3	8S globulin beta isoform (8S globulin beta subunit)	13	1581.77	1.32E+08±5.59E+06	1.80E+08±5.32E+06
VDLPSKKEYLRFTNV	A0A1S3UQY9	1-Cys peroxiredoxin	15	1807.98	3.65E+07±2.04E+06	1.79E+08±2.06E+07
RHHHDEDEDEDEDEEEKP	A0A1S3VTQ0	glycinin G4	18	2288.87	6.35E+07±3.16E+06	1.78E+08±2.18E+07
TLFRNQFGHLR	Q198W5	8S globulin alpha isoform	11	1387.75	2.18E+06±1.65E+06	1.77E+08±9.99E+06
VVLNGRAVL	A0A3Q0EQW6	beta-conglycinin, beta chain-like	9	939.587	4.00E+07±2.88E+07	1.76E+08±3.94E+06
SQDEPFNLRNSNPIYSNKFGRW	Q198W3	8S globulin beta isoform (8S globulin beta subunit)	22	2668.28	9.15E+08±4.56E+07	1.75E+08±7.12E+07
SLFKNPNGHIRL	A0A1S3W032	beta-conglycinin, alpha' chain	12	1394.78	8.79E+06±3.10E+06	1.74E+08±2.38E+07
VAFPGSGEETEKLIK	A0A1S3W032	beta-conglycinin, alpha' chain	15	1603.85	1.16E+08±1.44E+07	1.72E+08±8.96E+06
FKQARAEAAAKLAAKDLEDVN	A0A1S3TPC5	late embryogenesis abundant protein At3g53040	21	2258.2	1.44E+08±1.53E+07	1.70E+08±1.44E+07
HSLPTHHEEEDEDESRQPR	A0A1S3W032	beta-conglycinin, alpha' chain	19	2327.02	3.40E+07±3.36E+06	1.68E+08±3.72E+07
AALAALYHQVV	A0A1S3UF99	probable aquaporin PIP-type 7a	11	1154.64	2.76E+08±2.36E+07	1.67E+08±1.18E+08
VNAGDAFVVPRFH	A0A3Q0EHQ4	vicilin-like seed storage protein At2g18540	13	1427.73	5.45E+06±5.08E+06	1.66E+08±9.25E+06
SEDDVFVIPAAYP	Q198W3	8S globulin beta isoform (8S globulin beta subunit)	13	1421.67	1.42E+08±1.15E+07	1.66E+08±1.14E+07
FGINAENNQRNF	Q198W3	8S globulin beta isoform (8S globulin beta subunit)	12	1422.66	4.13E+06±3.33E+06	1.65E+08±1.17E+07
SEDQPFNLRNQKPIYSNKFGEF	A0A1S3VZX2	beta-conglycinin, beta chain-like isoform X1	22	2657.29	2.51E+09±4.96E+08	1.65E+08±4.73E+07
FRNQFGHLRVLQRF	A0A3Q0EQW6	beta-conglycinin, beta chain-like	14	1817	1.01E+09±1.14E+08	1.64E+08±1.21E+07
LARALNIDQDIANKLISPDDEMK	A0A1S3VTQ0	glycinin G4	23	2582.34	8.81E+07±3.87E+06	1.63E+08±7.34E+07
VVIPIEPPPHQ	A0A1S3V6G8	probable aquaporin TIP-type alpha	11	1224.69	1.50E+08±2.08E+07	1.61E+08±3.83E+06
FPAPGEKVEKLVQ	A0A1S3VZX2	beta-conglycinin, beta chain-like isoform X1	13	1440.8	9.94E+07±5.49E+06	1.59E+08±8.81E+05
ASFDSDIKEIN	A0A3Q0EQW6	beta-conglycinin, beta chain-like	11	1237.58	1.38E+08±3.37E+06	1.58E+08±2.00E+07
AYVQNYLEKEKLHHRY	A0A1S3U9S5	cytochrome b-c1 complex subunit 8	16	2090.07	2.30E+08±4.05E+07	1.57E+08±6.84E+06
PSSDEGLTFRGIPN	A0A1S3U0Z1	Lipoxygenase (EC 1.13.11.-)	14	1488.72	1.78E+07±1.27E+07	1.56E+08±1.00E+07
HSLPTHHEEEDEDESRQP	A0A1S3W032	beta-conglycinin, alpha' chain	18	2170.92	3.47E+07±7.86E+06	1.56E+08±1.63E+07
EHSLPTHHEEEDEDESRQPR	A0A1S3W032	beta-conglycinin, alpha' chain	20	2456.06	4.15E+07±8.69E+05	1.56E+08±2.20E+07
KEVEPLPPRKHVH	A0A1S3VTQ0	glycinin G4	13	1564.88	2.70E+07±6.77E+05	1.56E+08±1.90E+07
QGQESQQEGVIVELK	A0A1S3T8V4	beta-conglycinin, beta chain-like	15	1670.85	2.24E+08±4.35E+07	1.55E+08±6.83E+06
HSLPTHHEEEDEDESRQPRP	A0A1S3W032	beta-conglycinin, alpha' chain	20	2424.07	1.36E+07±2.76E+06	1.55E+08±7.06E+06
EHRPAQEDVER	A0A1S3VTQ0	glycinin G4	11	1364.64	9.00E+07±3.35E+06	1.55E+08±1.12E+08
EITPEKNPQLRDLDVF	A0A1S3T8V4	beta-conglycinin, beta chain-like	16	1912.99	1.85E+08±2.24E+07	1.48E+08±1.05E+08
SQQEGVIVELKREQIRE	A0A1S3T8V4	beta-conglycinin, beta chain-like	17	2040.1	1.23E+08±1.31E+07	1.48E+08±1.23E+06
GLIQKGHKIKGTVVL	A0A1S3U0Z1	Lipoxygenase (EC 1.13.11.-)	15	1590	3.76E+06±2.67E+06	1.47E+08±1.05E+08
TTRSWDFLAHQTRV	A0A1S3U336	CO(2)-response secreted protease	14	1716.87	2.30E+08±3.12E+07	1.47E+08±1.19E+07
SQQEGVIVELKREQIRELT	A0A1S3VZX2	beta-conglycinin, beta chain-like isoform X1	19	2254.23	1.33E+08±6.70E+06	1.46E+08±5.94E+06
STNDGHPQVLDGEPTQTGTYLR	A0A1S3VTL5	oil body-associated protein 1A	22	2385.12	3.63E+07±4.34E+06	1.46E+08±1.92E+07
HRPAQEDVERGEAHEEWE	A0A1S3VTQ0	glycinin G4	18	2202.97	3.13E+07±5.69E+06	1.46E+08±1.04E+07
HGEESQEEGVIVELKREQIRELIK	Q198W3	8S globulin beta isoform (8S globulin beta subunit)	24	2847.51	2.01E+07±2.84E+07	1.46E+08±1.36E+07
GQESQQEGVIVELKRE	A0A1S3T8V4	beta-conglycinin, beta chain-like	16	1827.93	1.41E+08±3.22E+06	1.44E+08±4.64E+07
EEKQEGVIVKLSKEQIR	A0A1S3W032	beta-conglycinin, alpha' chain	17	2012.13	1.50E+08±1.39E+07	1.44E+08±1.98E+07
GQESQQEGVIVEL	A0A1S3T8V4	beta-conglycinin, beta chain-like	13	1414.69	2.27E+07±4.32E+06	1.43E+08±6.24E+07
EEGQQQQQGQESQQEGVIVELKREQ	A0A1S3T8V4	beta-conglycinin, beta chain-like	25	2911.39	1.02E+08±1.12E+07	1.43E+08±9.79E+06
AFGINAENNQRNFLA	Q198W3	8S globulin beta isoform (8S globulin beta subunit)	15	1677.82	8.77E+06±6.78E+06	1.42E+08±1.62E+07
SKDKPFNLR	A0A1S3W032	beta-conglycinin, alpha' chain	9	1103.61	2.07E+06±1.23E+06	1.41E+08±6.69E+07
VIISTGINPKAKSY	Q9SBK0	V-type proton ATPase proteolipid subunit (Fragment)	14	1489.85	2.74E+07±1.92E+06	1.41E+08±2.82E+07
SQNEPFNLR	A0A1S3T8V4	beta-conglycinin, beta chain-like	9	1103.54	9.87E+07±6.76E+06	1.40E+08±1.00E+08
LVNPDGRDSYILE	Q198W3	8S globulin beta isoform (8S globulin beta subunit)	13	1489.74	2.14E+08±5.80E+06	1.40E+08±9.96E+07
QQHGEESQEEGVIVELKREQ	Q198W3	8S globulin beta isoform (8S globulin beta subunit)	20	2351.14	1.55E+08±1.78E+07	1.40E+08±1.04E+07
EEGQQQQQGQESQQEGVIVELK	A0A1S3T8V4	beta-conglycinin, beta chain-like	22	2498.19	1.50E+08±1.46E+07	1.39E+08±1.12E+07
FRGIPNSISI	A0A1S3U0Z1	Lipoxygenase (EC 1.13.11.-)	10	1102.61	1.03E+08±1.15E+07	1.39E+08±9.80E+07
SNRFHSLFKNPNGHIRL	A0A1S3W032	beta-conglycinin, alpha' chain	17	2036.08	5.65E+06±4.54E+06	1.38E+08±3.36E+07
QESQQEGVIVELK	A0A1S3T8V4	beta-conglycinin, beta chain-like	13	1485.77	1.98E+08±2.92E+07	1.38E+08±1.08E+07
NRKPIYSNKFGRW	A0A1S3TFI4	beta-conglycinin, beta chain-like	13	1664.89	7.60E+07±5.45E+06	1.38E+08±3.02E+07
TIGDTIPDLDVQTTQGRIKLHP	A0A1S3UQY9	1-Cys peroxiredoxin	22	2417.29	9.41E+07±2.42E+07	1.37E+08±3.60E+07
FKNPNGHIRL	A0A1S3W032	beta-conglycinin, alpha' chain	10	1194.66	2.67E+07±1.14E+06	1.37E+08±1.06E+07
SQDEPINLRNRKPIYSNKFGRW	A0A1S3TFI4	beta-conglycinin, beta chain-like	22	2717.41	3.16E+08±1.62E+07	1.35E+08±4.39E+07
IDQDIANKLISPDDE	A0A1S3VTQ0	glycinin G4	15	1684.82	3.99E+07±2.21E+06	1.35E+08±5.24E+06
GEESQEEGVIVELKREQ	Q198W3	8S globulin beta isoform (8S globulin beta subunit)	17	1957.96	1.48E+08±7.89E+06	1.34E+08±1.01E+06
LARKLSLTRALFY	A0A1S3UF99	probable aquaporin PIP-type 7a	13	1550.93	1.32E+08±1.77E+07	1.31E+08±1.29E+07
QGQESQQEGVIVELKREQIR	A0A1S3T8V4	beta-conglycinin, beta chain-like	20	2353.24	2.37E+08±1.14E+07	1.31E+08±4.86E+06
SQQEGVIVELKREQIRELIRHAKSN	A0A1S3T8V4	beta-conglycinin, beta chain-like	25	2959.63	1.40E+08±6.57E+07	1.30E+08±7.08E+06
EHRPAQEDVERGEAHEEWETRPS	A0A1S3VTQ0	glycinin G4	23	2773.24	3.89E+07±8.06E+06	1.29E+08±2.13E+07
NSNPIYSNKFGRWYEITPEKNPQLK	Q198W3	8S globulin beta isoform (8S globulin beta subunit)	25	3022.53	9.01E+07±2.35E+07	1.28E+08±9.15E+07
EGHRGVEVEEDESDESVRHKTR	A0A1S3VTQ0	glycinin G4	22	2579.2	1.94E+07±2.11E+06	1.27E+08±1.09E+07
AEEKQEQGTNPSQEQPNVPLPRN	A0A1S3U611	subtilisin inhibitor 1	23	2589.24	6.49E+07±6.94E+06	1.26E+08±1.82E+06
QESQQEGVIVELKREQIRELT	A0A1S3VZX2	beta-conglycinin, beta chain-like isoform X1	21	2511.33	1.44E+08±6.59E+06	1.25E+08±9.55E+06
EEKQEGVIVKLSKEQ	A0A1S3W032	beta-conglycinin, alpha' chain	15	1742.94	1.18E+08±6.44E+06	1.24E+08±8.12E+06
ASFDSDFKEIDRV	Q198W3	8S globulin beta isoform (8S globulin beta subunit)	13	1527.72	1.03E+08±2.83E+06	1.23E+08±7.48E+06
SKTLSSQNEPFNLR	A0A1S3T8V4	beta-conglycinin, beta chain-like	14	1619.83	1.43E+07±2.01E+06	1.23E+08±1.46E+07
IEPLPPRRS	A0A1S3VTQ0	glycinin G4	9	1063.61	6.22E+07±3.24E+06	1.23E+08±2.53E+07
NQKPIYSNKFGEF	A0A1S3VZX2	beta-conglycinin, beta chain-like isoform X1	13	1570.78	1.54E+08±1.12E+07	1.22E+08±6.47E+06
SQEEGVIVELKREQIRELIK	Q198W3	8S globulin beta isoform (8S globulin beta subunit)	20	2395.34	1.25E+08±2.23E+06	1.22E+08±1.04E+07
FRNQFGHLRVL	A0A3Q0EQW6	beta-conglycinin, beta chain-like	11	1385.77	4.67E+07±3.92E+06	1.21E+08±9.14E+06
QQQQAEEEGGNVLSGFGKRF	A0A1S3VTQ0	glycinin G4	20	2208.06	7.28E+07±2.58E+06	1.19E+08±2.85E+07
ASFDSDIKEINRVL	A0A3Q0EQW6	beta-conglycinin, beta chain-like	14	1605.84	1.62E+08±7.57E+06	1.19E+08±9.87E+06
AEEEGGNVLSGFGKRFLARAL	A0A1S3VTQ0	glycinin G4	21	2220.17	1.79E+08±8.44E+06	1.18E+08±8.82E+06
VNPDDNENLR	A0A3Q0EQW6	beta-conglycinin, beta chain-like	10	1184.54	1.04E+08±9.65E+06	1.17E+08±1.53E+07
FLVNPDDNENLRIIK	A0A3Q0EQW6	beta-conglycinin, beta chain-like	15	1798.96	2.33E+07±1.21E+06	1.16E+08±2.41E+07
EGEHSLPTHHEEEDEDESRQPRP	A0A1S3W032	beta-conglycinin, alpha' chain	23	2739.18	2.34E+07±8.42E+05	1.15E+08±1.50E+07
FRNQFGHLR	A0A3Q0EQW6	beta-conglycinin, beta chain-like	9	1173.62	6.90E+06±4.52E+05	1.15E+08±1.48E+07
QQGQESQQEGVIVELK	A0A1S3T8V4	beta-conglycinin, beta chain-like	16	1798.91	1.02E+08±8.95E+06	1.15E+08±2.45E+06
EITPEKNPQLRDLDV	A0A1S3T8V4	beta-conglycinin, beta chain-like	15	1765.92	8.19E+07±5.39E+06	1.15E+08±1.38E+07
GFSKNILE	Q198W3	8S globulin beta isoform (8S globulin beta subunit)	8	906.481	5.86E+07±1.15E+07	1.15E+08±2.05E+07
SQDEPFNLR	Q198W3	8S globulin beta isoform (8S globulin beta subunit)	9	1104.52	2.76E+07±3.90E+07	1.14E+08±1.61E+08
SQEEGVIVELK	Q198W3	8S globulin beta isoform (8S globulin beta subunit)	11	1229.65	1.22E+08±1.26E+07	1.13E+08±6.52E+06
NYVMNPAYVL	A0A1S3VIR8	basic 7S globulin 2-like	10	1182.57	1.48E+08±1.24E+07	1.12E+08±1.31E+07
TIGDTIPDLDVQTTQGRIK	A0A1S3UQY9	1-Cys peroxiredoxin	19	2070.1	5.67E+07±6.12E+06	1.11E+08±1.12E+06
TRLREVDLNADSTPPSATRVSVV	A0A1S3VTL5	oil body-associated protein 1A	23	2482.31	1.59E+06±2.25E+06	1.11E+08±1.53E+07
HSLPTHHEEEDEDESRQ	A0A1S3W032	beta-conglycinin, alpha' chain	17	2073.86	2.73E+07±2.91E+06	1.11E+08±1.27E+07
AEVSEDDVFVIPAAYP	A0A3Q0EQW6	beta-conglycinin, beta chain-like	16	1720.82	1.23E+08±1.98E+07	1.10E+08±1.04E+07
FPAPGEKVEK	A0A3Q0EQW6	beta-conglycinin, beta chain-like	10	1100.59	6.38E+07±5.91E+06	1.09E+08±4.09E+06
HGEESQEEGVIVELKREQ	Q198W3	8S globulin beta isoform (8S globulin beta subunit)	18	2095.02	1.30E+08±1.32E+07	1.08E+08±2.78E+07
VINEGEANIELVG	A0A3Q0EQW6	beta-conglycinin, beta chain-like	13	1355.69	1.71E+08±7.97E+06	1.08E+08±2.01E+07
ETFRAFPAEVL	A0A1S3VTQ0	glycinin G4	11	1278.66	6.08E+06±8.61E+06	1.08E+08±2.18E+07
AFLGRSVSLQL	A0A1S3U0Z1	Lipoxygenase (EC 1.13.11.-)	11	1189.68	6.24E+07±5.42E+06	1.07E+08±1.24E+07
AILAHSLFTHPLIVQ	A0A1S3UIK5	uncharacterized protein LOC106765616	15	1658.95	6.12E+07±7.42E+06	1.07E+08±1.99E+07
GEKDNVISEIPTEVL	A0A3Q0EQW6	beta-conglycinin, beta chain-like	15	1641.85	2.00E+08±1.41E+08	1.07E+08±8.54E+05
FAFGINAENNQRN	Q198W3	8S globulin beta isoform (8S globulin beta subunit)	13	1493.7	9.81E+07±3.95E+06	1.07E+08±5.30E+06
FPGSGEETEKLIK	A0A1S3W032	beta-conglycinin, alpha' chain	13	1433.74	1.06E+08±2.62E+06	1.07E+08±5.67E+06
LINPDNEETLKV	A0A1S3W032	beta-conglycinin, alpha' chain	12	1383.72	8.68E+07±4.91E+06	1.05E+08±1.44E+07
QQQGQESQQEGVIVELK	A0A1S3T8V4	beta-conglycinin, beta chain-like	17	1926.96	1.20E+08±1.49E+07	1.05E+08±1.38E+07
QQGQESQQEGVIVELKREQIRELT	A0A1S3VZX2	beta-conglycinin, beta chain-like isoform X1	24	2824.47	9.67E+07±6.16E+06	1.05E+08±1.04E+07
EKEIEPLPPRRS	A0A1S3VTQ0	glycinin G4	12	1449.79	3.70E+07±2.91E+06	1.05E+08±1.71E+07
EHRPAQEDVERGEAHE	A0A1S3VTQ0	glycinin G4	16	1887.85	6.15E+07±6.49E+06	1.04E+08±9.22E+07
VVIPIEPPPHQPLPAEE	A0A1S3V6G8	probable aquaporin TIP-type alpha	17	1861	4.01E+07±2.84E+07	1.03E+08±7.37E+07
LVNPDDNENLRIIKLAVPVNNPHR	A0A3Q0EQW6	beta-conglycinin, beta chain-like	24	2749.5	6.61E+07±7.18E+06	1.03E+08±1.43E+07
MRKNVLDFN	A0A1S3U0Z6	Lipoxygenase (EC 1.13.11.-)	9	1135.58	2.81E+07±3.97E+06	1.02E+08±1.45E+08
FRNQFGHLRVLQ	A0A3Q0EQW6	beta-conglycinin, beta chain-like	12	1513.83	3.14E+06±2.33E+06	1.02E+08±1.20E+07
ATAQDSSYFTGQVLHPNGGEIVNA	A0A1S3UL38	NADPH-dependent aldehyde reductase 1, chloroplastic-like	24	2475.17	2.87E+08±8.82E+06	9.94E+07±7.03E+07
FASIPLPIF	A0A1S3UF48	nucleobase-ascorbate transporter 3	9	1003.57	1.31E+08±1.86E+08	9.93E+07±7.06E+07
TIGDTIPDLDVQTTQGR	A0A1S3UQY9	1-Cys peroxiredoxin	17	1828.92	6.94E+07±8.74E+06	9.89E+07±1.24E+07
IDQDIANKLISPDDEMKQIVK	A0A1S3VTQ0	glycinin G4	21	2412.26	8.51E+06±6.03E+06	9.84E+07±1.51E+07
LDVAPLTLG	A0A1S3VZR7	luminal-binding protein	9	897.517	1.67E+07±1.22E+06	9.82E+07±1.48E+07
GEESQEEGVIVELKREQIRELIK	Q198W3	8S globulin beta isoform (8S globulin beta subunit)	23	2710.45	1.17E+08±2.57E+07	9.79E+07±6.92E+07
SQQEGVIVELKREQIRELIR	A0A1S3T8V4	beta-conglycinin, beta chain-like	20	2422.37	1.45E+08±9.70E+06	9.69E+07±4.08E+07
VAFPGSGEKVVK	A0A1S3T8V4	beta-conglycinin, beta chain-like	12	1216.68	5.04E+07±2.11E+06	9.68E+07±1.81E+07
AVGTAGGPLVMRL	A0A1S3U1B6	purine permease 1	13	1240.7	2.97E+07±4.14E+06	9.55E+07±2.09E+07
KEVEKEVEPLPPRKH	A0A1S3VTQ0	glycinin G4	15	1814.01	1.89E+07±5.29E+06	9.53E+07±2.69E+06
ITPEKNPQL	Q198W3	8S globulin beta isoform (8S globulin beta subunit)	9	1038.57	8.62E+07±2.23E+06	9.44E+07±7.09E+06
FVNPKEHNKPVQQVIAEMTGGGVDR	A0A1S3UFK5	alcohol dehydrogenase 1	25	2749.4	3.94E+07±6.77E+05	9.42E+07±2.24E+07
FRTLFRNEFGHLRV	Q198W4	8S globulin alpha' isoform	14	1790.97	9.75E+07±1.68E+07	9.32E+07±6.46E+06
GEKDNVISEIPSQVL	A0A1S3T8V4	beta-conglycinin, beta chain-like	15	1626.85	1.03E+08±5.35E+06	9.22E+07±1.04E+07
EKQQQQAEEEGGNVLSGFGKRF	A0A1S3VTQ0	glycinin G4	22	2465.19	1.23E+07±8.73E+06	9.21E+07±9.26E+06
SQEEGVIVELKREQ	Q198W3	8S globulin beta isoform (8S globulin beta subunit)	14	1642.85	1.14E+08±8.39E+06	9.21E+07±1.67E+07
LVNPDGRDSYI	Q198W3	8S globulin beta isoform (8S globulin beta subunit)	11	1247.61	1.54E+08±2.05E+07	9.20E+07±2.20E+07
QQGQESQQEGVIVELKREQIRELTK	A0A1S3VZX2	beta-conglycinin, beta chain-like isoform X1	25	2952.56	9.64E+07±2.63E+05	9.16E+07±1.21E+07
LPHHADADFL	Q198W3	8S globulin beta isoform (8S globulin beta subunit)	10	1134.55	2.93E+08±1.46E+07	9.08E+07±1.02E+07
TTHTPRFLGLADS	A0A1S3VDL9	subtilisin-like protease SBT1.4	13	1414.72	1.51E+08±2.02E+07	9.07E+07±2.16E+07
SSSPVYSNTLGKF	A0A1S3W032	beta-conglycinin, alpha' chain	13	1385.68	1.01E+08±7.51E+06	9.05E+07±6.43E+07
EHRPAQEDVE	A0A1S3VTQ0	glycinin G4	10	1208.54	6.73E+07±7.66E+06	8.98E+07±5.81E+07
FLVNPDDNENLRIIKLA	A0A3Q0EQW6	beta-conglycinin, beta chain-like	17	1983.08	3.33E+06±4.71E+06	8.93E+07±1.69E+07
SRHHHDEDEDEDEDEEEKPRRT	A0A1S3VTQ0	glycinin G4	22	2789.15	2.77E+07±2.50E+06	8.92E+07±7.00E+07
ASFDSDIKEISRVL	A0A1S3VZX2	beta-conglycinin, beta chain-like isoform X1	14	1578.83	1.28E+08±1.11E+07	8.91E+07±1.32E+07
LHPTSEEGLTFRGIPNSISI	A0A1S3U0Z6	Lipoxygenase (EC 1.13.11.-)	20	2167.13	7.75E+08±5.50E+08	8.85E+07±2.25E+07
ATAIDPKRGAVSNIAPLAIGLIVG	A0A1S3VI54	probable aquaporin TIP-type alpha	24	2316.35	2.48E+08±2.18E+07	8.77E+07±8.56E+06
LNIDQDIANKL	A0A1S3VTQ0	glycinin G4	11	1255.68	1.30E+07±6.68E+05	8.77E+07±6.24E+07
RKQNNPFHFSSNRFHSL	A0A1S3W032	beta-conglycinin, alpha' chain	17	2115.05	9.47E+06±8.45E+06	8.77E+07±2.39E+06
QESQQEGVIVELKREQIR	A0A1S3T8V4	beta-conglycinin, beta chain-like	18	2168.15	1.36E+08±1.43E+07	8.73E+07±1.68E+07
VPVNNPHRFQDFF	A0A3Q0EQW6	beta-conglycinin, beta chain-like	13	1615.79	6.60E+06±4.67E+06	8.72E+07±1.38E+07
NSNPIYSNKFGRWYEITPEKNPQ	Q198W3	8S globulin beta isoform (8S globulin beta subunit)	23	2781.35	3.77E+07±3.79E+06	8.67E+07±1.56E+07
PAVIGGSYTFVPTTIS	A0A1S3U5Z8	nucleobase-ascorbate transporter 6	16	1608.84	1.70E+07±1.20E+07	8.64E+07±1.42E+07
AAKEGKAIGIDLGTTY	A0A1S3UWN7	heat shock 70 kDa protein	16	1606.86	2.15E+07±1.08E+06	8.56E+07±7.90E+06
VEVEEDESDESVRHKTRHEKS	A0A1S3VTQ0	glycinin G4	21	2524.18	1.07E+07±1.18E+06	8.56E+07±1.52E+07
TQKKEAKVDQAELDKQAARQHN	A0A1S3TP87	18 kDa seed maturation protein	22	2535.32	1.19E+07±2.98E+05	8.45E+07±7.91E+06
TLVNPDGRDSNILE	A0A3Q0EQW6	beta-conglycinin, beta chain-like	14	1541.77	6.03E+07±2.42E+06	8.39E+07±7.75E+06
EGHRGVEVEEDESDESVRHKT	A0A1S3VTQ0	glycinin G4	21	2423.09	1.81E+07±8.25E+05	8.31E+07±7.34E+06
VLQRFDQRSKQMQNLENYR	A0A3Q0EQW6	beta-conglycinin, beta chain-like	19	2452.24	3.84E+07±1.08E+07	8.19E+07±2.15E+07
APDPGGPIVPWTHW	A0A1S3V481	uncharacterized protein LOC106771620	14	1528.75	7.83E+07±1.85E+06	8.17E+07±5.26E+06
ESQQEGVIVELKREQ	A0A1S3T8V4	beta-conglycinin, beta chain-like	15	1770.91	1.46E+08±1.22E+08	8.11E+07±2.07E+07
AFGINAENNQRNF	Q198W3	8S globulin beta isoform (8S globulin beta subunit)	13	1493.7	1.72E+07±2.15E+05	8.11E+07±9.71E+06
QGQESQQEGVIVELKREQIRELTK	A0A1S3VZX2	beta-conglycinin, beta chain-like isoform X1	24	2824.5	1.00E+08±1.09E+07	8.10E+07±5.18E+06
SKDKPFNLRSSSPVYSNTLGKF	A0A1S3W032	beta-conglycinin, alpha' chain	22	2471.28	3.28E+08±4.56E+07	8.10E+07±3.92E+05
VVIPIEPPPH	A0A1S3V6G8	probable aquaporin TIP-type alpha	10	1096.63	9.64E+07±1.21E+06	8.02E+07±6.68E+06
EEGQQQQQGQESQQEGVIVE	A0A1S3T8V4	beta-conglycinin, beta chain-like	20	2257.01	2.73E+07±1.93E+07	7.92E+07±2.72E+07
GEKDNVISEIPTE	A0A3Q0EQW6	beta-conglycinin, beta chain-like	13	1429.69	7.82E+07±4.49E+06	7.90E+07±3.92E+06
FLVNPDDNENLRIIKL	A0A3Q0EQW6	beta-conglycinin, beta chain-like	16	1912.04	3.96E+07±3.36E+06	7.87E+07±1.53E+07
KLISPDDEMKQ	A0A1S3VTQ0	glycinin G4	11	1302.65	2.88E+06±1.43E+05	7.82E+07±3.88E+05
DEEKQEGVIVKLSKEQIRELS	A0A1S3W032	beta-conglycinin, alpha' chain	21	2456.31	7.38E+07±7.85E+06	7.75E+07±8.86E+06
FEITPEKNPQLRDLDM	Q198W5	8S globulin alpha isoform	16	1944.96	9.05E+08±1.42E+07	7.75E+07±3.77E+07
SQDEPINLRNRKPIY	A0A1S3TFI4	beta-conglycinin, beta chain-like	15	1841.97	6.49E+05±9.17E+05	7.71E+07±3.45E+06
EEKQEGVIVKLSKEQIRELSK	A0A1S3W032	beta-conglycinin, alpha' chain	21	2469.38	8.28E+07±1.79E+07	7.67E+07±2.09E+07
GKNNPFYFNSDRW	A0A3Q0EQW6	beta-conglycinin, beta chain-like	13	1643.75	4.19E+07±6.47E+06	7.64E+07±5.40E+07
VFAPFFATHGG	P21616	Pyrophosphate-energized vacuolar membrane proton pump (EC 7.1.3.1) (Pyrophosphate-energized inorganic pyrophosphatase) (H(+)-PPase) (Vacuolar H(+)-pyrophosphatase)	11	1149.56	1.87E+07±2.29E+06	7.62E+07±1.19E+07
AGEKDNVISEIPTEVLD	A0A3Q0EQW6	beta-conglycinin, beta chain-like	17	1827.91	7.86E+07±9.82E+05	7.59E+07±3.80E+06
DDDEDEDEDESVSRPSRRPSHG	A0A1S3VTQ0	glycinin G4	22	2528.03	2.29E+07±3.04E+06	7.54E+07±7.31E+06
VAWEPEKPLSIETIEVAPPGKGEVR	A0A1S3UFK5	alcohol dehydrogenase 1	25	2730.46	8.36E+07±4.68E+06	7.47E+07±5.28E+07
FPSSDEGLTFRGIPNSISI	A0A1S3U0Z1	Lipoxygenase (EC 1.13.11.-)	19	2036.02	1.45E+08±8.77E+06	7.42E+07±7.57E+06
IDQDIANKLISPDDEMK	A0A1S3VTQ0	glycinin G4	17	1943.95	1.90E+07±2.99E+06	7.42E+07±1.18E+07
SSRKQNNPFHFSSNRFHSL	A0A1S3W032	beta-conglycinin, alpha' chain	19	2289.12	1.08E+07±2.01E+06	7.39E+07±1.23E+06
LQTLFGTRL	A0A1S3UU12	nucleobase-ascorbate transporter 6	9	1047.61	5.31E+07±3.76E+07	7.36E+07±1.31E+07
SEDDVFIIPATYP	Q198W5	8S globulin alpha isoform	13	1465.7	5.14E+07±1.89E+06	7.30E+07±5.42E+06
QESKRAYVVPQKVEELLRCY	A0A1S3UUV4	Nicotinate phosphoribosyltransferase (EC 6.3.4.21)	20	2494.3	7.46E+07±5.41E+06	7.26E+07±5.14E+07
AAKEGKAIGIDLGT	A0A1S3UWN7	heat shock 70 kDa protein	14	1342.75	4.99E+07±4.77E+06	7.22E+07±1.18E+06
SQQEGVIVELEREQIRELIK	A0A1S3TFI4	beta-conglycinin, beta chain-like	20	2395.31	2.62E+07±2.10E+07	7.20E+07±2.74E+07
MSKPNTLLLPHHADADFLL	A0A3Q0EQW6	beta-conglycinin, beta chain-like	19	2132.11	2.02E+08±2.35E+07	7.19E+07±1.95E+07
ATAIDPKRGAVSNIAPLAIG	A0A1S3VI54	probable aquaporin TIP-type alpha	20	1934.09	1.08E+08±6.68E+06	7.17E+07±1.20E+07
GQESQQEGVIVELKREQIREL	A0A1S3T8V4	beta-conglycinin, beta chain-like	21	2467.3	6.80E+07±1.17E+06	7.14E+07±2.78E+07
ITPEKNPQLRDLDM	Q198W5	8S globulin alpha isoform	14	1668.85	5.04E+07±3.56E+06	7.11E+07±6.96E+06
AGIGAVQAVSREAF	A0A1S3TZH1	outer envelope pore protein 16-2, chloroplastic	14	1374.73	2.27E+08±1.55E+08	7.01E+07±5.34E+06
GEKDNVISEIPTEVLDLA	A0A3Q0EQW6	beta-conglycinin, beta chain-like	18	1940.99	1.09E+08±9.72E+06	6.97E+07±7.31E+06
RGKNNPFYFNSDRWFRTL	Q198W4	8S globulin alpha' isoform	18	2317.15	9.96E+07±1.10E+07	6.93E+07±3.39E+06
LHFAPASPTDTDQ	A0A1S3VUG0	cysteine proteinase inhibitor B	13	1398.64	5.23E+07±3.75E+06	6.91E+07±5.28E+06
AAVSASMHVSGGHVNPAVTFG	A0A1S3VI54	probable aquaporin TIP-type alpha	21	1994.96	2.86E+07±4.11E+06	6.88E+07±7.20E+06
NQKPIYSNKLGRW	Q198W5	8S globulin alpha isoform	13	1602.86	2.47E+07±6.24E+06	6.84E+07±6.35E+06
PVYLPRVFKL	A0A1S3V338	uncharacterized protein LOC106771156	10	1230.75	7.42E+07±3.43E+06	6.79E+07±7.97E+06
LARALNIDQDIANKL	A0A1S3VTQ0	glycinin G4	15	1666.94	1.16E+08±2.18E+07	6.78E+07±7.57E+06
EESQEEGVIVELKREQ	Q198W3	8S globulin beta isoform (8S globulin beta subunit)	16	1900.94	7.87E+07±9.26E+06	6.77E+07±3.16E+06
LARKLSLTRALF	A0A1S3UF99	probable aquaporin PIP-type 7a	12	1387.87	1.07E+08±5.50E+06	6.75E+07±1.32E+06
EHSLPTHHEEEDEDESRQ	A0A1S3W032	beta-conglycinin, alpha' chain	18	2202.91	1.97E+07±1.42E+06	6.75E+07±1.22E+07
AAIAASAHVSGGHVNPAVTFG	A0A1S3V6G8	probable aquaporin TIP-type alpha	21	1932.98	4.14E+07±1.22E+07	6.74E+07±1.41E+07
LTAFLGRSVSL	A0A1S3U0Z1	Lipoxygenase (EC 1.13.11.-)	11	1162.67	1.16E+07±9.44E+05	6.72E+07±9.06E+06
IDQDIANKLISPDDEMKQ	A0A1S3VTQ0	glycinin G4	18	2072.01	2.39E+07±1.69E+07	6.72E+07±2.28E+07
AKDPVRVLVTGAAGQIG	A0A1S3V6Q0	Malate dehydrogenase (EC 1.1.1.37)	17	1650.94	1.68E+07±2.49E+06	6.60E+07±1.44E+07
EEKQEGVIVKLSKEQIRE	A0A1S3W032	beta-conglycinin, alpha' chain	18	2141.17	7.50E+07±1.17E+07	6.57E+07±1.35E+07
QQQQQGQESQQEGVIVELKREQ	A0A1S3T8V4	beta-conglycinin, beta chain-like	22	2596.28	6.23E+07±8.61E+06	6.56E+07±4.63E+06
ATIPITGTGINPARSLGA	A0A1S3UF99	probable aquaporin PIP-type 7a	18	1708.95	9.65E+07±5.39E+06	6.56E+07±3.11E+06
TEDDVFVIPAAYP	A0A1S3T8V4	beta-conglycinin, beta chain-like	13	1435.69	5.34E+07±1.55E+06	6.54E+07±1.01E+07
ATAMDPKRGTISTIAPLAIGLVVG	A0A1S3V6G8	probable aquaporin TIP-type alpha	24	2351.32	1.73E+08±1.05E+07	6.49E+07±1.25E+06
HDEDEDEDEDEEEKPRR	A0A1S3VTQ0	glycinin G4	17	2170.85	7.04E+06±1.62E+06	6.42E+07±5.71E+06
QGQESQQEGVIVELKREQIRELIR	A0A1S3T8V4	beta-conglycinin, beta chain-like	24	2864.55	1.05E+08±1.51E+07	6.41E+07±2.99E+07
RFDQRSKQMQNLE	A0A3Q0EQW6	beta-conglycinin, beta chain-like	13	1678.82	5.10E+06±7.35E+05	6.40E+07±3.71E+06
FPSSDEGLTFRGIPNSIS	A0A1S3U0Z1	Lipoxygenase (EC 1.13.11.-)	18	1922.94	9.36E+06±1.32E+07	6.36E+07±9.19E+06
FPGSGEETEKL	A0A1S3W032	beta-conglycinin, alpha' chain	11	1192.56	7.21E+07±3.41E+06	6.34E+07±1.91E+06
EGHRGVEVEEDESDESVRHK	A0A1S3VTQ0	glycinin G4	20	2322.05	1.11E+07±2.01E+06	6.33E+07±1.89E+06
QESQQEGVIVELKREQIRELIR	A0A1S3T8V4	beta-conglycinin, beta chain-like	22	2679.47	5.47E+07±3.92E+06	6.22E+07±5.92E+06
VDGEPSLETAIQQSREEERE	A0A3Q0ETA2	uncharacterized protein LOC106753730 isoform X2	20	2301.07	3.17E+07±2.30E+07	6.10E+07±1.15E+07
GEKDNVMSEIPTEVLD	Q198W3	8S globulin beta isoform (8S globulin beta subunit)	16	1774.83	4.09E+07±1.80E+06	6.07E+07±1.47E+07
AVIPIEPPPHHH	A0A1S3VI54	probable aquaporin TIP-type alpha	12	1342.71	5.10E+07±7.47E+06	6.03E+07±1.51E+07
DTIPDLDVQTTQGR	A0A1S3UQY9	1-Cys peroxiredoxin	14	1557.76	5.53E+07±1.17E+06	6.02E+07±2.15E+06
AILAHSLFTHPL	A0A1S3UIK5	uncharacterized protein LOC106765616	12	1318.74	5.09E+07±2.34E+06	5.97E+07±4.45E+07
FVVNPNDNENLR	A0A1S3TFI4	beta-conglycinin, beta chain-like	12	1429.69	6.37E+07±9.32E+06	5.96E+07±1.57E+07
FRNQFGHLRV	A0A3Q0EQW6	beta-conglycinin, beta chain-like	10	1272.68	2.63E+07±3.65E+06	5.95E+07±4.31E+07
QESQQEGVIVELKREQIRELTK	A0A1S3VZX2	beta-conglycinin, beta chain-like isoform X1	22	2639.42	1.20E+08±1.12E+07	5.91E+07±6.59E+06
ASTDKSPEPTPAKGPEPTPGKE	A0A1S3V4B8	oil body-associated protein 2B	22	2220.09	2.37E+07±8.55E+05	5.87E+07±6.75E+06
VAFPGSGEKVVKLINKQSLS	A0A1S3T8V4	beta-conglycinin, beta chain-like	20	2100.19	8.42E+06±7.12E+06	5.84E+07±7.00E+06
EHSLPTHHEEEDEDESRQP	A0A1S3W032	beta-conglycinin, alpha' chain	19	2299.96	1.71E+07±2.63E+06	5.83E+07±2.40E+06
QQQHGEESQEEGVIVELKREQ	Q198W3	8S globulin beta isoform (8S globulin beta subunit)	21	2479.19	6.14E+07±5.25E+06	5.83E+07±2.26E+07
ARALNIDQDIAN	A0A1S3VTQ0	glycinin G4	12	1312.67	9.42E+06±2.82E+05	5.81E+07±6.44E+06
SQEEGVIVELKREQIRELIKHAK	Q198W3	8S globulin beta isoform (8S globulin beta subunit)	23	2731.53	9.49E+07±7.99E+06	5.81E+07±1.16E+07
LVNPDGRDSN	A0A3Q0EQW6	beta-conglycinin, beta chain-like	10	1085.51	4.82E+07±1.60E+06	5.77E+07±2.30E+07
RGKNNPFYFNSDRWF	A0A3Q0EQW6	beta-conglycinin, beta chain-like	15	1946.92	3.24E+06±4.58E+06	5.76E+07±8.45E+06
LARALNIDQDIAN	A0A1S3VTQ0	glycinin G4	13	1425.76	6.84E+06±1.50E+06	5.71E+07±2.23E+06
FAFGINAENNQRNF	Q198W3	8S globulin beta isoform (8S globulin beta subunit)	14	1640.77	5.71E+07±9.32E+06	5.71E+07±4.27E+07
SVGEGVTDLKPGDHA	A0A1S3UFK5	alcohol dehydrogenase 1	15	1480.72	3.01E+07±1.74E+06	5.70E+07±1.59E+06
QQGQESQQEGVIVELKREQIR	A0A1S3T8V4	beta-conglycinin, beta chain-like	21	2481.29	1.08E+08±8.01E+07	5.70E+07±4.08E+07
EKEIEPLPPRR	A0A1S3VTQ0	glycinin G4	11	1362.76	1.67E+07±9.70E+06	5.68E+07±1.95E+07
SRKQNNPFHFS	A0A1S3W032	beta-conglycinin, alpha' chain	11	1360.66	9.88E+05±7.17E+05	5.67E+07±4.90E+06
VINEGEANIEL	A0A3Q0EQW6	beta-conglycinin, beta chain-like	11	1199.6	9.56E+07±5.24E+06	5.66E+07±7.63E+06
EKEVEPLPPRKHVH	A0A1S3VTQ0	glycinin G4	14	1693.93	1.00E+07±8.26E+05	5.66E+07±4.01E+06
VHKEEEKEIEPLPPRRS	A0A1S3VTQ0	glycinin G4	17	2072.1	1.43E+07±6.86E+05	5.65E+07±7.52E+06
FHTLFRNQFGHLR	Q198W5	8S globulin alpha isoform	13	1671.87	2.17E+06±1.57E+06	5.57E+07±9.50E+06
ALKPDHRVETDGGLVE	A0A1S3VTQ0	glycinin G4	16	1734.89	3.06E+06±4.33E+06	5.56E+07±3.30E+06
DNVISEIPTEVLD	A0A3Q0EQW6	beta-conglycinin, beta chain-like	13	1442.71	7.54E+07±1.28E+07	5.55E+07±3.98E+06
IEPLPPRR	A0A1S3VTQ0	glycinin G4	8	976.582	2.46E+07±3.03E+06	5.49E+07±7.26E+06
FRNEFGHLR	Q198W4	8S globulin alpha' isoform	9	1174.6	7.19E+06±1.33E+06	5.47E+07±8.98E+05
APIIDNPDFKDDPDLYVYPNLK	A0A1S3V8L4	Calreticulin	22	2561.27	5.77E+08±5.37E+07	5.44E+07±2.52E+06
AVIPIEPPPHH	A0A1S3VI54	probable aquaporin TIP-type alpha	11	1205.66	4.83E+07±4.34E+06	5.38E+07±1.54E+07
GEKDNVISEIPT	A0A3Q0EQW6	beta-conglycinin, beta chain-like	12	1300.65	6.21E+07±1.83E+06	5.35E+07±7.41E+06
VEVEEDESDESVRHKTR	A0A1S3VTQ0	glycinin G4	17	2042.95	1.50E+07±3.32E+06	5.33E+07±4.91E+06
ATIPITGTGINPARSLG	A0A1S3UF99	probable aquaporin PIP-type 7a	17	1637.91	4.34E+07±2.93E+06	5.31E+07±4.59E+06
SQQEGVIVELKREQIR	A0A1S3T8V4	beta-conglycinin, beta chain-like	16	1911.05	5.16E+07±7.84E+06	5.31E+07±9.84E+06
VHKEEEKEIEPLPPRR	A0A1S3VTQ0	glycinin G4	16	1985.07	1.36E+07±3.61E+05	5.28E+07±1.20E+07
SRHHHDEDEDEDEDEEEKP	A0A1S3VTQ0	glycinin G4	19	2375.9	1.82E+07±1.14E+06	5.24E+07±6.10E+06
HHHDEDEDEDEDEEEKPR	A0A1S3VTQ0	glycinin G4	18	2288.87	2.87E+07±2.19E+06	5.23E+07±3.70E+07
MQGGKKTGESMKEKASN	A0A1S3TP87	18 kDa seed maturation protein	17	1809.87	6.03E+06±1.36E+06	5.12E+07±9.14E+05
ASFDSDFKEIDRVL	Q198W3	8S globulin beta isoform (8S globulin beta subunit)	14	1640.8	5.64E+07±2.29E+07	5.11E+07±1.87E+07
IPIEPPPHQ	A0A1S3V6G8	probable aquaporin TIP-type alpha	9	1026.55	5.22E+07±2.22E+06	5.11E+07±2.17E+06
NVISEIPTEVLD	A0A3Q0EQW6	beta-conglycinin, beta chain-like	12	1327.69	2.36E+08±6.36E+07	5.09E+07±5.03E+06
LHIPISTPGK	A0A1S3V3C0	sucrose-binding protein-like	10	1061.62	5.84E+07±4.22E+06	5.07E+07±3.61E+07
HHHDEDEDEDEDEEEKPRRT	A0A1S3VTQ0	glycinin G4	20	2546.02	2.49E+07±3.44E+06	5.05E+07±3.82E+07
EEKQEGVIVKLSKEQIRELSKH	A0A1S3W032	beta-conglycinin, alpha' chain	22	2606.44	2.81E+07±7.71E+05	5.04E+07±6.46E+06
LINPDNEETLK	A0A1S3W032	beta-conglycinin, alpha' chain	11	1284.66	5.47E+07±4.76E+06	5.04E+07±9.35E+06
VFDDELSKGQL	A0A1S3VTQ0	glycinin G4	11	1249.62	4.38E+07±4.07E+06	5.03E+07±4.71E+06
VVNNEGIMVFDDELSKGQL	A0A1S3VTQ0	glycinin G4	19	2106.03	4.47E+07±4.52E+06	5.00E+07±2.18E+06
ATATEKLSALQTA	A0A1S3UGK3	UTP--glucose-1-phosphate uridylyltransferase (EC 2.7.7.9)	13	1303.7	1.48E+07±1.79E+06	4.92E+07±2.66E+06
ASGQHQDRAEAASKIASKELE	A0A1S3UYA4	late embryogenesis abundant protein At3g53040	21	2225.1	5.51E+07±5.01E+06	4.91E+07±2.90E+06
TTRTPQFLGLDKSAD	A0A1S3UTI9	subtilisin-like protease SBT1.7	15	1648.84	7.48E+07±1.65E+07	4.89E+07±2.25E+06
QQQGQESQQEGVIVELKREQIRELT	A0A1S3VZX2	beta-conglycinin, beta chain-like isoform X1	25	2952.53	1.79E+08±2.44E+07	4.88E+07±4.19E+06
YEITPKKNPQLKDLDVF	A0A1S3VZX2	beta-conglycinin, beta chain-like isoform X1	17	2047.1	8.90E+08±4.34E+07	4.85E+07±7.72E+06
FLKNDKTLRPLAIELSLPHPGN	A0A1S3U0Z1	Lipoxygenase (EC 1.13.11.-)	22	2472.39	1.37E+06±1.94E+06	4.83E+07±3.42E+07
GEKDNVISEIPTEVLDL	A0A3Q0EQW6	beta-conglycinin, beta chain-like	17	1869.96	9.26E+07±2.96E+06	4.82E+07±1.05E+06
KEIEPLPPRR	A0A1S3VTQ0	glycinin G4	10	1233.72	1.70E+07±2.45E+06	4.80E+07±8.83E+06
LVNPDDNENLRI	A0A3Q0EQW6	beta-conglycinin, beta chain-like	12	1410.71	5.33E+07±1.38E+06	4.79E+07±8.82E+06
THHEEEDEDESRQPRPFP	A0A1S3W032	beta-conglycinin, alpha' chain	18	2233.96	1.94E+07±1.82E+06	4.77E+07±4.67E+06
ASFDSDIKEIS	A0A1S3VZX2	beta-conglycinin, beta chain-like isoform X1	11	1210.57	3.87E+07±2.73E+07	4.76E+07±2.89E+06
ATAMDPKRGTISTIAPLAIG	A0A1S3V6G8	probable aquaporin TIP-type alpha	20	1983.08	5.48E+07±6.92E+07	4.72E+07±3.45E+07
IEVAPPGKGEVR	A0A1S3UFK5	alcohol dehydrogenase 1	12	1250.7	2.38E+07±1.07E+06	4.68E+07±4.57E+06
PQLRDLDVF	A0A1S3T8V4	beta-conglycinin, beta chain-like	9	1101.58	5.69E+07±4.26E+06	4.66E+07±4.94E+06
HGEESQEEGVIVELK	Q198W3	8S globulin beta isoform (8S globulin beta subunit)	15	1681.82	4.03E+07±7.44E+06	4.62E+07±7.86E+06
SGIVESVGEGVTDLKPGDH	A0A1S3UFK5	alcohol dehydrogenase 1	19	1894.93	4.22E+07±1.29E+07	4.62E+07±1.58E+07
LVNPNDNDNLRIIKL	Q198W3	8S globulin beta isoform (8S globulin beta subunit)	15	1749.97	1.56E+07±1.37E+06	4.61E+07±1.37E+07
TIGDTIPDLDVQTTQGRI	A0A1S3UQY9	1-Cys peroxiredoxin	18	1942	1.12E+07±8.17E+06	4.59E+07±4.51E+06
DEEKQEGVIVKLSKEQIRELSKHAK	A0A1S3W032	beta-conglycinin, alpha' chain	25	2920.6	2.89E+07±9.94E+06	4.59E+07±9.12E+06
FRNEFGHLRVLQ	Q198W4	8S globulin alpha' isoform	12	1514.81	4.18E+06±3.12E+06	4.56E+07±2.52E+06
EGHRGVEVEEDESDESVRH	A0A1S3VTQ0	glycinin G4	19	2193.95	1.15E+07±1.45E+06	4.55E+07±2.23E+06
ANFKQARAEAAAKLAAKDLEDVN	A0A1S3TPC5	late embryogenesis abundant protein At3g53040	23	2443.28	1.62E+07±1.15E+07	4.55E+07±5.09E+06
ASYQKQYEDQGRKIDE	I2FLH6	Dehydrin protein (Fragment)	16	1956.92	3.31E+07±6.97E+06	4.53E+07±4.92E+06
AYVGAGGLSF	A0A1S3UU12	nucleobase-ascorbate transporter 6	10	940.465	2.24E+08±1.09E+07	4.52E+07±6.39E+07
SQDEPINLR	A0A1S3TFI4	beta-conglycinin, beta chain-like	9	1070.54	9.29E+06±1.31E+07	4.51E+07±6.38E+07
VISEIPSQVLE	A0A1S3T8V4	beta-conglycinin, beta chain-like	11	1212.66	8.25E+07±2.53E+06	4.47E+07±3.01E+07
KLISPDDEMK	A0A1S3VTQ0	glycinin G4	10	1174.59	3.15E+06±1.72E+06	4.47E+07±1.05E+07
AKKEMEAVRGLDLKRYMGRW	A0A1S3TNT5	temperature-induced lipocalin-1-like	20	2436.29	6.84E+06±4.84E+06	4.47E+07±3.25E+07
LKREQIRELIR	A0A1S3T8V4	beta-conglycinin, beta chain-like	11	1452.89	4.45E+06±1.89E+06	4.44E+07±1.11E+06
SQQEGVIVELKREQIRELTK	A0A1S3VZX2	beta-conglycinin, beta chain-like isoform X1	20	2382.32	4.08E+07±1.23E+06	4.43E+07±6.23E+06
ATIPITGTGINPARSFGA	A0A1S3U4S1	uncharacterized protein LOC106761912	18	1742.93	3.67E+07±3.68E+06	4.43E+07±4.25E+06
LPIPAGTQV	A0A1S3V3C0	sucrose-binding protein-like	9	894.517	4.88E+07±3.46E+06	4.43E+07±7.66E+05
TAGISGGHINPAVTFGLF	A0A1S3UF99	probable aquaporin PIP-type 7a	18	1757.91	7.00E+07±6.80E+06	4.42E+07±6.28E+06
EEKQEGVIVKL	A0A1S3W032	beta-conglycinin, alpha' chain	11	1270.71	5.71E+06±4.16E+06	4.39E+07±4.04E+06
FAEHPEYAENDF	A0A1S3V8I0	Carboxypeptidase (EC 3.4.16.-)	12	1467.59	2.42E+08±1.73E+08	4.38E+07±2.18E+06
LAVPVNNPHRFQDFF	A0A3Q0EQW6	beta-conglycinin, beta chain-like	15	1799.91	1.18E+07±1.67E+07	4.38E+07±1.08E+07
SLPTHHEEEDEDESRQPRP	A0A1S3W032	beta-conglycinin, alpha' chain	19	2287.01	1.53E+07±1.06E+06	4.36E+07±7.95E+06
SQQEGVIVELEREQ	A0A1S3TFI4	beta-conglycinin, beta chain-like	14	1642.82	4.65E+07±1.57E+07	4.35E+07±1.54E+06
SFDSDIKEINRV	A0A3Q0EQW6	beta-conglycinin, beta chain-like	12	1421.72	3.15E+07±1.69E+06	4.33E+07±3.05E+06
WAYDDDTGTIPLR	A0A3Q0EHQ4	vicilin-like seed storage protein At2g18540	13	1521.71	4.50E+07±6.63E+06	4.33E+07±1.05E+06
GGHSQNRIKGTVVLMRKNVLDFN	A0A1S3U0Z6	Lipoxygenase (EC 1.13.11.-)	23	2582.39	1.36E+08±9.20E+06	4.32E+07±1.67E+06
TTRSWDFLAHQTR	A0A1S3U336	CO(2)-response secreted protease	13	1617.8	6.24E+07±6.10E+06	4.30E+07±2.08E+06
QQQAEEEGGNVLSGFGKRF	A0A1S3VTQ0	glycinin G4	19	2080	1.85E+07±5.30E+06	4.28E+07±2.16E+05
VSQFVPHVLHAGKHVFERF	A0A1S3UU12	nucleobase-ascorbate transporter 6	19	2233.19	3.70E+08±2.78E+07	4.27E+07±1.73E+07
NIDQDIANKL	A0A1S3VTQ0	glycinin G4	10	1142.59	4.92E+07±2.80E+06	4.25E+07±3.03E+07
KDIFSQGFKTVDLPSKKE	A0A1S3UQY9	1-Cys peroxiredoxin	18	2066.1	4.49E+07±7.69E+05	4.25E+07±4.35E+06
ATGQLFSRTTQAL	A0A1S3TCV8	ATP-citrate synthase beta chain protein 1	13	1392.74	2.71E+07±3.63E+06	4.23E+07±2.32E+06
SHFKGKYHDELIANAAY	A0A1S3UFS1	Fructose-bisphosphate aldolase (EC 4.1.2.13)	17	1962.96	2.67E+06±3.78E+06	4.20E+07±6.91E+06
HDAAEVSVSRGKNNPFYFN	Q198W4	8S globulin alpha' isoform	19	2151.01	1.69E+07±3.44E+06	4.15E+07±1.15E+07
FRNEFGHLRVLQRF	Q198W4	8S globulin alpha' isoform	14	1817.98	1.61E+09±1.38E+08	4.14E+07±1.41E+07
VNPDDNENLRIIKL	A0A3Q0EQW6	beta-conglycinin, beta chain-like	14	1651.89	3.04E+07±1.31E+07	4.12E+07±3.86E+06
VLNKGEANIELVG	A0A1S3T8V4	beta-conglycinin, beta chain-like	13	1354.75	4.20E+07±4.13E+07	4.10E+07±2.90E+07
AGNPDIEHPE	A0A1S3VTQ0	glycinin G4	10	1077.47	4.25E+07±1.25E+06	4.07E+07±2.88E+07
QQAEEEGGNVLSGFGKRFLARA	A0A1S3VTQ0	glycinin G4	22	2363.2	2.97E+07±4.04E+06	4.05E+07±1.63E+07
LAVPVNNPHRFQ	A0A3Q0EQW6	beta-conglycinin, beta chain-like	12	1390.75	2.91E+06±2.10E+06	3.99E+07±7.09E+06
RFDQRSKQIQNLE	Q198W3	8S globulin beta isoform (8S globulin beta subunit)	13	1660.86	6.95E+06±6.44E+05	3.98E+07±3.48E+06
FRNEFGHLRVL	Q198W4	8S globulin alpha' isoform	11	1386.75	4.79E+07±2.36E+05	3.97E+07±3.09E+06
EKEVEPYGKHVHKEVE	A0A1S3VTQ0	glycinin G4	16	1935.97	7.26E+06±2.54E+06	3.97E+07±3.24E+06
TLLLPHHADADF	Q198W3	8S globulin beta isoform (8S globulin beta subunit)	12	1348.68	1.05E+07±7.46E+06	3.94E+07±5.07E+06
RKSKDASDYASDVAQRTKEKLHD	A0A1S3UQ54	LOW QUALITY PROTEIN: embryonic protein DC-8	23	2647.33	8.65E+06±1.97E+06	3.92E+07±7.41E+06
ASFDSEFKEINRVL	A0A1S3TFI4	beta-conglycinin, beta chain-like	14	1653.84	6.37E+06±9.00E+06	3.92E+07±1.31E+07
KNKGREMKDKAAETAEAAKN	A0A1S3UYA4	late embryogenesis abundant protein At3g53040	20	2189.12	3.49E+06±5.12E+05	3.90E+07±5.23E+06
EKVIPEPHP	A0A1S3VZW2	beta-conglycinin, beta chain-like	9	1044.56	2.59E+07±2.54E+06	3.89E+07±5.18E+06
NMVDPDEKDSTGNLPSR	A0A1S3UQY9	1-Cys peroxiredoxin	17	1873.85	1.94E+07±2.62E+06	3.86E+07±1.49E+06
VIISTGINPKAKSYY	Q9SBK0	V-type proton ATPase proteolipid subunit (Fragment)	15	1652.91	4.93E+07±4.90E+06	3.82E+07±1.23E+06
LDVTPLSLG	A0A1S3UWN7	heat shock 70 kDa protein	9	913.512	2.06E+07±1.03E+06	3.82E+07±7.35E+06
SQQEGVIVELKRE	A0A1S3T8V4	beta-conglycinin, beta chain-like	13	1513.81	2.23E+07±2.47E+06	3.79E+07±4.26E+06
LPVPIPEPP	I6LKQ6	Alpha-1,4 glucan phosphorylase (EC 2.4.1.1)	9	957.554	2.35E+07±3.00E+06	3.74E+07±4.53E+06
EITPEKNPQ	Q198W3	8S globulin beta isoform (8S globulin beta subunit)	9	1054.53	2.69E+07±1.46E+06	3.73E+07±7.70E+06
ASFDSDFKEIDR	Q198W3	8S globulin beta isoform (8S globulin beta subunit)	12	1428.65	3.95E+07±2.94E+07	3.71E+07±2.01E+06
FPGSGEDVEKLIK	A0A1S3VZW2	beta-conglycinin, beta chain-like	13	1417.75	3.64E+07±4.63E+06	3.71E+07±4.24E+06
LAGNPDIEHPE	A0A1S3VTQ0	glycinin G4	11	1190.56	8.94E+06±7.51E+05	3.71E+07±6.37E+06
VIIMNHPGQIGN	A0A1S3V223	Elongation factor 1-alpha	12	1291.67	2.53E+07±1.99E+06	3.70E+07±3.62E+06
VEVEEDESDESVRHKT	A0A1S3VTQ0	glycinin G4	16	1886.85	8.88E+06±1.17E+06	3.69E+07±1.04E+07
EVDLNADSTPPSATRVSVV	A0A1S3VTL5	oil body-associated protein 1A	19	1955.98	1.20E+07±8.56E+06	3.69E+07±2.75E+07
DQRSKQMQNLENYRVVEF	A0A3Q0EQW6	beta-conglycinin, beta chain-like	18	2283.11	6.95E+08±1.64E+07	3.65E+07±8.50E+06
ADVHEAGVVADPSQID	A0A3Q0ETR0	40S ribosomal protein S5	16	1621.76	1.76E+07±1.31E+07	3.64E+07±5.18E+06
NLQDYRLLE	A0A1S3W032	beta-conglycinin, alpha' chain	9	1162.6	2.24E+06±3.17E+06	3.62E+07±5.78E+06
VGFGLYELGFPSVAK	A0A1S3UU12	nucleobase-ascorbate transporter 6	15	1582.84	8.46E+06±1.11E+06	3.59E+07±2.55E+07
EGEHSLPTHHEEEDEDESRQPR	A0A1S3W032	beta-conglycinin, alpha' chain	22	2642.12	7.70E+06±7.02E+05	3.59E+07±3.54E+06
LPSKKEYLRFTNV	A0A1S3UQY9	1-Cys peroxiredoxin	13	1593.89	3.59E+07±2.56E+06	3.58E+07±2.53E+07
PIISDPEREIIK	A0A1S3UQY9	1-Cys peroxiredoxin	12	1408.79	1.83E+07±1.03E+06	3.55E+07±4.71E+06
SFKYKPFDLR	A0A1S3VZW2	beta-conglycinin, beta chain-like	10	1299.7	5.29E+06±7.14E+05	3.54E+07±3.98E+06
ITGQVLHPNGGTIVNG	A0A1S3V523	NADPH-dependent aldehyde reductase 1, chloroplastic	16	1575.84	1.35E+07±2.22E+06	3.54E+07±4.07E+06
PGLTIGDTIPDLD	A0A1S3UQY9	1-Cys peroxiredoxin	13	1325.67	1.02E+09±3.29E+08	3.52E+07±2.80E+07
VEPLPPRKH	A0A1S3VTQ0	glycinin G4	9	1071.62	7.58E+07±7.30E+06	3.51E+07±4.97E+07
VDAQPEQQEREEARKGGKG	Q198W5	8S globulin alpha isoform	19	2111.04	1.40E+07±6.93E+05	3.51E+07±3.90E+06
FPSSDEGLTFRGIPN	A0A1S3U0Z1	Lipoxygenase (EC 1.13.11.-)	15	1635.79	1.72E+07±1.44E+07	3.50E+07±2.48E+07
QQAEEEGGNVLSGFGKRFLARAL	A0A1S3VTQ0	glycinin G4	23	2476.28	7.68E+07±1.55E+07	3.50E+07±2.59E+07
KGHKIKGTVVL	A0A1S3U0Z1	Lipoxygenase (EC 1.13.11.-)	11	1178.75	5.47E+05±7.74E+05	3.47E+07±4.42E+06
EITPEKNPQLRDLD	A0A1S3T8V4	beta-conglycinin, beta chain-like	14	1666.85	2.12E+07±6.61E+05	3.45E+07±2.85E+06
DDGYGREYREHDQSRGDQDKKG	I2FLH6	Dehydrin protein (Fragment)	22	2610.14	7.05E+06±1.78E+06	3.44E+07±6.33E+06
AEQTEKAFLK	A0A1S3UMV1	40S ribosomal protein S11	10	1163.62	1.08E+06±1.53E+06	3.43E+07±1.36E+06
QSGPGHVILIPRGVPF	A0A1S3VTQ0	glycinin G4	16	1672.94	2.69E+07±5.45E+06	3.42E+07±3.05E+06
KFADMTNHEFR	Q41690	Cysteinyl endopeptidase	11	1394.64	1.47E+06±1.09E+06	3.42E+07±3.97E+06
YAVIPIEPPPHHH	A0A1S3VI54	probable aquaporin TIP-type alpha	13	1505.78	2.91E+07±5.02E+06	3.39E+07±2.09E+06
AVIPIEPPPH	A0A1S3VI54	probable aquaporin TIP-type alpha	10	1068.6	5.90E+07±7.66E+06	3.38E+07±2.39E+07
SATDPKRNARDSHVPVLAPLPIGF	A0A1S3TVT7	aquaporin PIP2-7	24	2557.38	5.17E+07±1.88E+06	3.37E+07±2.38E+07
ALVANEDFQHILRVL	A0A1S3V1W9	40S ribosomal protein S18	15	1736.96	9.64E+07±1.36E+08	3.36E+07±2.44E+07
SKTLSSQNEPFNLRNQKPVYSNRFG	A0A1S3T8V4	beta-conglycinin, beta chain-like	25	2910.47	4.09E+07±1.99E+06	3.36E+07±4.21E+06
RNQFGHLRVLQRF	A0A3Q0EQW6	beta-conglycinin, beta chain-like	13	1669.93	2.86E+07±5.99E+06	3.34E+07±7.84E+05
TLVNPDGRDSYILE	Q198W3	8S globulin beta isoform (8S globulin beta subunit)	14	1590.79	1.81E+07±1.94E+06	3.28E+07±4.38E+06
KYNGNWGPLANPVQSQDQ	A0A1S3VTQ0	glycinin G4	18	2014.95	2.31E+08±7.16E+06	3.26E+07±3.55E+06
SATDAKRSARDSHVPILAPLPIGF	A0A1S3UF99	probable aquaporin PIP-type 7a	24	2518.37	1.08E+08±7.93E+06	3.23E+07±2.34E+07
ARLVGGKTEIPNVRTNREVQELGRF	A0A1S3VUG0	cysteine proteinase inhibitor B	25	2838.56	1.02E+08±5.99E+06	3.22E+07±5.67E+06
GHFKPRTDIPGVVEK	A0A1S3UFK5	alcohol dehydrogenase 1	15	1678.92	1.65E+07±1.40E+06	3.22E+07±4.09E+06
VINEGEANIELVGLR	A0A3Q0EQW6	beta-conglycinin, beta chain-like	15	1624.88	2.88E+07±5.63E+06	3.22E+07±2.38E+07
MIYDVNSPLFRS	A0A1S3TU99	wound-induced basic protein	12	1440.71	1.33E+07±9.39E+06	3.19E+07±1.05E+07
QRQQEGVIVELSNEKIR	A0A1S3VZW2	beta-conglycinin, beta chain-like	17	2025.1	3.13E+07±2.33E+07	3.18E+07±7.46E+06
VVKIEQLNQRL	A0A1S3UMK6	uncharacterized protein LOC106767004	11	1338.8	5.27E+06±9.59E+05	3.17E+07±2.45E+06
ITPEKNPQLRDLD	A0A1S3T8V4	beta-conglycinin, beta chain-like	13	1537.81	2.14E+07±1.92E+06	3.15E+07±3.85E+06
LIGRGIYNMSHGIGKKE	A0A1S3TLF9	uncharacterized protein LOC106756606	17	1872	1.19E+08±1.05E+07	3.14E+07±5.18E+06
FEITPEKNPQLRD	Q198W5	8S globulin alpha isoform	13	1585.81	1.02E+07±7.87E+05	3.13E+07±1.19E+07
LKREQIRELT	A0A1S3VZX2	beta-conglycinin, beta chain-like isoform X1	10	1284.75	3.50E+06±2.04E+05	3.13E+07±4.38E+05
KEVEPLPPRKHV	A0A1S3VTQ0	glycinin G4	12	1427.82	9.06E+06±6.91E+05	3.12E+07±3.25E+06
KEIEPLPPRRS	A0A1S3VTQ0	glycinin G4	11	1320.75	1.10E+07±8.36E+05	3.11E+07±4.55E+06
LEREQIRELIK	A0A1S3TFI4	beta-conglycinin, beta chain-like	11	1425.83	4.59E+07±6.51E+06	3.10E+07±2.19E+07
HGEESQEEGVIVELKREQIR	Q198W3	8S globulin beta isoform (8S globulin beta subunit)	20	2364.2	5.44E+07±7.55E+06	3.10E+07±2.21E+07
TFRGIPNSISI	A0A1S3U0Z1	Lipoxygenase (EC 1.13.11.-)	11	1203.66	1.96E+09±5.54E+07	3.10E+07±2.19E+07
NRFGPVELPYTL	A0A1S3U0Z6	Lipoxygenase (EC 1.13.11.-)	12	1404.74	6.48E+06±9.16E+06	3.09E+07±1.82E+06
EITPEKNPQLR	A0A1S3T8V4	beta-conglycinin, beta chain-like	11	1323.71	2.32E+07±1.68E+06	3.09E+07±1.36E+06
HDEDEDEDEDEEEKPRRT	A0A1S3VTQ0	glycinin G4	18	2271.9	4.58E+06±2.66E+05	3.09E+07±8.84E+05
SEDDVFVIPA	Q198W3	8S globulin beta isoform (8S globulin beta subunit)	10	1090.52	2.95E+07±4.28E+06	3.08E+07±3.74E+06
TAGISGGHINPAVTFG	A0A1S3UF99	probable aquaporin PIP-type 7a	16	1497.76	1.90E+07±1.34E+07	3.08E+07±7.04E+06
SGDMLPIPAGTQV	A0A1S3V3C0	sucrose-binding protein-like	13	1284.64	3.28E+07±4.62E+06	3.08E+07±2.29E+06
QRQQEGVIVELSNEK	A0A1S3VZW2	beta-conglycinin, beta chain-like	15	1755.91	4.06E+07±1.27E+07	3.07E+07±6.41E+06
REQIRELIR	A0A1S3T8V4	beta-conglycinin, beta chain-like	9	1211.71	1.50E+06±2.11E+06	3.07E+07±7.29E+06
GDVWFPQPAPKDHP	A0A1S3TMR0	Formate dehydrogenase, mitochondrial (FDH) (EC 1.17.1.9) (NAD-dependent formate dehydrogenase)	14	1589.76	7.07E+06±5.01E+06	3.06E+07±7.51E+05
VHKEEEKEIEPLPP	A0A1S3VTQ0	glycinin G4	14	1672.87	1.44E+07±1.29E+06	3.06E+07±2.48E+06
EGHRGVEVEEDESDESVRHKTRHE	A0A1S3VTQ0	glycinin G4	24	2845.3	2.69E+06±1.90E+06	3.04E+07±4.69E+06
EKEVEPLPPRKH	A0A1S3VTQ0	glycinin G4	12	1457.8	3.68E+06±5.02E+05	3.03E+07±1.65E+07
TLEKYNILDHEPDFKNRYG	A0A3Q0EHQ4	vicilin-like seed storage protein At2g18540	19	2351.15	1.04E+07±2.28E+06	3.02E+07±1.27E+06
EESQEEGVIVELK	Q198W3	8S globulin beta isoform (8S globulin beta subunit)	13	1487.74	3.45E+07±5.27E+06	3.01E+07±1.69E+06
VLSGFGKRF	A0A1S3VTQ0	glycinin G4	9	1009.57	5.92E+06±4.19E+06	3.01E+07±2.15E+07
EESQEEGVIVELKREQIRELIK	Q198W3	8S globulin beta isoform (8S globulin beta subunit)	22	2653.43	1.54E+07±2.47E+06	2.99E+07±2.38E+07
SNPIYSNKFGRW	Q198W3	8S globulin beta isoform (8S globulin beta subunit)	12	1467.73	2.11E+07±1.04E+07	2.98E+07±1.69E+06
EEKQEGVIVKLS	A0A1S3W032	beta-conglycinin, alpha' chain	12	1357.75	6.91E+06±1.38E+06	2.97E+07±1.70E+06
FRNEFGHLRV	Q198W4	8S globulin alpha' isoform	10	1273.67	3.48E+07±7.38E+06	2.97E+07±6.29E+05
ARAEAAAKLAAKDLEDVN	A0A1S3TPC5	late embryogenesis abundant protein At3g53040	18	1854.98	4.07E+06±3.14E+06	2.96E+07±4.25E+06
RNEFGHLRVLQRF	Q198W4	8S globulin alpha' isoform	13	1670.91	5.85E+07±3.68E+06	2.96E+07±2.96E+06
HLRVLQRF	A0A3Q0EQW6	beta-conglycinin, beta chain-like	8	1067.64	6.53E+07±2.08E+06	2.94E+07±7.73E+06
EPQQQQQEESWDVQRYS	A0A1S3T8V4	beta-conglycinin, beta chain-like	17	2163.95	3.63E+07±4.76E+06	2.93E+07±2.19E+06
PQLRDLDMF	Q198W5	8S globulin alpha isoform	9	1133.55	2.49E+07±3.03E+06	2.90E+07±3.77E+06
AGEKDNVISEIPSQVLE	A0A1S3T8V4	beta-conglycinin, beta chain-like	17	1826.93	1.96E+07±1.80E+06	2.90E+07±2.62E+06
LNKFADMTNHEFR	Q41690	Cysteinyl endopeptidase	13	1621.77	2.19E+07±7.59E+05	2.88E+07±7.76E+05
VFLSQTTRPGKFPSLLF	A0A1S3VLN6	probable peroxygenase 5 isoform X2	17	1937.08	2.54E+07±2.04E+06	2.88E+07±3.96E+06
SSQDEPINLRNRKPIYSNKFGRW	A0A1S3TFI4	beta-conglycinin, beta chain-like	23	2804.45	1.53E+08±1.72E+07	2.88E+07±1.12E+07
HHEEEDEDESRQPRP	A0A1S3W032	beta-conglycinin, alpha' chain	15	1888.79	7.91E+06±1.74E+06	2.87E+07±5.19E+06
KEVEPLPP	A0A1S3VTQ0	glycinin G4	8	907.501	2.40E+07±7.16E+05	2.82E+07±4.94E+05
QQHGEESQEEGVIVELK	Q198W3	8S globulin beta isoform (8S globulin beta subunit)	17	1937.93	3.42E+07±2.87E+06	2.82E+07±1.08E+06
MVDPDEKDSTGNLPSRA	A0A1S3UQY9	1-Cys peroxiredoxin	17	1830.84	1.24E+07±1.54E+06	2.81E+07±6.14E+06
AKIQDKEGIPPDQQR	A0A1S3TNA9	ubiquitin-60S ribosomal protein L40	15	1721.91	8.16E+06±6.51E+05	2.80E+07±2.63E+06
YKRNPEVLSDPPLGPN	A0A1S3VN58	uncharacterized protein LOC106776852	16	1794.93	1.77E+07±6.96E+05	2.80E+07±5.15E+06
FNIARPKSADFY	A0A1S3VTQ0	glycinin G4	12	1427.72	2.12E+07±1.25E+06	2.79E+07±7.89E+06
GKKESVPAKAHTTEVIHD	A0A1S3UYA4	late embryogenesis abundant protein At3g53040	18	1946.02	5.65E+06±6.10E+05	2.78E+07±1.04E+06
SFDSDIKEISR	A0A1S3VZX2	beta-conglycinin, beta chain-like isoform X1	11	1295.64	3.52E+07±2.15E+06	2.78E+07±2.00E+07
SQDQPRRPQPGQDPIKY	A0A1S3W001	late embryogenesis abundant protein D-34	17	2009.01	1.15E+07±2.65E+05	2.77E+07±7.31E+06
AVIPIEPPPHHHQ	A0A1S3VI54	probable aquaporin TIP-type alpha	13	1470.77	2.57E+07±4.50E+06	2.77E+07±2.09E+07
FRTLFRNEFGHLRVLQRF	Q198W4	8S globulin alpha' isoform	18	2335.28	2.60E+08±2.86E+07	2.77E+07±1.24E+07
HHDEDEDEDEDEEEKPRR	A0A1S3VTQ0	glycinin G4	18	2307.91	1.01E+07±9.11E+05	2.77E+07±1.97E+07
VERGEAHEEWETRPSKDKRHG	A0A1S3VTQ0	glycinin G4	21	2532.22	5.84E+06±2.11E+06	2.77E+07±1.03E+07
FRNQFGHLRVLQR	A0A3Q0EQW6	beta-conglycinin, beta chain-like	13	1669.93	3.57E+06±1.48E+05	2.74E+07±2.24E+06
EEAGDQGFEYVVFK	A0A1S3VTQ0	glycinin G4	14	1616.74	2.90E+07±4.81E+05	2.74E+07±5.49E+06
GHVAGYSGDVWFPQPAPKDHP	A0A1S3TMR0	Formate dehydrogenase, mitochondrial (FDH) (EC 1.17.1.9) (NAD-dependent formate dehydrogenase)	21	2261.07	1.72E+07±6.20E+05	2.72E+07±2.30E+06
SDIPRPVLE	A0A1S3W032	beta-conglycinin, alpha' chain	9	1024.56	2.88E+07±3.28E+06	2.72E+07±1.96E+06
EVEPLPPRKHVH	A0A1S3VTQ0	glycinin G4	12	1436.79	7.02E+06±9.15E+05	2.72E+07±2.83E+06
SDAGDAAKKTKD	A0A1S3UQ54	LOW QUALITY PROTEIN: embryonic protein DC-8	12	1205.59	2.37E+07±3.41E+06	2.72E+07±1.92E+07
VAFPGSGEETEKL	A0A1S3W032	beta-conglycinin, alpha' chain	13	1362.67	7.32E+07±5.36E+06	2.71E+07±1.96E+07
ALVANEDFQHILRV	A0A1S3V1W9	40S ribosomal protein S18	14	1623.87	9.97E+07±6.00E+06	2.71E+07±3.89E+06
PRILGHEASGIVE	A0A1S3UFK5	alcohol dehydrogenase 1	13	1376.74	1.64E+07±5.11E+06	2.70E+07±4.57E+06
GQESQQEGVIVELKREQI	A0A1S3T8V4	beta-conglycinin, beta chain-like	18	2069.08	3.92E+07±3.65E+06	2.69E+07±5.84E+06
HDEDEDEDEDEEEKPR	A0A1S3VTQ0	glycinin G4	16	2014.75	2.43E+06±5.19E+05	2.67E+07±2.56E+06
AGNPDIEHPEA	A0A1S3VTQ0	glycinin G4	11	1148.51	1.31E+07±1.23E+06	2.66E+07±2.82E+06
LAVGTAGGPLVMRL	A0A1S3U1B6	purine permease 1	14	1353.78	3.12E+07±4.74E+06	2.65E+07±3.12E+06
VEPYGKHVHKE	A0A1S3VTQ0	glycinin G4	11	1321.68	8.37E+06±1.05E+06	2.64E+07±1.88E+07
LKYNGNWGPLANPVQSQ	A0A1S3VTQ0	glycinin G4	17	1884.95	2.34E+07±1.77E+07	2.63E+07±1.86E+07
VINEGKANIELVG	Q198W5	8S globulin alpha isoform	13	1354.75	5.97E+07±4.22E+07	2.57E+07±3.64E+07
YFVDAQSQQKEEQSKGRKG	A0A1S3T8V4	beta-conglycinin, beta chain-like	19	2212.09	4.80E+05±6.78E+05	2.57E+07±2.15E+06
NMVDPDEKDSTGNLPSRA	A0A1S3UQY9	1-Cys peroxiredoxin	18	1944.88	1.60E+06±2.26E+06	2.57E+07±1.86E+07
LVNPNDNDNLRIIKLAIPVNNPHR	Q198W3	8S globulin beta isoform (8S globulin beta subunit)	24	2748.51	1.20E+07±8.48E+06	2.56E+07±2.01E+07
TTHTPRFLGLADSFG	A0A1S3VDL9	subtilisin-like protease SBT1.4	15	1618.81	5.27E+07±5.65E+06	2.55E+07±6.55E+06
FRTLFRNEFGHLRVL	Q198W4	8S globulin alpha' isoform	15	1904.05	4.08E+07±7.19E+06	2.55E+07±2.00E+07
TIGDTIPDLDVQTTQGRIKL	A0A1S3UQY9	1-Cys peroxiredoxin	20	2183.18	3.28E+07±1.51E+06	2.54E+07±1.82E+07
VVNPNDNENLR	A0A1S3TFI4	beta-conglycinin, beta chain-like	11	1282.63	2.52E+07±1.30E+06	2.53E+07±2.26E+06
VISEIPTEVL	A0A3Q0EQW6	beta-conglycinin, beta chain-like	10	1098.62	1.66E+08±8.38E+06	2.52E+07±2.37E+06
ATIPITGTGINPARS	A0A1S3UF99	probable aquaporin PIP-type 7a	15	1467.8	2.05E+07±7.35E+05	2.51E+07±1.80E+07
TVDLPSKKEYLRFTNV	A0A1S3UQY9	1-Cys peroxiredoxin	16	1909.03	1.08E+07±7.97E+05	2.50E+07±2.42E+06
LAGNPDIEHPEA	A0A1S3VTQ0	glycinin G4	12	1261.59	4.57E+06±4.84E+05	2.47E+07±2.11E+06
THHEEEDEDESRQPR	A0A1S3W032	beta-conglycinin, alpha' chain	15	1892.79	1.25E+07±1.81E+06	2.46E+07±1.84E+07
ESVPAKAHTTEVIHD	A0A1S3UYA4	late embryogenesis abundant protein At3g53040	15	1632.81	7.54E+06±5.51E+05	2.45E+07±5.96E+05
EESRPGAMAETLKAADQM	A0A1S3UYA4	late embryogenesis abundant protein At3g53040	18	1933.89	1.95E+07±4.52E+06	2.43E+07±8.31E+06
STTVGHSGGTMISTSTPHMVLQQSL	A0A1S3VIR8	basic 7S globulin 2-like	25	2556.23	1.60E+08±1.38E+07	2.42E+07±4.85E+06
ATALMLVHIIPD	Q9ZSQ0	Ethylene response sensor	12	1292.72	2.86E+07±9.20E+06	2.41E+07±7.52E+06
GQQQQQGQESQQEGVIVELKREQ	A0A1S3T8V4	beta-conglycinin, beta chain-like	23	2653.31	2.36E+07±1.25E+06	2.40E+07±2.47E+06
VPVNNPHRFQ	A0A3Q0EQW6	beta-conglycinin, beta chain-like	10	1206.63	4.55E+06±4.78E+05	2.40E+07±1.87E+06
QQAEEEGGNVLSGFGKRFLARALN	A0A1S3VTQ0	glycinin G4	24	2590.33	1.30E+08±1.34E+07	2.39E+07±3.39E+07
KINPAAPLDKV	A0A1S3UFK5	alcohol dehydrogenase 1	11	1164.69	1.44E+07±1.10E+06	2.39E+07±4.85E+06
GDRAEAAAKLAAKDIGDIN	A0A1S3TPC5	late embryogenesis abundant protein At3g53040	19	1897.99	2.62E+07±3.47E+06	2.38E+07±1.68E+07
DVGRLDEEGVVRKK	A0A1S3UYA4	late embryogenesis abundant protein At3g53040	14	1598.87	1.68E+06±3.48E+05	2.37E+07±1.05E+07
HPLLNRILES	A0A1S3TZH1	outer envelope pore protein 16-2, chloroplastic	10	1190.68	1.18E+07±8.47E+06	2.35E+07±5.50E+06
VFAGEGSGLALVK	A0A1S3VI54	probable aquaporin TIP-type alpha	13	1246.69	5.57E+06±4.18E+06	2.35E+07±4.53E+06
VSFPASGNKVEKLIK	Q198W3	8S globulin beta isoform (8S globulin beta subunit)	15	1615.93	1.43E+07±1.86E+06	2.34E+07±4.11E+06
GEHSLPTHHEEEDEDESRQPRP	A0A1S3W032	beta-conglycinin, alpha' chain	22	2610.13	8.96E+06±1.77E+06	2.34E+07±3.76E+06
EITPEKNPQLRD	A0A1S3T8V4	beta-conglycinin, beta chain-like	12	1438.74	1.21E+07±8.92E+05	2.33E+07±1.95E+06
SVIEILSRHASDEVY	A0A1S3U0Z6	Lipoxygenase (EC 1.13.11.-)	15	1716.87	3.03E+07±6.28E+06	2.32E+07±1.76E+07
VINEGEANIE	A0A3Q0EQW6	beta-conglycinin, beta chain-like	10	1086.52	2.36E+07±7.84E+06	2.30E+07±1.31E+06
EKEVEPYGKHVHKEVEK	A0A1S3VTQ0	glycinin G4	17	2064.06	1.47E+06±2.97E+05	2.29E+07±4.96E+06
IILSSRAGQSR	Q9SBK0	V-type proton ATPase proteolipid subunit (Fragment)	11	1186.68	1.58E+07±1.44E+06	2.27E+07±4.96E+06
VFAPFFATHGGL	P21616	Pyrophosphate-energized vacuolar membrane proton pump (EC 7.1.3.1) (Pyrophosphate-energized inorganic pyrophosphatase) (H(+)-PPase) (Vacuolar H(+)-pyrophosphatase)	12	1262.64	9.22E+06±6.59E+06	2.26E+07±3.38E+06
PVGITFVENAV	Q41695	Pectin acetylesterase (EC 3.1.1.-)	11	1144.61	2.65E+06±3.74E+06	2.26E+07±1.84E+07
MGPYHTVFDFGNQRVGFADAA	A0A1S3USZ2	aspartic proteinase	21	2299.05	1.49E+08±7.96E+07	2.25E+07±1.62E+07
QQQQQGQESQQEGVIVELKREQIRE	A0A1S3T8V4	beta-conglycinin, beta chain-like	25	2994.51	1.78E+07±3.28E+06	2.25E+07±2.74E+06
RNVAAPLLF	A0A1S3V4U3	uncharacterized protein LOC106771722	9	999.587	4.80E+07±5.53E+06	2.24E+07±1.95E+06
FEITPEKNPQLR	Q198W5	8S globulin alpha isoform	12	1470.78	3.18E+07±1.55E+07	2.24E+07±2.92E+06
TPLDELLDVT	A0A3Q0EVT3	UDP-D-apiose/UDP-D-xylose synthase 2-like	10	1114.58	1.68E+07±2.08E+06	2.24E+07±2.33E+06
SKTLSSQNEPFNLRNQKPVYSNRF	A0A1S3T8V4	beta-conglycinin, beta chain-like	24	2853.45	5.46E+07±1.59E+06	2.23E+07±3.63E+06
VFAPFFATHGGLL	P21616	Pyrophosphate-energized vacuolar membrane proton pump (EC 7.1.3.1) (Pyrophosphate-energized inorganic pyrophosphatase) (H(+)-PPase) (Vacuolar H(+)-pyrophosphatase)	13	1375.73	1.59E+08±2.43E+07	2.23E+07±3.22E+06
NVLKVIPAGSSSGAKKAFTGM	A0A1S3UMV1	40S ribosomal protein S11	21	2062.12	2.81E+08±1.83E+06	2.22E+07±1.17E+06
VSRGKNNPFYFNSDRW	A0A3Q0EQW6	beta-conglycinin, beta chain-like	16	1985.95	7.68E+07±4.67E+07	2.21E+07±3.12E+07
FPGSGEKVVK	A0A1S3T8V4	beta-conglycinin, beta chain-like	10	1046.58	1.24E+07±5.48E+05	2.19E+07±1.35E+06
TERPQDEEPEAYHIRT	A0A1S3V2G0	subtilisin-like protease SBT3.17	16	1969.91	9.66E+06±1.48E+06	2.18E+07±9.87E+05
ADVHEAGVVADPSQIDVK	A0A3Q0ETR0	40S ribosomal protein S5	18	1848.92	1.16E+07±1.48E+06	2.18E+07±3.14E+06
ATATEKLSALQTAVAGL	A0A1S3UGK3	UTP--glucose-1-phosphate uridylyltransferase (EC 2.7.7.9)	17	1643.91	2.46E+08±9.56E+06	2.17E+07±4.44E+05
FEITPEKNPQLRDLDMF	Q198W5	8S globulin alpha isoform	17	2092.03	7.45E+08±1.74E+08	2.17E+07±1.54E+07
QHGEESQEEGVIVELK	Q198W3	8S globulin beta isoform (8S globulin beta subunit)	16	1809.87	2.25E+07±2.92E+06	2.17E+07±5.70E+05
LVNPNDNDNLR	Q198W3	8S globulin beta isoform (8S globulin beta subunit)	11	1282.63	2.34E+07±4.42E+06	2.16E+07±1.71E+06
VPATSIPPIYAALLTPQGRF	A0A1S3VS07	putative transferase At4g12130, mitochondrial	20	2111.18	4.04E+07±6.19E+06	2.16E+07±9.00E+06
VEVEEDESDESVRHK	A0A1S3VTQ0	glycinin G4	15	1785.8	5.71E+06±7.02E+05	2.15E+07±3.20E+06
LVVLNGRAVLT	A0A3Q0EQW6	beta-conglycinin, beta chain-like	11	1153.72	1.67E+08±9.88E+06	2.15E+07±7.13E+05
LAGNPDIEHPEAMK	A0A1S3VTQ0	glycinin G4	14	1520.73	2.41E+06±1.72E+06	2.15E+07±1.33E+06
IVKPPEQNKKQ	A0A3Q0FCM7	uncharacterized protein LOC106770051 isoform X2	11	1307.76	1.46E+07±9.35E+05	2.13E+07±1.52E+07
DTIPDLDVQTTQGRIK	A0A1S3UQY9	1-Cys peroxiredoxin	16	1798.94	1.48E+07±1.58E+06	2.13E+07±3.55E+06
YEITPEKNPQLK	Q198W3	8S globulin beta isoform (8S globulin beta subunit)	12	1458.77	4.12E+07±2.81E+06	2.12E+07±1.08E+06
GEEGQQQQQGQESQQEGVIVELK	A0A1S3T8V4	beta-conglycinin, beta chain-like	23	2555.21	6.73E+07±4.73E+06	2.10E+07±1.51E+07
TLLLPHHADADFL	Q198W3	8S globulin beta isoform (8S globulin beta subunit)	13	1461.76	2.91E+06±4.11E+06	2.10E+07±1.50E+07
AGNPDIEHP	A0A1S3VTQ0	glycinin G4	9	948.43	1.71E+07±9.70E+05	2.10E+07±1.39E+06
LQGFSKNILE	A0A3Q0EQW6	beta-conglycinin, beta chain-like	10	1147.62	8.49E+07±6.07E+07	2.08E+07±2.89E+06
GAHDWKNSAVAGAITGATLA	A0A1S3TZH1	outer envelope pore protein 16-2, chloroplastic	20	1909.96	1.83E+07±2.45E+06	2.06E+07±7.94E+05
ESRPGAMAETLKAADQ	A0A1S3UYA4	late embryogenesis abundant protein At3g53040	16	1673.8	3.43E+06±2.47E+06	2.05E+07±4.77E+06
FPASGEKVKKLIK	Q198W5	8S globulin alpha isoform	13	1443.88	1.17E+07±2.10E+06	2.04E+07±3.70E+06
ASGQHQDRAEAASKIASKELEQA	A0A1S3UYA4	late embryogenesis abundant protein At3g53040	23	2424.2	1.45E+07±1.03E+07	2.04E+07±1.49E+07
VEPLPPRKHVH	A0A1S3VTQ0	glycinin G4	11	1307.75	4.41E+06±3.38E+05	2.04E+07±4.44E+06
EKEVEPYGKHVH	A0A1S3VTQ0	glycinin G4	12	1450.72	8.10E+06±1.66E+06	2.04E+07±1.30E+07
ADVVTEAGVVADPTQ	A0A1S3UYH4	40S ribosomal protein S5	15	1470.72	1.94E+07±2.76E+06	2.02E+07±1.20E+06
EHQEGEHSLPTHHEEEDEDESRQPR	A0A1S3W032	beta-conglycinin, alpha' chain	25	3036.28	7.57E+06±3.27E+06	2.01E+07±9.99E+06
FANLGVTYKL	A0A1S3TTE5	glutaredoxin	10	1124.62	9.14E+06±6.47E+06	2.00E+07±1.42E+07
AQPEEQQKEEDRN	A0A3Q0EQW6	beta-conglycinin, beta chain-like	13	1599.71	3.23E+07±2.69E+06	1.99E+07±1.42E+07
ISGGHINPAVTFGLF	A0A1S3UF99	probable aquaporin PIP-type 7a	15	1528.8	2.57E+08±2.68E+07	1.98E+07±1.70E+06
ATRRYAFGRADEATHPDSMR	A0A1S3VI54	probable aquaporin TIP-type alpha	20	2307.09	3.64E+06±8.26E+05	1.98E+07±1.38E+06
DKDYGTGHGGEKVVIKMEESRPG	A0A1S3TPC5	late embryogenesis abundant protein At3g53040	23	2488.2	2.12E+06±2.99E+06	1.98E+07±1.81E+06
EEKQEGVIVKLSKEQIREL	A0A1S3W032	beta-conglycinin, alpha' chain	19	2254.25	2.39E+07±5.13E+06	1.97E+07±4.03E+06
FVRAFVPFVA	A0A1S3UPP8	probable bifunctional TENA-E protein isoform X2	10	1151.65	4.71E+07±9.56E+06	1.97E+07±1.72E+06
DDDEDEDEDESVSRPSRRP	A0A1S3VTQ0	glycinin G4	19	2246.92	6.02E+06±9.30E+05	1.97E+07±4.30E+06
TLVNPDGRDSN	A0A3Q0EQW6	beta-conglycinin, beta chain-like	11	1186.56	1.82E+07±1.58E+06	1.97E+07±9.95E+05
EAGDQGFEYVVFK	A0A1S3VTQ0	glycinin G4	13	1487.69	4.40E+06±3.23E+06	1.97E+07±3.04E+06
MDLTPHQLSQYNGTDPSKPIY	A0A1S3U298	probable steroid-binding protein 3	21	2404.14	2.75E+07±3.19E+06	1.97E+07±1.44E+07
GVIVELKREQ	Q198W3	8S globulin beta isoform (8S globulin beta subunit)	10	1169.68	8.86E+06±8.85E+05	1.96E+07±2.89E+06
NVISEIPTE	A0A3Q0EQW6	beta-conglycinin, beta chain-like	9	1000.51	9.82E+06±3.24E+05	1.95E+07±1.50E+06
PFFATHGGLL	P21616	Pyrophosphate-energized vacuolar membrane proton pump (EC 7.1.3.1) (Pyrophosphate-energized inorganic pyrophosphatase) (H(+)-PPase) (Vacuolar H(+)-pyrophosphatase)	10	1058.55	3.52E+07±1.28E+06	1.94E+07±3.58E+06
ADVHEAGVVADPSQIDVKL	A0A3Q0ETR0	40S ribosomal protein S5	19	1962.01	2.55E+07±1.73E+06	1.94E+07±1.37E+07
IEATREPGLVF	A0A1S3USZ2	aspartic proteinase	11	1230.66	1.45E+07±1.63E+07	1.94E+07±1.56E+07
KEVEPYGKHV	A0A1S3VTQ0	glycinin G4	10	1184.62	4.51E+06±4.92E+05	1.92E+07±1.78E+06
ANRWLRPEVYPLF	A0A1S3TRX2	uncharacterized protein LOC106758125	13	1659.89	2.93E+08±7.44E+06	1.91E+07±3.72E+05
YEITPKKNPQLKD	A0A1S3VZX2	beta-conglycinin, beta chain-like isoform X1	13	1572.85	8.78E+06±2.14E+05	1.91E+07±1.39E+06
GKVKIGINGFGRIGRL	A0A1S3T8B2	Glyceraldehyde-3-phosphate dehydrogenase (EC 1.2.1.-)	16	1684.03	5.65E+06±4.00E+06	1.89E+07±2.08E+06
SSQNEPFNLR	A0A1S3T8V4	beta-conglycinin, beta chain-like	10	1190.57	6.07E+06±4.47E+06	1.88E+07±6.04E+05
REVDLNADSTPPSATRVSVV	A0A1S3VTL5	oil body-associated protein 1A	20	2112.08	4.37E+07±5.20E+06	1.85E+07±1.30E+06
EESQEEGVIVELKREQIRELIKHAK	Q198W3	8S globulin beta isoform (8S globulin beta subunit)	25	2989.62	2.11E+07±1.96E+07	1.84E+07±6.04E+06
TLVNPDGRDSYI	Q198W3	8S globulin beta isoform (8S globulin beta subunit)	12	1348.66	2.02E+07±2.14E+06	1.83E+07±8.98E+05
LVNPDGRDSNI	A0A3Q0EQW6	beta-conglycinin, beta chain-like	11	1198.59	2.11E+07±1.77E+06	1.81E+07±4.24E+05
FLDNTIHKKDGAIR	A0A1S3UU12	nucleobase-ascorbate transporter 6	14	1626.88	7.63E+06±6.82E+05	1.80E+07±3.63E+06
AEQTEKAFLKQPKV	A0A1S3UMV1	40S ribosomal protein S11	14	1615.89	5.45E+06±1.37E+06	1.80E+07±5.37E+06
AAIAASAHVSGGHVNPAVTF	A0A1S3V6G8	probable aquaporin TIP-type alpha	20	1875.96	7.48E+07±3.42E+06	1.79E+07±1.98E+06
AAILGIVSKFLGGNH	A0A1S3V4U3	uncharacterized protein LOC106771722	15	1495.85	3.52E+07±1.27E+07	1.79E+07±5.32E+06
HFAPASPTDTDQ	A0A1S3VUG0	cysteine proteinase inhibitor B	12	1285.56	9.50E+06±4.18E+05	1.78E+07±4.36E+05
KEIEPLPP	A0A1S3VTQ0	glycinin G4	8	921.517	1.50E+07±1.69E+05	1.78E+07±2.95E+06
RNVAAPLLFLNL	A0A1S3V4U3	uncharacterized protein LOC106771722	12	1339.8	5.18E+07±1.55E+06	1.77E+07±2.51E+07
KEVEPYGKHVHKE	A0A1S3VTQ0	glycinin G4	13	1578.82	4.27E+06±1.70E+06	1.77E+07±1.27E+07
GQQQQQGQESQQEGVIVELK	A0A1S3T8V4	beta-conglycinin, beta chain-like	20	2240.1	3.23E+07±1.22E+07	1.77E+07±7.64E+05
GHFKPRTDIPGVVE	A0A1S3UFK5	alcohol dehydrogenase 1	14	1550.82	1.22E+07±1.39E+06	1.76E+07±2.20E+06
VGGKTEIPNVRT	A0A1S3VUG0	cysteine proteinase inhibitor B	12	1269.7	9.64E+06±7.41E+05	1.76E+07±2.19E+06
SFDSDIKEIN	A0A3Q0EQW6	beta-conglycinin, beta chain-like	10	1166.55	4.84E+07±6.56E+06	1.76E+07±1.25E+07
LFLGRKVSL	A0A1S3TVT7	aquaporin PIP2-7	9	1031.65	4.56E+07±1.04E+07	1.75E+07±3.63E+06
HHDEDEDEDEDEEEKPR	A0A1S3VTQ0	glycinin G4	17	2151.81	8.38E+06±3.90E+05	1.75E+07±7.10E+06
KEVEPLPPRK	A0A1S3VTQ0	glycinin G4	10	1191.7	5.25E+06±3.93E+05	1.75E+07±1.54E+06
EKDNVISEIPTEVLD	A0A3Q0EQW6	beta-conglycinin, beta chain-like	15	1699.85	1.80E+07±1.27E+07	1.75E+07±1.25E+07
RSNAKEIGFIKYR	A0A1S3V2W1	40S ribosomal protein S29	13	1580.88	3.23E+07±3.78E+06	1.74E+07±1.92E+06
KHVHKEVEKEVEPLPPRKH	A0A1S3VTQ0	glycinin G4	19	2315.29	2.23E+05±3.16E+05	1.73E+07±2.09E+06
VEVEEDESDESVRH	A0A1S3VTQ0	glycinin G4	14	1657.71	5.99E+06±7.82E+04	1.73E+07±4.60E+05
FHTLFRNQFGHLRV	Q198W5	8S globulin alpha isoform	14	1770.94	1.58E+07±1.12E+07	1.73E+07±2.81E+06
YEITPEKNPQLRDMDVF	A0A1S3W032	beta-conglycinin, alpha' chain	17	2094.01	2.62E+08±1.01E+08	1.71E+07±1.21E+07
SETIVAHSSSWSRAL	A0A3Q0FBE7	LOW QUALITY PROTEIN: V-type proton ATPase subunit c''2	15	1629.81	3.18E+07±3.05E+06	1.70E+07±9.71E+05
IVIQGKGAFG	A0A1S3VTQ0	glycinin G4	10	988.571	2.35E+06±1.81E+06	1.70E+07±3.18E+06
SHFKGKYHDELIANA	A0A1S3UFS1	Fructose-bisphosphate aldolase (EC 4.1.2.13)	15	1728.86	9.67E+06±1.78E+06	1.69E+07±1.21E+07
HRPAQEDVER	A0A1S3VTQ0	glycinin G4	10	1235.6	6.84E+06±6.54E+05	1.69E+07±1.24E+07
VAGKKESVPAKAHTTEVIHD	A0A1S3UYA4	late embryogenesis abundant protein At3g53040	20	2116.13	4.73E+06±6.14E+05	1.68E+07±7.23E+05
ADSIDSAFRSTKGKE	Q43680	Mung bean seed albumin (albumin-2-like)	15	1610.79	2.01E+06±2.85E+06	1.68E+07±3.80E+06
QQEGVIVELKREQ	A0A1S3T8V4	beta-conglycinin, beta chain-like	13	1554.84	1.02E+07±4.71E+06	1.68E+07±4.77E+06
QQHGEESQEEGVIVELKREQIR	Q198W3	8S globulin beta isoform (8S globulin beta subunit)	22	2620.32	4.94E+07±6.45E+06	1.66E+07±1.17E+07
ITPEKNPQLR	A0A1S3T8V4	beta-conglycinin, beta chain-like	10	1194.67	1.16E+07±4.41E+05	1.65E+07±5.87E+06
ISGGHLNPAVTFG	A0A1S3VTL7	probable aquaporin TIP2-2	13	1268.65	1.02E+08±5.89E+06	1.64E+07±2.05E+05
SPPPWPEAILLGFQHY	A0A1S3UU12	nucleobase-ascorbate transporter 6	16	1850.94	6.20E+07±1.03E+07	1.64E+07±1.16E+07
VIISTGINPKAKSYYL	Q9SBK0	V-type proton ATPase proteolipid subunit (Fragment)	16	1766	2.01E+08±7.82E+06	1.64E+07±1.22E+07
TTRTPEFLGLGKAIT	A0A1S3U6P2	subtilisin-like protease SBT1.7	15	1603.89	2.41E+07±1.58E+06	1.64E+07±1.21E+07
EITPEKNPQLRDLDM	Q198W5	8S globulin alpha isoform	15	1797.89	8.00E+06±5.67E+06	1.64E+07±6.85E+05
AKRLIPLFN	A0A1S3TBQ5	10 kDa chaperonin, mitochondrial	9	1070.66	1.13E+07±8.02E+06	1.63E+07±8.87E+05
KQSESHFVDAQPEQQQREE	Q198W3	8S globulin beta isoform (8S globulin beta subunit)	19	2299.05	1.73E+05±2.45E+05	1.62E+07±3.43E+06
HSLPTHHEEEDED	A0A1S3W032	beta-conglycinin, alpha' chain	13	1573.63	3.16E+06±3.75E+05	1.59E+07±2.33E+06
VKAAGIGAVQAVSREAF	A0A1S3TZH1	outer envelope pore protein 16-2, chloroplastic	17	1672.93	5.08E+08±2.76E+07	1.59E+07±3.35E+06
IWYGTFTPIQRS	A0A1S3VDK5	protein EXORDIUM-like 2	12	1467.75	5.19E+06±4.35E+06	1.57E+07±2.22E+07
HDAAEVSVSRGKNNPFYFNSDRW	Q198W4	8S globulin alpha' isoform	23	2695.25	3.93E+08±1.11E+07	1.55E+07±2.19E+07
EDDVFVIPAAYPV	Q198W3	8S globulin beta isoform (8S globulin beta subunit)	13	1433.71	3.42E+07±6.30E+06	1.55E+07±1.48E+06
QHGEESQEEGVIVELKREQIRELIK	Q198W3	8S globulin beta isoform (8S globulin beta subunit)	25	2975.57	3.26E+07±1.10E+07	1.54E+07±2.18E+07
EEGQQQDEEKQEGVIVK	A0A1S3W032	beta-conglycinin, alpha' chain	17	1971.94	9.64E+06±9.52E+05	1.53E+07±1.53E+06
RTLFRNEFGHL	Q198W4	8S globulin alpha' isoform	11	1388.73	5.28E+06±3.82E+06	1.52E+07±1.14E+07
IRVVDDVPDTGHDN	A0A3Q0ETA2	uncharacterized protein LOC106753730 isoform X2	14	1550.73	7.73E+06±3.89E+05	1.51E+07±1.84E+06
EKVIPEPHPSHEE	A0A1S3VZW2	beta-conglycinin, beta chain-like	13	1526.74	6.47E+06±7.53E+05	1.51E+07±1.04E+06
VDLPSKKEYLRF	A0A1S3UQY9	1-Cys peroxiredoxin	12	1493.82	6.29E+07±1.04E+07	1.49E+07±2.22E+06
GEGEEEAAAQKEQEQ	A0A3Q0EHQ4	vicilin-like seed storage protein At2g18540	15	1631.69	8.60E+06±5.45E+05	1.49E+07±6.49E+05
RHHHDEDEDEDEDE	A0A1S3VTQ0	glycinin G4	14	1805.64	1.24E+07±9.96E+05	1.49E+07±1.06E+07
AEEEGGNVLSGFGKRFLARALN	A0A1S3VTQ0	glycinin G4	22	2334.21	1.85E+08±1.13E+07	1.48E+07±2.10E+07
SRKQNNPFHF	A0A1S3W032	beta-conglycinin, alpha' chain	10	1273.63	5.19E+06±8.10E+05	1.48E+07±2.31E+06
AAEEGQVIGVHT	A0A1S3U127	thioredoxin H-type	12	1209.6	5.68E+06±4.07E+06	1.48E+07±3.32E+06
ATIPITGTGINPARSFG	A0A1S3TVT7	aquaporin PIP2-7	17	1671.89	1.08E+07±7.71E+06	1.47E+07±1.07E+07
EVAPPGKGEVR	A0A1S3UFK5	alcohol dehydrogenase 1	11	1137.61	5.13E+06±4.98E+05	1.47E+07±1.47E+06
ILEQGHAQKIPAGTTFF	Q198W3	8S globulin beta isoform (8S globulin beta subunit)	17	1856.98	1.01E+08±9.98E+06	1.46E+07±6.74E+06
WENKFQAKYPVVGRVIN	A0A1S3U298	probable steroid-binding protein 3	17	2047.1	6.60E+07±8.47E+06	1.46E+07±1.21E+07
EDWDFDTKVETDDGRIR	A0A1S3V3C0	sucrose-binding protein-like	17	2095.94	1.12E+07±7.35E+05	1.45E+07±6.25E+05
QDIANKLISPDDE	A0A1S3VTQ0	glycinin G4	13	1456.7	1.35E+08±7.17E+06	1.45E+07±1.97E+06
HHEEEDEDESRQPRPFP	A0A1S3W032	beta-conglycinin, alpha' chain	17	2132.91	7.53E+06±7.44E+05	1.43E+07±2.16E+06
FLSSTEAQQSYLQG	A0A3Q0EQW6	beta-conglycinin, beta chain-like	14	1557.73	4.40E+08±1.35E+07	1.43E+07±1.01E+07
SSQDEPFNLR	Q198W3	8S globulin beta isoform (8S globulin beta subunit)	10	1191.55	2.32E+06±1.67E+06	1.43E+07±2.50E+06
PRVPELIGKPDLEN	A0A1S3V4B8	oil body-associated protein 2B	14	1575.86	1.29E+07±3.00E+06	1.42E+07±1.69E+06
FGTRLPAVIGGSY	A0A1S3UU12	nucleobase-ascorbate transporter 6	13	1336.71	3.95E+07±3.34E+06	1.42E+07±1.12E+07
SEDEPFNLR	A0A1S3UMS3	beta-conglycinin, beta chain-like	9	1105.5	6.50E+06±4.60E+06	1.41E+07±1.00E+07
EREQQQEESGEVQRYR	A0A1S3W032	beta-conglycinin, alpha' chain	16	2049.95	7.05E+06±4.82E+05	1.41E+07±1.46E+06
IPIEPPPHQPLPAEE	A0A1S3V6G8	probable aquaporin TIP-type alpha	15	1662.86	1.09E+07±2.50E+06	1.40E+07±8.30E+05
VRKEEEKEVEPYGKHV	A0A1S3VTQ0	glycinin G4	16	1955.01	2.70E+06±1.91E+05	1.39E+07±1.32E+06
QESQQEGVIVELKREQI	A0A1S3T8V4	beta-conglycinin, beta chain-like	17	2012.05	1.99E+07±5.13E+06	1.38E+07±2.22E+06
SFDSDIKEINR	A0A3Q0EQW6	beta-conglycinin, beta chain-like	11	1322.65	1.96E+07±3.40E+06	1.38E+07±1.02E+07
LGRSVSLQL	A0A1S3U0Z1	Lipoxygenase (EC 1.13.11.-)	9	971.576	7.68E+07±3.15E+06	1.38E+07±1.76E+06
AYFSIPVEL	Q9ZSQ0	Ethylene response sensor	9	1037.54	1.24E+08±4.36E+06	1.38E+07±1.56E+06
HRPAQEDVERGEAH	A0A1S3VTQ0	glycinin G4	14	1629.76	5.52E+06±1.09E+06	1.38E+07±8.37E+06
QGHAQKIPAGTIFF	Q198W4	8S globulin alpha' isoform	14	1513.8	1.19E+07±2.14E+06	1.37E+07±9.73E+06
SSQDEPINLR	A0A1S3TFI4	beta-conglycinin, beta chain-like	10	1157.57	1.09E+06±1.54E+06	1.37E+07±9.71E+06
QQGQESQQEGVIVEL	A0A1S3T8V4	beta-conglycinin, beta chain-like	15	1670.81	1.33E+07±9.61E+06	1.37E+07±1.93E+07
EEDPTWWERPRRE	A0A3Q0EHQ4	vicilin-like seed storage protein At2g18540	13	1784.82	1.05E+07±3.38E+06	1.36E+07±1.21E+06
QQGQESQQEGVIVE	A0A1S3T8V4	beta-conglycinin, beta chain-like	14	1557.73	1.43E+07±6.74E+05	1.34E+07±1.85E+06
KEEDPTWWERPRRE	A0A3Q0EHQ4	vicilin-like seed storage protein At2g18540	14	1912.92	8.84E+06±2.13E+06	1.34E+07±1.81E+06
VQKSAFFPYRWVL	Q9ZSQ0	Ethylene response sensor	13	1639.89	1.61E+08±1.49E+07	1.34E+07±2.02E+06
HFKPRTDIPGVVE	A0A1S3UFK5	alcohol dehydrogenase 1	13	1493.8	1.10E+07±8.77E+05	1.33E+07±1.61E+06
FLARKLSLTRALFY	A0A1S3UF99	probable aquaporin PIP-type 7a	14	1698	1.13E+07±7.99E+06	1.33E+07±2.05E+06
VAFPGSGEDVEKLIK	A0A1S3VZW2	beta-conglycinin, beta chain-like	15	1587.85	2.14E+07±3.97E+06	1.33E+07±9.58E+06
APPPGPYSGASTLALVARASAFSF	A0A1S3W125	uncharacterized protein LOC106780522	24	2334.2	5.78E+07±2.44E+07	1.31E+07±2.90E+06
PKEHNKPVQQVIAEMTGGGVDR	A0A1S3UFK5	alcohol dehydrogenase 1	22	2389.22	6.76E+06±5.38E+06	1.31E+07±7.37E+05
EGHRGVEVEEDESDESVR	A0A1S3VTQ0	glycinin G4	18	2056.89	2.88E+06±4.61E+05	1.31E+07±1.25E+06
QRQQEGVIVELSNEKIRELS	A0A1S3VZW2	beta-conglycinin, beta chain-like	20	2354.26	1.11E+07±8.62E+06	1.30E+07±9.22E+06
ESQQEGVIVELK	A0A1S3T8V4	beta-conglycinin, beta chain-like	12	1357.71	5.57E+07±4.51E+06	1.30E+07±1.84E+07
EHRPAQEDVERGEA	A0A1S3VTQ0	glycinin G4	14	1621.74	4.42E+06±7.19E+05	1.30E+07±1.80E+06
IDQDIANKL	A0A1S3VTQ0	glycinin G4	9	1028.55	1.85E+07±1.45E+07	1.29E+07±9.38E+06
VEPYGKHVHKEVEK	A0A1S3VTQ0	glycinin G4	14	1677.88	1.96E+06±2.31E+05	1.29E+07±2.43E+06
DGHPQVLDGEPTQTGTYLRD	A0A1S3VTL5	oil body-associated protein 1A	20	2198.02	2.15E+07±3.16E+06	1.29E+07±7.18E+05
HHDEDEDEDEDEEEKPRRT	A0A1S3VTQ0	glycinin G4	19	2408.96	1.17E+06±1.18E+05	1.29E+07±7.75E+06
SLPTHHEEEDEDESRQPRPFP	A0A1S3W032	beta-conglycinin, alpha' chain	21	2531.13	6.75E+06±5.80E+05	1.28E+07±1.69E+06
NLNSFRTIF	A0A1S3UU12	nucleobase-ascorbate transporter 6	9	1110.58	1.61E+07±1.15E+07	1.28E+07±8.29E+05
AQPEEQQREEGPKGRKG	A0A1S3VZX2	beta-conglycinin, beta chain-like isoform X1	17	1922.96	1.70E+07±1.02E+06	1.28E+07±9.08E+06
NLENYRVVEF	Q198W3	8S globulin beta isoform (8S globulin beta subunit)	10	1281.64	3.74E+07±7.74E+05	1.28E+07±1.04E+07
TAFLGRSVSLQL	A0A1S3U0Z1	Lipoxygenase (EC 1.13.11.-)	12	1290.73	1.61E+07±2.71E+06	1.27E+07±9.37E+05
PGGHSQNRIKGTVVLMRKNVLD	A0A1S3U0Z6	Lipoxygenase (EC 1.13.11.-)	22	2418.33	3.23E+07±6.34E+06	1.26E+07±2.35E+06
QQGQESQQEGVIVELKREQIRELIR	A0A1S3T8V4	beta-conglycinin, beta chain-like	25	2992.61	1.58E+07±1.23E+07	1.24E+07±1.76E+07
SVLEILSRHASDE	A0A3Q0FEC1	Lipoxygenase (EC 1.13.11.-)	13	1454.74	1.74E+07±3.84E+06	1.23E+07±9.05E+06
ALVANEDFQHILRVLN	A0A1S3V1W9	40S ribosomal protein S18	16	1851	5.46E+07±4.25E+06	1.23E+07±8.33E+05
KQSESHFVDAQPEQQQR	Q198W3	8S globulin beta isoform (8S globulin beta subunit)	17	2040.96	1.19E+05±1.68E+05	1.22E+07±1.92E+06
LNMPLTRDTLL	A0A1S3VLG2	uncharacterized protein LOC106776110	11	1285.71	2.33E+07±1.65E+07	1.22E+07±1.07E+07
VQLIIPIESAHRTVSY	A0A1S3TJQ2	V-type proton ATPase subunit a	16	1825.01	8.22E+06±5.82E+06	1.21E+07±8.60E+06
WDFDTKVETDDGRIR	A0A1S3V3C0	sucrose-binding protein-like	15	1851.88	7.83E+06±6.89E+06	1.21E+07±1.72E+07
TTRTPEFLGLGKAI	A0A1S3U6P2	subtilisin-like protease SBT1.7	14	1502.85	1.27E+07±9.48E+06	1.21E+07±9.20E+06
ARLVGGKTEIPNVRT	A0A1S3VUG0	cysteine proteinase inhibitor B	15	1609.93	5.83E+06±4.12E+06	1.21E+07±1.66E+06
ISEIPTEVLD	A0A3Q0EQW6	beta-conglycinin, beta chain-like	10	1114.58	2.44E+07±4.69E+06	1.21E+07±1.71E+07
ANIYKLKQSQVYD	A0A1S3VTQ0	glycinin G4	13	1568.82	2.10E+07±4.99E+06	1.20E+07±1.42E+06
MEGKEQDVSLGAN	A0A1S3UF99	probable aquaporin PIP-type 7a	13	1376.62	5.39E+06±3.96E+06	1.20E+07±1.24E+06
FTGQVLHPNGGEIVNA	A0A1S3UL38	NADPH-dependent aldehyde reductase 1, chloroplastic-like	16	1651.83	5.51E+07±3.66E+06	1.20E+07±8.71E+06
MRVYHTVFDYGNL	A0A1S3V6P1	cyprosin	13	1613.77	6.61E+07±4.01E+06	1.19E+07±1.09E+07
ALSPFQQKVMTGL	A0A1S3U9S5	cytochrome b-c1 complex subunit 8	13	1418.76	5.05E+07±1.02E+06	1.19E+07±8.43E+06
LVNPDGRDSY	Q198W3	8S globulin beta isoform (8S globulin beta subunit)	10	1134.53	1.34E+07±2.46E+06	1.18E+07±2.58E+06
ATRRYAFGRADEATHPD	A0A1S3VI54	probable aquaporin TIP-type alpha	17	1932.92	6.64E+06±4.45E+05	1.18E+07±3.01E+06
FLVNPNDNDNLR	Q198W3	8S globulin beta isoform (8S globulin beta subunit)	12	1429.69	1.20E+07±7.84E+05	1.18E+07±1.28E+06
DEDEDEEEKPRR	A0A1S3VTQ0	glycinin G4	12	1545.65	3.14E+06±3.84E+05	1.18E+07±8.34E+06
LVNPDGRDSNIL	A0A3Q0EQW6	beta-conglycinin, beta chain-like	12	1311.68	1.98E+07±3.05E+06	1.18E+07±1.76E+06
HLRVLQRFD	A0A3Q0EQW6	beta-conglycinin, beta chain-like	9	1182.66	1.09E+06±1.54E+06	1.17E+07±2.22E+06
VVKEIEKVGSSSGKTSRP	Q8W435	Peptidyl-prolyl cis-trans isomerase (PPIase) (EC 5.2.1.8)	18	1887.04	2.53E+06±2.98E+05	1.16E+07±2.37E+06
DLGHPLLNRILES	A0A1S3TZH1	outer envelope pore protein 16-2, chloroplastic	13	1475.81	2.37E+07±2.12E+06	1.16E+07±1.64E+07
ATIPITGTGINPARSLGAA	A0A1S3UF99	probable aquaporin PIP-type 7a	19	1779.98	2.88E+07±2.08E+06	1.15E+07±8.19E+06
EESRPGAMAETLKAADQ	A0A1S3UYA4	late embryogenesis abundant protein At3g53040	17	1802.85	8.40E+06±5.08E+05	1.15E+07±2.85E+06
LVNPDGRDSYIL	Q198W3	8S globulin beta isoform (8S globulin beta subunit)	12	1360.7	3.53E+07±1.91E+06	1.15E+07±2.57E+06
LVNPDGRDS	Q198W3	8S globulin beta isoform (8S globulin beta subunit)	9	971.467	1.05E+07±1.07E+06	1.14E+07±3.00E+06
SIEDPGQFPTLGGK	A0A1S3VE18	RGG repeats nuclear RNA binding protein A	14	1444.72	2.77E+06±3.92E+06	1.14E+07±8.53E+06
EEQQQQQQDERLE	Q198W4	8S globulin alpha' isoform	13	1686.74	9.11E+06±6.35E+05	1.13E+07±2.82E+06
EHSLPTHHEEED	A0A1S3W032	beta-conglycinin, alpha' chain	12	1458.6	4.02E+06±1.92E+06	1.13E+07±6.69E+06
EHRPAQEDVERGEAHEEWETR	A0A1S3VTQ0	glycinin G4	21	2589.16	1.81E+06±1.34E+06	1.13E+07±8.26E+05
EEDPTWWERPR	A0A3Q0EHQ4	vicilin-like seed storage protein At2g18540	11	1499.68	9.65E+06±2.57E+06	1.12E+07±4.25E+06
SFDSDIKEISRV	A0A1S3VZX2	beta-conglycinin, beta chain-like isoform X1	12	1394.7	1.21E+07±1.13E+07	1.11E+07±1.09E+07
FGPGGRDPES	A0A1S3V3C0	sucrose-binding protein-like	10	1017.45	1.34E+07±6.82E+05	1.10E+07±7.79E+06
PTGAGGADIDVTPVEKS	A0A3Q0F5B8	uncharacterized protein LOC106762671 isoform X3	17	1612.79	6.26E+06±1.24E+06	1.10E+07±3.20E+05
FVNPGYTKGDGLGAEIVGTF	A0A1S3UF99	probable aquaporin PIP-type 7a	20	2041.02	7.01E+07±4.53E+06	1.09E+07±1.54E+07
HGEESQEEGVIVELKREQIRE	Q198W3	8S globulin beta isoform (8S globulin beta subunit)	21	2493.25	1.71E+07±3.52E+06	1.09E+07±7.71E+06
RAGQPIEVAPSF	A0A1S3V523	NADPH-dependent aldehyde reductase 1, chloroplastic	12	1270.67	2.19E+07±1.16E+06	1.09E+07±7.83E+06
VSAHASQQIYTRATNT	A0A1S3THH1	40S ribosomal protein S25	16	1746.86	2.80E+06±3.96E+06	1.09E+07±2.82E+06
AFGINAENNQRN	Q198W3	8S globulin beta isoform (8S globulin beta subunit)	12	1346.63	3.68E+06±5.50E+05	1.08E+07±1.61E+06
PIISDPERE	A0A1S3UQY9	1-Cys peroxiredoxin	9	1054.53	8.67E+06±9.08E+05	1.08E+07±7.62E+06
HRPAQEDVE	A0A1S3VTQ0	glycinin G4	9	1079.5	6.32E+06±5.97E+05	1.07E+07±7.54E+06
GEESQEEGVIVELK	Q198W3	8S globulin beta isoform (8S globulin beta subunit)	14	1544.76	3.55E+07±3.97E+06	1.06E+07±1.51E+07
EGVIVELKREQ	Q198W3	8S globulin beta isoform (8S globulin beta subunit)	11	1298.72	3.13E+06±3.75E+05	1.06E+07±1.47E+06
ISGVGLVKAF	A0A1S3U4S1	uncharacterized protein LOC106761912	10	989.591	5.26E+07±3.98E+06	1.05E+07±7.63E+06
FVDAQSQQKEEQSKGRKG	A0A1S3T8V4	beta-conglycinin, beta chain-like	18	2049.02	1.16E+07±1.32E+06	1.05E+07±2.54E+06
EVEPLPPR	A0A1S3VTQ0	glycinin G4	8	935.508	2.12E+07±1.54E+07	1.05E+07±7.79E+06
KADLPGLKKEEVKVEIEEGRV	A0A1S3T791	17.5 kDa class I heat shock protein	21	2365.32	1.14E+07±1.64E+06	1.04E+07±7.37E+06
VFVGEGSVLAL	A0A1S3V6G8	probable aquaporin TIP-type alpha	11	1089.61	3.25E+07±3.33E+06	1.04E+07±7.39E+06
SFDSDFKEIDRV	Q198W3	8S globulin beta isoform (8S globulin beta subunit)	12	1456.68	2.39E+06±3.37E+06	1.03E+07±1.04E+06
EEDEDESRQPRPFP	A0A1S3W032	beta-conglycinin, alpha' chain	14	1729.75	5.37E+06±4.53E+05	1.03E+07±4.15E+06
EEWETRPSKDKRHG	A0A1S3VTQ0	glycinin G4	14	1753.85	2.13E+06±1.88E+05	1.03E+07±4.46E+05
NPDDNENLR	A0A3Q0EQW6	beta-conglycinin, beta chain-like	9	1085.47	1.01E+07±4.78E+05	1.02E+07±2.94E+06
VRIHFTPGKTDDTL	Q43680	Mung bean seed albumin (albumin-2-like)	14	1598.84	1.20E+08±1.53E+06	1.01E+07±3.34E+05
FTMSPTFSNRY	A0A1S3V3C0	sucrose-binding protein-like	11	1349.61	1.35E+08±6.00E+06	1.01E+07±2.13E+06
GEAHEEWETRPSKDKRHG	A0A1S3VTQ0	glycinin G4	18	2148.01	1.26E+06±9.05E+05	1.01E+07±8.24E+05
IDGAEVSVSRG	A0A3Q0EQW6	beta-conglycinin, beta chain-like	11	1088.55	2.42E+07±1.62E+06	1.01E+07±9.72E+05
SDAGDAAKKTKDY	A0A1S3UQ54	LOW QUALITY PROTEIN: embryonic protein DC-8	13	1368.65	4.48E+06±2.37E+05	1.00E+07±2.61E+06
LDRNDDYNRRH	A0A1S3U1K7	late embryogenesis abundant protein 2	11	1472.69	2.68E+06±9.77E+04	9.97E+06±7.30E+06
GQREQQKQQEEQEESWEVQRYR	Q198W5	8S globulin alpha isoform	22	2877.34	3.43E+06±2.44E+06	9.92E+06±1.59E+06
LSFPRSEVSSETAAIANT	A0A1S3T791	17.5 kDa class I heat shock protein	18	1878.93	2.31E+07±1.03E+06	9.88E+06±7.10E+06
DIDAPDPGGPIVPWTHW	A0A1S3V481	uncharacterized protein LOC106771620	17	1871.88	1.17E+07±8.30E+06	9.82E+06±6.95E+06
EDEDEEEKPRR	A0A1S3VTQ0	glycinin G4	11	1430.63	5.16E+06±1.38E+05	9.79E+06±6.92E+06
EKVIPEPHPSH	A0A1S3VZW2	beta-conglycinin, beta chain-like	11	1268.65	1.49E+06±2.34E+05	9.78E+06±1.14E+06
YAVIPIEPPPH	A0A1S3VI54	probable aquaporin TIP-type alpha	11	1231.66	2.47E+07±3.11E+06	9.77E+06±1.38E+07
YGHFKPRTDIPGVVEK	A0A1S3UFK5	alcohol dehydrogenase 1	16	1841.98	1.38E+07±6.43E+05	9.70E+06±1.37E+07
EHRPAQEDVERG	A0A1S3VTQ0	glycinin G4	12	1421.66	6.20E+06±8.39E+05	9.70E+06±6.86E+06
FLAGEKDNVISEIPTEVLD	A0A3Q0EQW6	beta-conglycinin, beta chain-like	19	2088.06	1.48E+08±2.56E+06	9.67E+06±1.37E+07
ASYQKQYEDQGRKI	I2FLH6	Dehydrin protein (Fragment)	14	1712.85	2.05E+06±2.89E+06	9.67E+06±3.07E+06
EEQQQQQQQDERLE	A0A3Q0EQW6	beta-conglycinin, beta chain-like	14	1814.8	8.51E+06±7.96E+05	9.64E+06±8.15E+05
KKKKHEGTPQEHD	A0A1S3V3C0	sucrose-binding protein-like	13	1560.8	1.26E+06±1.02E+06	9.63E+06±7.68E+06
FLVNPDDNENLRI	A0A3Q0EQW6	beta-conglycinin, beta chain-like	13	1557.78	2.61E+06±3.69E+06	9.60E+06±6.94E+06
TLVNPDGRDS	Q198W3	8S globulin beta isoform (8S globulin beta subunit)	10	1072.51	6.05E+06±3.96E+05	9.53E+06±1.71E+06
SAFSAGELLALALAHA	A0A1S3VI54	probable aquaporin TIP-type alpha	16	1540.82	2.93E+07±4.14E+07	9.49E+06±1.34E+07
ITPEKNPQ	Q198W3	8S globulin beta isoform (8S globulin beta subunit)	8	925.487	2.64E+07±3.36E+06	9.47E+06±1.34E+07
FLKNDKTLRPLA	A0A1S3U0Z1	Lipoxygenase (EC 1.13.11.-)	12	1414.83	1.39E+07±1.32E+06	9.38E+06±2.02E+06
LARKVSLIRAVLY	A0A1S3U4S1	uncharacterized protein LOC106761912	13	1500.95	9.57E+06±6.77E+06	9.36E+06±1.60E+06
HDAAEVSVSRGKNNPFYF	Q198W4	8S globulin alpha' isoform	18	2036.97	1.41E+07±3.04E+06	9.31E+06±1.30E+06
NSIRINQYSVTPV	A0A1S3VIR8	basic 7S globulin 2-like	13	1489.79	5.10E+06±7.21E+06	9.26E+06±6.58E+06
QGKGSEEEVAEQEQEQAKRQ	A0A3Q0EHQ4	vicilin-like seed storage protein At2g18540	20	2287.07	2.45E+06±1.40E+06	9.25E+06±1.01E+06
DEDDDDEDEDEDESVSRPSRRPSHG	A0A1S3VTQ0	glycinin G4	25	2887.12	3.36E+06±6.57E+05	9.19E+06±1.79E+06
FAYVGAGGLSF	A0A1S3UU12	nucleobase-ascorbate transporter 6	11	1087.53	3.90E+07±5.52E+07	9.15E+06±1.29E+07
TTRTPQFLGLERETGL	A0A1S3U7G8	subtilisin-like protease SBT1.8	16	1817.96	7.03E+07±2.87E+07	9.12E+06±1.29E+07
QREQQKQQEEQEESWEVQRYR	Q198W5	8S globulin alpha isoform	21	2820.32	7.79E+06±7.32E+05	9.08E+06±6.51E+06
MIYDVNSPLFRSF	A0A1S3TU99	wound-induced basic protein	13	1587.78	2.55E+08±1.10E+07	9.04E+06±6.43E+06
SEIPTEVLDL	A0A3Q0EQW6	beta-conglycinin, beta chain-like	10	1114.58	3.50E+07±2.40E+06	9.03E+06±1.28E+07
EEDEDESRQPRP	A0A1S3W032	beta-conglycinin, alpha' chain	12	1485.63	5.72E+06±8.46E+05	9.02E+06±3.57E+06
QMAAQTFNDVGRLDEEGVVRKK	A0A1S3UYA4	late embryogenesis abundant protein At3g53040	22	2490.26	1.44E+07±1.76E+06	8.98E+06±6.44E+06
EIEPLPPRRS	A0A1S3VTQ0	glycinin G4	10	1192.66	5.49E+06±4.21E+06	8.97E+06±6.37E+06
SQQEGVIVELEREQIR	A0A1S3TFI4	beta-conglycinin, beta chain-like	16	1912	7.47E+06±5.33E+06	8.96E+06±1.27E+07
DDDEDEDEDESVSRPSRRPSHGKR	A0A1S3VTQ0	glycinin G4	24	2812.22	5.38E+05±7.61E+05	8.92E+06±6.51E+05
QEGEHSLPTHHEEEDEDESRQPRP	A0A1S3W032	beta-conglycinin, alpha' chain	24	2867.23	2.08E+06±1.49E+06	8.91E+06±1.53E+06
TVMVALKGLQIPVGKN	A0A1S3T9Q4	alpha-xylosidase 1	16	1666.98	2.17E+07±4.66E+06	8.90E+06±1.26E+07
VEVEEDESDESVR	A0A1S3VTQ0	glycinin G4	13	1520.65	2.56E+06±1.93E+05	8.90E+06±6.40E+05
GPTPSPKGEGHRG	A0A1S3VTQ0	glycinin G4	13	1275.63	4.33E+06±9.42E+04	8.90E+06±6.32E+06
VGLPTTGGPAPAAAPAPAKA	A0A1S3TWJ4	mitochondrial phosphate carrier protein 3, mitochondrial	20	1713.94	6.30E+06±4.47E+06	8.84E+06±6.60E+06
DLSVLQQHVAF	A0A1S3V3T3	peroxygenase isoform X2	11	1255.66	5.47E+07±3.28E+06	8.78E+06±1.24E+07
LARKLSLTRA	A0A1S3UF99	probable aquaporin PIP-type 7a	10	1127.71	1.01E+07±1.64E+06	8.77E+06±1.16E+06
VDPDEKDSTGNLPSR	A0A1S3UQY9	1-Cys peroxiredoxin	15	1628.76	2.71E+06±1.12E+06	8.75E+06±4.70E+06
HSLPTHHEEEDEDE	A0A1S3W032	beta-conglycinin, alpha' chain	14	1702.67	3.34E+06±6.82E+05	8.75E+06±1.71E+06
THHEEEDEDESRQP	A0A1S3W032	beta-conglycinin, alpha' chain	14	1736.69	6.76E+06±4.62E+05	8.74E+06±6.25E+06
AQPEEQQREE	A0A1S3VZX2	beta-conglycinin, beta chain-like isoform X1	10	1242.55	1.29E+07±1.16E+06	8.74E+06±6.19E+06
EKVIPEPHPSHEEKEEHEREE	A0A1S3VZW2	beta-conglycinin, beta chain-like	21	2593.2	1.24E+06±8.85E+05	8.72E+06±1.05E+06
RHHHDEDEDEDEDEEEKPRRTR	A0A1S3VTQ0	glycinin G4	22	2858.22	9.31E+05±7.06E+05	8.71E+06±5.53E+06
LRLVTNNMR	A0A1S3V6G8	probable aquaporin TIP-type alpha	9	1115.62	7.88E+06±1.64E+06	8.67E+06±6.54E+06
VHLATIPITGTGINP	A0A1S3UF99	probable aquaporin PIP-type 7a	15	1502.85	1.09E+07±2.68E+06	8.67E+06±6.24E+06
SLLDEIGWTHL	A0A1S3UZI4	tripeptidyl-peptidase 2 isoform X2	11	1282.66	2.54E+06±3.59E+06	8.62E+06±6.11E+06
NYVMNPAYVLVLPTQKD	A0A1S3VIR8	basic 7S globulin 2-like	17	1964.01	8.59E+07±5.26E+06	8.59E+06±1.21E+07
VRKEEEKEVEPYG	A0A1S3VTQ0	glycinin G4	13	1590.79	3.28E+06±1.56E+05	8.56E+06±1.93E+06
FLKNDKTLRPLAIE	A0A1S3U0Z1	Lipoxygenase (EC 1.13.11.-)	14	1656.96	2.16E+07±7.30E+05	8.45E+06±6.02E+06
VSRGKNNPFYFNSDRWFHTL	Q198W5	8S globulin alpha isoform	20	2484.21	7.21E+07±1.79E+07	8.42E+06±1.19E+07
AAERSEIAKDVTE	A0A1S3VRH5	Cysteine synthase (EC 2.5.1.47)	13	1417.7	7.30E+06±4.81E+05	8.36E+06±6.73E+06
EGLTFRGIPNSISI	A0A1S3U0Z1	Lipoxygenase (EC 1.13.11.-)	14	1502.81	8.93E+07±4.48E+06	8.34E+06±1.18E+07
SQQEGVIVELKREQIRELIRHAKS	A0A1S3T8V4	beta-conglycinin, beta chain-like	24	2845.59	1.14E+07±1.61E+07	8.25E+06±5.92E+06
HTYVPSETPKPLVHN	A0A1S3U0Z6	Lipoxygenase (EC 1.13.11.-)	15	1717.88	2.72E+06±3.79E+05	8.24E+06±2.39E+05
LNKGEANIELVG	A0A1S3T8V4	beta-conglycinin, beta chain-like	12	1255.68	2.02E+07±2.94E+06	8.24E+06±6.02E+06
DIINVPFQSKA	A0A1S3UU12	nucleobase-ascorbate transporter 6	11	1230.66	2.26E+07±1.61E+07	8.24E+06±1.17E+07
RVLFGEEGQQ	A0A1S3VZX2	beta-conglycinin, beta chain-like isoform X1	10	1161.58	5.30E+06±3.03E+05	8.21E+06±1.76E+06
ATIPITGTGINPARSF	A0A1S3TVT7	aquaporin PIP2-7	16	1614.87	8.86E+07±6.61E+06	8.14E+06±1.15E+07
HVHKEEEKEIEPLPPRR	A0A1S3VTQ0	glycinin G4	17	2122.13	1.18E+06±1.67E+06	8.13E+06±1.88E+06
FLARKLSLTRALF	A0A1S3UF99	probable aquaporin PIP-type 7a	13	1534.93	2.48E+07±4.32E+05	8.06E+06±6.48E+06
IEVAPPGKGEVRL	A0A1S3UFK5	alcohol dehydrogenase 1	13	1363.78	8.06E+06±1.24E+06	8.03E+06±2.09E+06
YKRNPEVLSDPPLGPNSGY	A0A1S3VN58	uncharacterized protein LOC106776852	19	2102.04	1.87E+07±2.84E+06	8.03E+06±1.14E+07
AGISGGHINPAVTFGLF	A0A1S3UF99	probable aquaporin PIP-type 7a	17	1656.86	1.52E+07±1.46E+06	7.95E+06±5.90E+06
SDFKEIDRVL	Q198W3	8S globulin beta isoform (8S globulin beta subunit)	10	1220.64	2.22E+07±2.75E+06	7.87E+06±5.81E+06
MIYDVNSPLFRSFL	A0A1S3TU99	wound-induced basic protein	14	1700.86	2.27E+07±3.06E+06	7.72E+06±6.05E+06
NEGEAKIELV	Q198W3	8S globulin beta isoform (8S globulin beta subunit)	10	1100.57	6.84E+06±9.67E+06	7.69E+06±5.71E+06
KRGGEGEEEAAAQKEQEQ	A0A3Q0EHQ4	vicilin-like seed storage protein At2g18540	18	1972.91	3.05E+06±1.46E+05	7.69E+06±5.44E+06
TTRTPQFLGLDKSA	A0A1S3UTI9	subtilisin-like protease SBT1.7	14	1533.82	5.83E+07±5.30E+06	7.66E+06±1.08E+07
VNPDDNENLRIIK	A0A3Q0EQW6	beta-conglycinin, beta chain-like	13	1538.81	6.84E+06±7.33E+05	7.62E+06±5.43E+06
SQNEPFNLRNQKPVYSNRFG	A0A1S3T8V4	beta-conglycinin, beta chain-like	20	2394.18	8.19E+06±5.65E+05	7.60E+06±5.82E+06
SATDPKRSARDSHVPVLAPLPIGF	A0A1S3U4S1	uncharacterized protein LOC106761912	24	2530.37	3.29E+07±4.17E+06	7.56E+06±1.07E+07
LHIPISTPGKF	A0A1S3V3C0	sucrose-binding protein-like	11	1208.69	3.77E+07±5.34E+06	7.54E+06±5.33E+06
INRVLFGEEG	Q198W4	8S globulin alpha' isoform	10	1132.59	1.45E+07±1.10E+06	7.53E+06±5.33E+06
GHHGEPQEGPL	A0A3Q0EHQ4	vicilin-like seed storage protein At2g18540	11	1156.53	5.01E+06±4.54E+05	7.44E+06±5.56E+05
MQGGKKTGESMKEK	A0A1S3TP87	18 kDa seed maturation protein	14	1537.76	1.91E+06±1.04E+05	7.43E+06±2.61E+06
ADVHEAGVVADPSQ	A0A3Q0ETR0	40S ribosomal protein S5	14	1393.65	2.78E+06±3.94E+06	7.32E+06±5.19E+06
VINEGEAKIE	Q198W3	8S globulin beta isoform (8S globulin beta subunit)	10	1100.57	1.27E+07±9.08E+06	7.27E+06±1.03E+07
ISREQVQELAPKKT	A0A1S3V3C0	sucrose-binding protein-like	14	1625.91	7.30E+06±5.33E+05	7.24E+06±5.14E+06
SWSFYRAGIAE	A0A1S3UF99	probable aquaporin PIP-type 7a	11	1285.61	1.15E+07±8.68E+05	7.18E+06±7.28E+06
EHQEGEHSLPTHHEEEDEDESRQP	A0A1S3W032	beta-conglycinin, alpha' chain	24	2880.18	1.91E+06±4.36E+05	7.13E+06±1.01E+06
DSHVPILAPLPIGF	A0A1S3UF99	probable aquaporin PIP-type 7a	14	1474.82	1.61E+07±2.12E+06	6.93E+06±4.98E+06
IVVIGHVDSGKSTTTGHL	A0A1S3V223	Elongation factor 1-alpha	18	1819.98	8.91E+06±6.73E+05	6.92E+06±5.10E+06
AGNPDIEHPEAMK	A0A1S3VTQ0	glycinin G4	13	1407.65	3.34E+06±2.73E+06	6.90E+06±4.91E+06
HGEESQEEGVIVE	Q198W3	8S globulin beta isoform (8S globulin beta subunit)	13	1440.64	5.37E+06±2.93E+05	6.89E+06±4.57E+05
DEDEDEDEEEKPRRT	A0A1S3VTQ0	glycinin G4	15	1890.77	2.68E+06±2.39E+05	6.83E+06±1.34E+06
DEDEEEKPRR	A0A1S3VTQ0	glycinin G4	10	1301.58	2.56E+06±2.52E+05	6.80E+06±4.81E+06
DEDEEEKPRRT	A0A1S3VTQ0	glycinin G4	11	1402.63	1.73E+06±2.40E+05	6.75E+06±4.78E+06
WETRPSKDKRHG	A0A1S3VTQ0	glycinin G4	12	1495.76	1.79E+06±6.81E+05	6.71E+06±4.88E+06
DFGNQRVGFADAA	A0A1S3USZ2	aspartic proteinase	13	1366.63	2.92E+08±2.50E+07	6.61E+06±5.10E+06
ASYQKQYEDQGRKID	I2FLH6	Dehydrin protein (Fragment)	15	1827.88	8.60E+06±1.38E+06	6.59E+06±4.67E+06
AEQTEKAFLKQ	A0A1S3UMV1	40S ribosomal protein S11	11	1291.68	1.89E+06±2.67E+06	6.59E+06±4.71E+06
LIIPIESAHRTVSY	A0A1S3TJQ2	V-type proton ATPase subunit a	14	1597.88	1.87E+06±2.64E+06	6.58E+06±4.78E+06
EITPKKNP	A0A1S3VZX2	beta-conglycinin, beta chain-like isoform X1	8	925.523	7.45E+06±6.48E+05	6.56E+06±4.68E+06
YIVKEGQLASQYR	A0A1S3TMR0	Formate dehydrogenase, mitochondrial (FDH) (EC 1.17.1.9) (NAD-dependent formate dehydrogenase)	13	1553.82	2.74E+07±2.92E+06	6.54E+06±5.25E+06
RAGQPIEVAPSFVFL	A0A1S3V523	NADPH-dependent aldehyde reductase 1, chloroplastic	15	1629.89	2.03E+07±3.60E+06	6.48E+06±9.16E+06
SEAPFRPREKL	A0A1S3TLF9	uncharacterized protein LOC106756606	11	1328.72	1.31E+08±6.07E+07	6.44E+06±4.66E+06
FPASGNKVEKLIK	Q198W3	8S globulin beta isoform (8S globulin beta subunit)	13	1429.83	5.72E+06±8.03E+05	6.42E+06±4.92E+06
FPGSGEETEK	A0A1S3W032	beta-conglycinin, alpha' chain	10	1079.48	8.65E+06±2.55E+05	6.41E+06±4.65E+06
IALHGFGPG	A0A1S3VKM5	beta-glucosidase 47	9	867.46	7.27E+06±1.20E+06	6.38E+06±4.69E+06
HFKPRTDIPGVVEK	A0A1S3UFK5	alcohol dehydrogenase 1	14	1621.89	1.72E+06±2.43E+06	6.32E+06±8.02E+05
NEGKANIELV	Q198W5	8S globulin alpha isoform	10	1085.57	8.84E+06±4.65E+05	6.31E+06±4.49E+06
EHSLPTHHEEEDEDESRQPRPFP	A0A1S3W032	beta-conglycinin, alpha' chain	23	2797.23	1.58E+06±2.24E+06	6.31E+06±8.92E+06
FLDNTIHKKDGA	A0A1S3UU12	nucleobase-ascorbate transporter 6	12	1357.7	4.12E+06±5.93E+05	6.25E+06±8.69E+05
ASTDKSPEPTPAKGPEPTPG	A0A1S3V4B8	oil body-associated protein 2B	20	1962.95	7.30E+06±1.03E+06	6.20E+06±4.48E+06
EKQEGVIVKLSKEQIRELS	A0A1S3W032	beta-conglycinin, alpha' chain	19	2212.24	9.31E+06±3.89E+06	6.19E+06±8.75E+06
ISGGHLNPAVTFGL	A0A1S3VTL7	probable aquaporin TIP2-2	14	1381.74	1.01E+08±6.35E+06	6.17E+06±8.73E+06
DDDEDEDEDESVSRPSRRPS	A0A1S3VTQ0	glycinin G4	20	2333.95	2.83E+06±3.98E+05	6.09E+06±6.41E+05
DSHVPILAPLPIGFA	A0A1S3UF99	probable aquaporin PIP-type 7a	15	1545.86	1.52E+07±1.57E+06	6.05E+06±4.60E+06
EGQQQQQGQESQQEGVIVELKREQ	A0A1S3T8V4	beta-conglycinin, beta chain-like	24	2782.35	9.36E+06±6.70E+05	5.95E+06±8.42E+06
DVTFPASGEKVKKL	Q198W5	8S globulin alpha isoform	14	1517.85	8.98E+06±3.44E+05	5.92E+06±7.82E+05
AQPEQQEREEARKGGKG	Q198W5	8S globulin alpha isoform	17	1896.94	2.34E+07±1.91E+05	5.84E+06±4.16E+06
MNLNTSSNLETRSLLDEL	A0A1S3TZH1	outer envelope pore protein 16-2, chloroplastic	18	2049	5.65E+08±4.88E+07	5.80E+06±8.20E+06
IPVNNPHRFQ	Q198W3	8S globulin beta isoform (8S globulin beta subunit)	10	1220.64	3.36E+05±2.38E+05	5.78E+06±9.41E+05
LAVPVNNPHRF	A0A3Q0EQW6	beta-conglycinin, beta chain-like	11	1262.69	3.04E+06±2.21E+06	5.77E+06±4.09E+06
LHPTSEEGLTFRGIPN	A0A1S3U0Z6	Lipoxygenase (EC 1.13.11.-)	16	1766.9	2.43E+07±4.36E+06	5.77E+06±8.15E+06
AGEKDNVISEIPTEV	A0A3Q0EQW6	beta-conglycinin, beta chain-like	15	1599.8	4.62E+06±6.54E+06	5.68E+06±8.03E+06
DDDEDEDEDESVSRPSR	A0A1S3VTQ0	glycinin G4	17	1993.76	2.39E+06±3.14E+05	5.66E+06±1.12E+06
EFFGPGGRDPES	A0A1S3V3C0	sucrose-binding protein-like	12	1293.56	1.10E+07±4.62E+05	5.51E+06±3.91E+06
KEIGVLNDWENKFQAKYPVVGRVIN	A0A1S3U298	probable steroid-binding protein 3	25	2915.57	6.28E+07±1.55E+07	5.44E+06±7.69E+06
QQHGEESQEEGVIVE	Q198W3	8S globulin beta isoform (8S globulin beta subunit)	15	1696.75	9.96E+06±9.56E+05	5.35E+06±3.81E+06
SIRNISDGF	Q43680	Mung bean seed albumin (albumin-2-like)	9	1007.5	1.99E+06±2.82E+06	5.31E+06±3.84E+06
LVINEGEAKIE	Q198W3	8S globulin beta isoform (8S globulin beta subunit)	11	1213.66	2.08E+07±2.87E+06	5.25E+06±7.43E+06
GQQQDEEKQEGVIVKLSKEQIRELS	A0A1S3W032	beta-conglycinin, alpha' chain	25	2897.51	1.42E+07±1.09E+07	5.20E+06±7.35E+06
VNPDGRDSN	A0A3Q0EQW6	beta-conglycinin, beta chain-like	9	972.426	8.06E+06±5.03E+05	5.19E+06±3.94E+06
TLVNPDGRDSNI	A0A3Q0EQW6	beta-conglycinin, beta chain-like	12	1299.64	7.33E+06±4.06E+05	5.15E+06±7.83E+05
GEGEEEAAAQKEQEQAKREQEKRE	A0A3Q0EHQ4	vicilin-like seed storage protein At2g18540	24	2786.31	8.35E+05±1.18E+06	5.11E+06±7.07E+05
AKIELVGPSDQQQQDESLEVQR	Q198W3	8S globulin beta isoform (8S globulin beta subunit)	22	2496.25	6.49E+06±4.75E+06	5.08E+06±7.19E+06
AVTGAVITKF	A0A1S3TTP6	uncharacterized protein LOC106758711	10	1005.59	1.54E+07±1.10E+07	5.07E+06±7.16E+06
FKNPNGHIRLLQRF	A0A1S3W032	beta-conglycinin, alpha' chain	14	1738.97	6.87E+07±1.05E+07	5.00E+06±3.67E+06
FKDFSEGRGDNN	A0A1S3UYA4	late embryogenesis abundant protein At3g53040	12	1384.6	2.03E+06±4.19E+04	4.97E+06±3.20E+05
KEVEPYGKH	A0A1S3VTQ0	glycinin G4	9	1085.55	2.79E+06±3.39E+05	4.94E+06±3.50E+06
LQRFDQQSKQLQNLQDYRL	A0A1S3W032	beta-conglycinin, alpha' chain	19	2420.26	6.43E+07±1.61E+07	4.91E+06±6.95E+06
VMRPELVMKSIVPVVM	Q9SBK0	V-type proton ATPase proteolipid subunit (Fragment)	16	1827.02	3.32E+07±3.73E+06	4.86E+06±6.88E+06
VVVTNKLARLRSQEDE	A0A1S3TTU0	60S ribosomal protein L32-1	16	1856.01	2.52E+08±1.17E+07	4.85E+06±4.08E+06
KEVEPYGKHVH	A0A1S3VTQ0	glycinin G4	11	1321.68	1.64E+06±1.20E+05	4.84E+06±3.54E+06
LARKVSLIRA	A0A1S3U4S1	uncharacterized protein LOC106761912	10	1125.73	3.28E+06±2.33E+06	4.81E+06±3.40E+06
AKSKDDIKYATAQARL	A0A1S3U4E0	uncharacterized protein LOC106761813	16	1777.97	3.13E+06±8.11E+04	4.79E+06±6.77E+06
FVKAAGIGAVQAVSREAF	A0A1S3TZH1	outer envelope pore protein 16-2, chloroplastic	18	1819.99	1.83E+08±1.12E+08	4.78E+06±6.77E+06
ALVLRLVTNNMR	A0A1S3VI54	probable aquaporin TIP-type alpha	12	1398.81	1.46E+07±3.11E+06	4.76E+06±6.73E+06
AVQAVSREAF	A0A1S3TZH1	outer envelope pore protein 16-2, chloroplastic	10	1076.56	3.29E+06±1.22E+06	4.75E+06±3.48E+06
EVEPLPPRK	A0A1S3VTQ0	glycinin G4	9	1063.6	2.62E+06±4.26E+05	4.73E+06±4.28E+05
NKGEANLELVG	A0A1S3TFI4	beta-conglycinin, beta chain-like	11	1142.59	5.88E+06±8.31E+06	4.73E+06±6.69E+06
ITPEKNPQLRD	A0A1S3T8V4	beta-conglycinin, beta chain-like	11	1309.7	3.17E+06±3.70E+05	4.70E+06±5.58E+05
ARKLSLTRALF	A0A1S3UF99	probable aquaporin PIP-type 7a	11	1274.78	2.14E+07±2.28E+06	4.70E+06±3.33E+06
LAFPAPGEKVEKL	A0A3Q0EQW6	beta-conglycinin, beta chain-like	13	1397.79	1.60E+08±5.86E+06	4.53E+06±6.40E+06
DEDEDEDEEEKPRR	A0A1S3VTQ0	glycinin G4	14	1789.72	4.10E+06±6.60E+05	4.51E+06±3.30E+06
INEGEANIELVG	A0A3Q0EQW6	beta-conglycinin, beta chain-like	12	1256.62	1.50E+07±1.85E+06	4.51E+06±6.38E+06
VTFPASGEKVKKL	Q198W5	8S globulin alpha isoform	13	1402.82	6.03E+06±1.28E+06	4.38E+06±3.19E+06
RDKPAQQEQGTDKP	A0A1S3U7F4	Protein disulfide-isomerase (EC 5.3.4.1)	14	1596.79	2.42E+06±2.12E+06	4.37E+06±6.18E+06
EWETRPSKDKRHG	A0A1S3VTQ0	glycinin G4	13	1624.81	1.43E+06±2.00E+05	4.37E+06±3.17E+06
SRHHHDEDEDEDEDE	A0A1S3VTQ0	glycinin G4	15	1892.67	4.12E+06±6.06E+05	4.31E+06±3.05E+06
DYNPKRVRLYVDESNKVTRTPTIG	A0A1S3U611	subtilisin inhibitor 1	24	2820.49	1.68E+07±4.55E+05	4.30E+06±6.08E+06
ISVSKNPGIYDSL	A0A1S3UYA4	late embryogenesis abundant protein At3g53040	13	1391.73	4.08E+07±6.64E+06	4.27E+06±6.04E+06
DLAFPAPGEKVEKL	A0A3Q0EQW6	beta-conglycinin, beta chain-like	14	1512.82	1.17E+08±5.20E+06	4.26E+06±3.50E+06
YGHFKPRTDIPG	A0A1S3UFK5	alcohol dehydrogenase 1	12	1386.7	6.21E+05±8.78E+05	4.23E+06±5.99E+06
SSQDEPFNLRNSNPIYSNKFGRW	Q198W3	8S globulin beta isoform (8S globulin beta subunit)	23	2755.31	9.53E+07±4.03E+06	4.18E+06±5.91E+06
GEGEEEAAAQKEQEQAKRE	A0A3Q0EHQ4	vicilin-like seed storage protein At2g18540	19	2115.97	1.42E+06±9.69E+04	4.14E+06±9.39E+05
KKRQEEEQSEGKEEDPT	A0A3Q0EHQ4	vicilin-like seed storage protein At2g18540	17	2045.95	4.73E+06±5.67E+05	4.10E+06±5.80E+06
EITPKKNPQL	A0A1S3VZX2	beta-conglycinin, beta chain-like isoform X1	10	1166.67	3.63E+06±2.11E+05	4.10E+06±2.97E+06
HSLPTHHEEED	A0A1S3W032	beta-conglycinin, alpha' chain	11	1329.56	4.04E+06±3.86E+05	4.10E+06±5.80E+06
IRAQGDADSALDRLWQKKKVEVKQQ	A0A1S3U284	40S ribosomal protein S21	25	2909.58	6.54E+07±1.52E+07	4.09E+06±5.78E+06
VEVEEDESDESVRHKTRHE	A0A1S3VTQ0	glycinin G4	19	2309.05	5.62E+05±7.95E+05	4.02E+06±2.85E+06
DDDEDEDEDESVSRP	A0A1S3VTQ0	glycinin G4	15	1750.63	3.14E+06±7.35E+05	4.01E+06±5.04E+05
LHVLGDSIQSIG	A0A1S3VTX2	metal tolerance protein 1	12	1237.67	6.62E+06±9.36E+06	3.99E+06±5.64E+06
SLPTHHEEEDEDESRQPR	A0A1S3W032	beta-conglycinin, alpha' chain	18	2189.96	2.55E+06±5.66E+05	3.95E+06±2.82E+06
QHGEESQEEGVIVE	Q198W3	8S globulin beta isoform (8S globulin beta subunit)	14	1568.7	1.68E+07±5.38E+05	3.94E+06±5.57E+06
ELVGPSDQQQQDESLEVQR	Q198W3	8S globulin beta isoform (8S globulin beta subunit)	19	2184.03	6.58E+05±9.31E+05	3.93E+06±5.56E+06
ANILAGGPFDG	A0A1S3V6G8	probable aquaporin TIP-type alpha	11	1030.51	9.97E+07±3.95E+06	3.91E+06±5.53E+06
DFERAVYRW	A0A1S3U2J0	Annexin	9	1240.6	9.65E+07±9.90E+06	3.89E+06±5.50E+06
IVHREHQQSQEESD	A0A1S3TFI4	beta-conglycinin, beta chain-like	14	1720.78	4.42E+06±5.83E+05	3.86E+06±2.75E+06
SSSSHKPSDSHQKIH	A0A1S3VTQ0	glycinin G4	15	1660.79	9.60E+05±2.71E+05	3.83E+06±3.10E+06
VPVNNPHRF	A0A3Q0EQW6	beta-conglycinin, beta chain-like	9	1078.57	1.13E+06±8.03E+05	3.83E+06±4.15E+05
SQEEGVIVE	Q198W3	8S globulin beta isoform (8S globulin beta subunit)	9	988.471	5.77E+06±1.04E+06	3.82E+06±2.71E+06
FLSSTEAQQSYLRG	Q198W3	8S globulin beta isoform (8S globulin beta subunit)	14	1585.77	8.43E+07±5.90E+06	3.82E+06±5.40E+06
SFDSDIKEINRVL	A0A3Q0EQW6	beta-conglycinin, beta chain-like	13	1534.8	4.69E+07±1.01E+07	3.80E+06±5.38E+06
AQPEEQQR	A0A1S3VZX2	beta-conglycinin, beta chain-like isoform X1	8	984.462	4.67E+06±6.78E+05	3.80E+06±2.71E+06
HRPAQEDVERG	A0A1S3VTQ0	glycinin G4	11	1292.62	1.73E+06±1.62E+05	3.77E+06±2.67E+06
RIDWKETPEAHVFKA	A0A1S3T791	17.5 kDa class I heat shock protein	15	1825.95	9.47E+06±1.34E+07	3.73E+06±5.27E+06
TTGDPMHKPAPVPATATR	A0A1S3V4U3	uncharacterized protein LOC106771722	18	1846.94	1.16E+06±8.56E+05	3.63E+06±9.33E+05
SWKEHRPAQEDVERGE	A0A1S3VTQ0	glycinin G4	16	1951.91	1.17E+06±2.45E+05	3.61E+06±8.95E+05
PEIKNLPFPQDKN	A0A1S3VN58	uncharacterized protein LOC106776852	13	1538.81	1.51E+07±2.79E+06	3.57E+06±5.05E+06
HDAAEVSVSRGKNNPF	Q198W4	8S globulin alpha' isoform	16	1726.84	4.36E+06±9.92E+04	3.56E+06±2.52E+06
IILSSRAGQSRAD	Q9SBK0	V-type proton ATPase proteolipid subunit (Fragment)	13	1372.74	4.41E+06±3.53E+05	3.50E+06±4.95E+06
AGIGAVQAVSREA	A0A1S3TZH1	outer envelope pore protein 16-2, chloroplastic	13	1227.66	5.95E+05±8.41E+05	3.44E+06±4.86E+06
RSRHHHDEDEDEDEDEEEKPRRT	A0A1S3VTQ0	glycinin G4	23	2945.25	5.69E+05±4.19E+05	3.44E+06±3.60E+06
EDEDESRQPRP	A0A1S3W032	beta-conglycinin, alpha' chain	11	1356.59	9.33E+05±1.32E+06	3.41E+06±2.60E+06
VRIDYDSKQLVGSIRN	Q43680	Mung bean seed albumin (albumin-2-like)	16	1862	1.74E+06±2.47E+06	3.41E+06±4.82E+06
DVTFPASGEKVKKLIK	Q198W5	8S globulin alpha isoform	16	1759.02	3.81E+07±2.71E+07	3.38E+06±4.78E+06
QGHAQKIPAGTIF	Q198W4	8S globulin alpha' isoform	13	1366.74	5.55E+06±3.17E+05	3.37E+06±2.38E+06
YNPKRVRLYVDESNKVTRTPTIG	A0A1S3U611	subtilisin inhibitor 1	23	2705.46	2.27E+06±3.21E+06	3.27E+06±4.62E+06
ASGQHQDRAEAASK	A0A1S3UYA4	late embryogenesis abundant protein At3g53040	14	1454.69	3.06E+06±4.72E+05	3.25E+06±2.30E+06
EVEPLPPRKHV	A0A1S3VTQ0	glycinin G4	11	1299.73	1.54E+06±1.97E+05	3.22E+06±9.32E+05
IGGIPIAMPTVL	A0A1S3V0Y7	Plasma membrane ATPase (EC 7.1.2.1)	12	1180.69	3.52E+07±2.73E+07	3.16E+06±4.46E+06
VIVELKREQ	Q198W3	8S globulin beta isoform (8S globulin beta subunit)	9	1112.66	9.74E+06±7.96E+04	3.14E+06±2.29E+06
AAIAASAHVSGGHV	A0A1S3V6G8	probable aquaporin TIP-type alpha	14	1246.64	1.00E+06±4.96E+03	3.14E+06±9.05E+05
RVLQRFDQRSKQMQNLENY	A0A3Q0EQW6	beta-conglycinin, beta chain-like	19	2452.24	1.64E+08±2.91E+07	3.13E+06±4.43E+06
SRHHHDEDEDEDEDEEEKPRRTR	A0A1S3VTQ0	glycinin G4	23	2945.25	3.62E+05±5.12E+05	3.13E+06±4.42E+06
QDIANKLISPDDEMK	A0A1S3VTQ0	glycinin G4	15	1715.84	1.26E+08±5.02E+07	3.10E+06±4.38E+06
FRTLFRNEF	Q198W4	8S globulin alpha' isoform	9	1228.64	4.48E+07±2.76E+06	3.02E+06±4.27E+06
EREQQQEESGEVQ	A0A1S3W032	beta-conglycinin, alpha' chain	13	1574.68	4.95E+06±6.46E+05	3.00E+06±8.71E+05
RHHHDEDEDEDEDEEEK	A0A1S3VTQ0	glycinin G4	17	2191.82	1.02E+06±1.91E+05	3.00E+06±2.15E+06
ATVIDGKVVAQTIRS	A0A1S3TLU5	bifunctional protein FolD 2	15	1556.89	3.70E+06±2.62E+06	2.92E+06±4.12E+06
IDGAEVSVSRGKNNPF	A0A3Q0EQW6	beta-conglycinin, beta chain-like	16	1688.85	1.56E+07±4.15E+06	2.91E+06±4.11E+06
TGTRDETKVGGTAEDTRRR	A0A1S3TPC5	late embryogenesis abundant protein At3g53040	19	2105.06	3.20E+05±4.53E+05	2.87E+06±1.69E+05
KEKGKEAEAKKEQEKRE	A0A3Q0EHQ4	vicilin-like seed storage protein At2g18540	17	2044.09	1.68E+05±1.32E+05	2.86E+06±2.02E+06
GFGIHGGPGATTGTTTVSD	A0A1S3U4C8	late embryogenesis abundant protein	19	1731.81	5.88E+06±8.69E+05	2.83E+06±4.01E+06
DVTFPASGEKVK	Q198W5	8S globulin alpha isoform	12	1276.67	4.43E+06±4.34E+05	2.75E+06±1.94E+06
LTAFLGRSVSLQL	A0A1S3U0Z1	Lipoxygenase (EC 1.13.11.-)	13	1403.81	3.62E+06±5.12E+06	2.73E+06±3.86E+06
TGTRDETKVGGTAEDTRR	A0A1S3TPC5	late embryogenesis abundant protein At3g53040	18	1948.96	1.05E+06±2.61E+05	2.72E+06±1.93E+06
GHMPSTKEEGRD	A0A1S3UQ54	LOW QUALITY PROTEIN: embryonic protein DC-8	12	1342.59	1.37E+06±1.79E+05	2.61E+06±1.88E+06
EEQQQQQQQDERL	A0A3Q0EQW6	beta-conglycinin, beta chain-like	13	1685.76	4.28E+06±2.23E+05	2.61E+06±2.25E+06
TRPSKDKRHG	A0A1S3VTQ0	glycinin G4	10	1180.64	2.25E+06±1.60E+06	2.58E+06±3.65E+06
IVHREHQESQEESD	Q198W3	8S globulin beta isoform (8S globulin beta subunit)	14	1721.76	6.45E+06±3.47E+05	2.57E+06±3.64E+06
DEDEDEDEEEKPR	A0A1S3VTQ0	glycinin G4	13	1633.62	1.18E+06±8.32E+05	2.56E+06±6.65E+05
AQTFNDVGRLDEEGVVRKK	A0A1S3UYA4	late embryogenesis abundant protein At3g53040	19	2160.13	1.68E+08±7.08E+06	2.56E+06±3.62E+06
WPFSGPSTAEFNL	A0A1S3V3C0	sucrose-binding protein-like	13	1451.67	9.31E+07±6.26E+06	2.53E+06±3.58E+06
QESQQEGVIVE	A0A1S3T8V4	beta-conglycinin, beta chain-like	11	1244.59	6.89E+06±4.19E+05	2.53E+06±3.58E+06
SQQEGVIVEL	A0A1S3T8V4	beta-conglycinin, beta chain-like	10	1100.57	2.43E+07±2.00E+06	2.52E+06±3.57E+06
HDAAEVSVSRG	Q198W4	8S globulin alpha' isoform	11	1126.54	3.13E+06±2.68E+05	2.49E+06±1.81E+06
FHTLFRNQFG	Q198W5	8S globulin alpha isoform	10	1265.63	4.63E+06±6.55E+06	2.47E+06±3.49E+06
SRQPRPFPFP	A0A1S3W032	beta-conglycinin, alpha' chain	10	1227.65	2.58E+06±3.65E+06	2.44E+06±3.45E+06
ESDESVRHKTR	A0A1S3VTQ0	glycinin G4	11	1342.66	1.51E+06±2.19E+05	2.39E+06±1.69E+06
ASGQQFKGDRAEAAAKLAAK	A0A1S3TPC5	late embryogenesis abundant protein At3g53040	20	2017.07	9.07E+06±1.52E+06	2.38E+06±3.37E+06
VGRLDEEGVVRKK	A0A1S3UYA4	late embryogenesis abundant protein At3g53040	13	1483.85	4.44E+05±3.20E+05	2.31E+06±2.36E+06
AQPEQQQREEGHKGRKG	Q198W3	8S globulin beta isoform (8S globulin beta subunit)	17	1961.98	5.02E+06±1.66E+06	2.28E+06±1.67E+06
PSSHLLLEEPIRM	A0A1S3V7S6	Pyruvate kinase (EC 2.7.1.40)	13	1520.8	8.90E+06±1.26E+07	2.25E+06±3.19E+06
LEPIKQISHHS	A0A1S3V4B8	oil body-associated protein 2B	11	1287.69	3.09E+05±4.37E+05	2.24E+06±1.88E+06
GEMEEEGILRVERRREKM	A0A1S3TPC5	late embryogenesis abundant protein At3g53040	18	2246.13	4.96E+06±3.58E+06	2.22E+06±3.14E+06
FVDAQPEQQEREE	Q198W5	8S globulin alpha isoform	13	1603.71	7.25E+05±5.17E+05	2.19E+06±1.55E+06
AQPQQKQSQEKEKEEKEEGSKGRN	A0A1S3W032	beta-conglycinin, alpha' chain	24	2799.37	2.16E+06±1.59E+05	2.13E+06±1.52E+06
VHLQLDPFLNEL	A0A1S3THM4	signal recognition particle 14 kDa protein	12	1436.77	2.45E+08±5.29E+06	2.10E+06±2.96E+06
VHSGGHVNPAVTFG	A0A1S3TUE0	aquaporin TIP1-3	14	1377.68	4.46E+07±3.49E+06	2.09E+06±2.96E+06
VVYALKRQGRTLYGFGG	A0A1S3TWH5	Histone H4	17	1884.04	8.78E+08±6.27E+07	2.06E+06±2.92E+06
LGRKVSLVRALLY	A0A1S3TVT7	aquaporin PIP2-7	13	1486.93	1.41E+07±1.61E+06	2.04E+06±2.88E+06
VVVVKPWLPSK	A0A1S3VUG0	cysteine proteinase inhibitor B	11	1250.78	3.05E+06±4.31E+06	1.99E+06±2.82E+06
EVAFPGSGEKVVK	A0A1S3T8V4	beta-conglycinin, beta chain-like	13	1345.72	4.40E+06±5.35E+05	1.96E+06±2.77E+06
VMKSIVPVVM	Q9SBK0	V-type proton ATPase proteolipid subunit (Fragment)	10	1101.63	3.59E+07±2.49E+06	1.87E+06±2.64E+06
KGEANLELVG	A0A1S3TFI4	beta-conglycinin, beta chain-like	10	1028.55	1.24E+07±1.40E+06	1.85E+06±2.61E+06
YEITPEKNPQLKD	Q198W3	8S globulin beta isoform (8S globulin beta subunit)	13	1573.8	4.34E+06±1.46E+06	1.82E+06±2.58E+06
AQPEQQERE	Q198W5	8S globulin alpha isoform	9	1113.51	2.64E+06±1.90E+05	1.82E+06±1.28E+06
IDGAEVSVSRGKN	A0A3Q0EQW6	beta-conglycinin, beta chain-like	13	1330.68	8.64E+05±6.12E+05	1.81E+06±5.98E+05
PTGAKVTKAAQKKK	A0A1S3V223	Elongation factor 1-alpha	14	1454.89	1.60E+06±3.77E+05	1.80E+06±1.31E+06
RFHSLFKNPNGHIRL	A0A1S3W032	beta-conglycinin, alpha' chain	15	1835.01	1.57E+07±3.74E+06	1.77E+06±2.51E+06
AQPQQKQSQEKEKEEKEEGSKG	A0A1S3W032	beta-conglycinin, alpha' chain	22	2529.23	4.36E+06±6.46E+05	1.74E+06±1.29E+06
FASIPLPIFA	A0A1S3UF48	nucleobase-ascorbate transporter 3	10	1074.61	7.68E+07±1.19E+07	1.74E+06±2.45E+06
EDEDEDEDEEEKPRR	A0A1S3VTQ0	glycinin G4	15	1918.77	1.31E+06±1.68E+05	1.71E+06±1.26E+06
EDEDEEEKPR	A0A1S3VTQ0	glycinin G4	10	1274.53	4.36E+05±6.17E+05	1.67E+06±2.36E+06
NADSTPPSATRVSVV	A0A1S3VTL5	oil body-associated protein 1A	15	1499.76	1.45E+07±5.74E+05	1.66E+06±2.35E+06
DDDEDEDEDESVSRPS	A0A1S3VTQ0	glycinin G4	16	1837.66	1.84E+06±8.53E+04	1.65E+06±1.19E+06
IVKLKEGLSVISPKWQ	A0A1S3VTQ0	glycinin G4	16	1824.09	1.38E+08±1.19E+07	1.64E+06±2.32E+06
NDVGRLDEEGVVRKK	A0A1S3UYA4	late embryogenesis abundant protein At3g53040	15	1712.92	2.10E+05±2.97E+05	1.61E+06±2.28E+06
AGNPDIEHPEAMKEK	A0A1S3VTQ0	glycinin G4	15	1664.78	4.17E+05±5.89E+05	1.57E+06±2.22E+06
YFLDNTIHKKDGAIR	A0A1S3UU12	nucleobase-ascorbate transporter 6	15	1789.95	8.87E+05±1.25E+06	1.54E+06±2.17E+06
FHTLFRNQFGHLRVLQRF	Q198W5	8S globulin alpha isoform	18	2315.26	1.73E+08±1.98E+06	1.50E+06±2.12E+06
TLVNPDGRD	Q198W3	8S globulin beta isoform (8S globulin beta subunit)	9	985.483	4.49E+06±9.68E+05	1.50E+06±2.12E+06
IDGAEVSVSRGKNN	A0A3Q0EQW6	beta-conglycinin, beta chain-like	14	1444.73	9.52E+05±7.94E+05	1.48E+06±4.76E+05
FHTLFRNQFGHL	Q198W5	8S globulin alpha isoform	12	1515.77	9.64E+07±6.86E+07	1.48E+06±2.09E+06
AQPEQQEREEARKG	Q198W5	8S globulin alpha isoform	14	1654.8	4.13E+06±2.58E+05	1.48E+06±1.09E+06
PMHKPAPVPATATRV	A0A1S3V4U3	uncharacterized protein LOC106771722	15	1571.86	1.08E+06±7.90E+05	1.41E+06±1.01E+06
LRSSSPVYSNTLGKF	A0A1S3W032	beta-conglycinin, alpha' chain	15	1654.87	1.07E+07±7.65E+06	1.39E+06±1.97E+06
SRHHHDEDEDEDE	A0A1S3VTQ0	glycinin G4	13	1648.6	2.43E+05±1.90E+05	1.37E+06±1.01E+06
VAAAKLIRNELAK	A0A1S3TBY3	5-methyltetrahydropteroyltriglutamate-- homocysteine methyltransferase	13	1395.86	2.46E+07±5.76E+06	1.35E+06±1.91E+06
TRDPLEKELATQK	A0A1S3TP87	18 kDa seed maturation protein	13	1527.83	1.56E+06±1.23E+06	1.35E+06±1.91E+06
THRHLSALHPIYKL	A0A1S3U0Z6	Lipoxygenase (EC 1.13.11.-)	14	1684.95	9.47E+06±3.68E+05	1.28E+06±1.81E+06
FNDVGRLDEEGVVRKK	A0A1S3UYA4	late embryogenesis abundant protein At3g53040	16	1859.99	6.43E+05±9.09E+05	1.28E+06±1.81E+06
EREQQQEESGEVQR	A0A1S3W032	beta-conglycinin, alpha' chain	14	1730.78	2.05E+06±2.67E+05	1.23E+06±1.74E+06
GKEAEAKKEQEKRE	A0A3Q0EHQ4	vicilin-like seed storage protein At2g18540	14	1658.86	3.63E+05±3.58E+04	1.21E+06±8.56E+05
YEITPEKNPQ	Q198W3	8S globulin beta isoform (8S globulin beta subunit)	10	1217.59	9.98E+06±9.69E+05	1.10E+06±1.55E+06
TRGPTPSPKGEGHRG	A0A1S3VTQ0	glycinin G4	15	1532.78	4.75E+05±1.07E+05	1.08E+06±7.73E+05
EKEKGKEAEAKKEQEKRE	A0A3Q0EHQ4	vicilin-like seed storage protein At2g18540	18	2173.13	4.46E+05±1.28E+05	1.06E+06±7.79E+05
AQPEEQQREEGPKGRKGH	A0A1S3VZX2	beta-conglycinin, beta chain-like isoform X1	18	2060.01	1.86E+06±1.97E+05	1.05E+06±1.49E+06
RDKPAQQEQGTDKPAHAEQVKD	A0A1S3U7F4	Protein disulfide-isomerase (EC 5.3.4.1)	22	2475.21	4.84E+05±3.54E+05	1.01E+06±1.42E+06
ESSRPDSIRAAIAE	A0A1S3V6G8	probable aquaporin TIP-type alpha	14	1500.75	4.56E+06±8.68E+05	9.93E+05±1.40E+06
VISEIPTEVLDL	A0A3Q0EQW6	beta-conglycinin, beta chain-like	12	1326.73	2.66E+07±4.80E+06	9.30E+05±1.31E+06
LFLARKVSL	A0A1S3U4S1	uncharacterized protein LOC106761912	9	1045.66	7.27E+06±3.45E+05	8.50E+05±1.20E+06
GHLRVLQRF	A0A3Q0EQW6	beta-conglycinin, beta chain-like	9	1124.66	3.14E+07±2.56E+06	6.84E+05±9.68E+05
EEQQKEEDRN	A0A3Q0EQW6	beta-conglycinin, beta chain-like	10	1303.56	1.39E+06±5.35E+04	6.54E+05±4.63E+05
IVHREHQQSQEESDSRGRN	A0A1S3TFI4	beta-conglycinin, beta chain-like	19	2291.08	2.79E+05±2.42E+05	6.48E+05±4.59E+05
EEGPKGRKG	A0A1S3VZX2	beta-conglycinin, beta chain-like isoform X1	9	956.504	1.63E+06±2.36E+05	2.66E+05±2.44E+05
AQPEQQEREEARKGG	Q198W5	8S globulin alpha isoform	15	1711.82	1.28E+06±6.80E+04	2.51E+05±3.56E+05
VDAQSQQKEEQSKGRKG	A0A1S3T8V4	beta-conglycinin, beta chain-like	17	1901.96	4.91E+06±9.15E+05	1.38E+05±1.94E+05
LHGHPTGFHHGTGGTYS	A0A1S3TP87	18 kDa seed maturation protein	17	1761.8	1.95E+05±2.75E+05	0.00E+00±0.00E+00
SHFVDAQPEEQQKEEDRN	A0A3Q0EQW6	beta-conglycinin, beta chain-like	18	2184.97	3.47E+05±4.91E+05	0.00E+00±0.00E+00
IVHREHQESQEESDSRGQN	Q198W3	8S globulin beta isoform (8S globulin beta subunit)	19	2264.02	5.63E+05±4.21E+05	0.00E+00±0.00E+00
SQFVDAQPEQQEREEARKGGKG	Q198W5	8S globulin alpha isoform	22	2473.19	5.72E+05±8.08E+05	0.00E+00±0.00E+00
QQASLLGTPAPK	A0A1S3VUG4	mitochondrial import receptor subunit TOM9-2-like	12	1209.67	7.25E+05±1.03E+06	0.00E+00±0.00E+00
TRDPLEKELATQKKE	A0A1S3TP87	18 kDa seed maturation protein	15	1784.96	9.83E+05±1.39E+06	0.00E+00±0.00E+00
KVIPAGSSSGAKKAFTGM	A0A1S3UMV1	40S ribosomal protein S11	18	1735.93	9.91E+05±1.40E+06	0.00E+00±0.00E+00
AKSKDDIKYATAQARLSED	A0A1S3U4E0	uncharacterized protein LOC106761813	19	2109.07	1.15E+06±1.63E+06	0.00E+00±0.00E+00
YTRGVTSAPEVEGGMSR	A0A1S3UR28	protein PLANT CADMIUM RESISTANCE 3-like	17	1795.85	1.15E+06±8.38E+05	0.00E+00±0.00E+00
AQTFNDVGRLD	A0A1S3UYA4	late embryogenesis abundant protein At3g53040	11	1234.59	1.21E+06±1.71E+06	0.00E+00±0.00E+00
AWERPSYFDEE	A0A3Q0ETA2	uncharacterized protein LOC106753730 isoform X2	11	1427.6	1.22E+06±1.73E+06	0.00E+00±0.00E+00
ARPINNPGRLESF	A0A1S3W032	beta-conglycinin, alpha' chain	13	1469.77	1.25E+06±1.77E+06	0.00E+00±0.00E+00
IDGAEVSVSRGK	A0A3Q0EQW6	beta-conglycinin, beta chain-like	12	1216.64	1.26E+06±8.92E+05	0.00E+00±0.00E+00
IVHREHQESQEESDSRG	Q198W3	8S globulin beta isoform (8S globulin beta subunit)	17	2021.92	1.33E+06±2.98E+04	0.00E+00±0.00E+00
YNIQKESTLHLVLRLRGG	A0A1S3TNA9	ubiquitin-60S ribosomal protein L40	18	2096.19	1.39E+06±1.97E+06	0.00E+00±0.00E+00
KTITLEVESSD	A0A1S3TNA9	ubiquitin-60S ribosomal protein L40	11	1220.61	1.55E+06±2.19E+06	0.00E+00±0.00E+00
MQGGKKTGESMKEKASNIGASA	A0A1S3TP87	18 kDa seed maturation protein	22	2209.08	1.55E+06±2.19E+06	0.00E+00±0.00E+00
MFSGISGLIQK	A0A1S3U0Z1	Lipoxygenase (EC 1.13.11.-)	11	1179.63	1.62E+06±2.29E+06	0.00E+00±0.00E+00
TVINGYGPVNTKARW	A0A1S3UU12	nucleobase-ascorbate transporter 6	15	1674.88	1.73E+06±2.44E+06	0.00E+00±0.00E+00
RVLFGEEGQQQD	A0A1S3W032	beta-conglycinin, alpha' chain	12	1404.66	1.78E+06±1.26E+06	0.00E+00±0.00E+00
ASYQKQYEDQGRKIDEYGNVVRE	I2FLH6	Dehydrin protein (Fragment)	23	2774.33	1.85E+06±2.62E+06	0.00E+00±0.00E+00
HDAAEVSVSRGK	Q198W4	8S globulin alpha' isoform	12	1254.63	1.92E+06±2.99E+05	0.00E+00±0.00E+00
FQSKPNTLLLPHHADADFLL	Q198W4	8S globulin alpha' isoform	20	2276.2	1.95E+06±2.75E+06	0.00E+00±0.00E+00
VVVHGGDVYGVF	A0A1S3UIK5	uncharacterized protein LOC106765616	12	1246.63	1.98E+06±2.80E+06	0.00E+00±0.00E+00
NIIEPFHRF	A0A1S3V9F0	lipid phosphate phosphatase 2	9	1171.61	2.21E+06±3.12E+06	0.00E+00±0.00E+00
PTEMGLDVFKSRAN	A0A1S3VJ82	actin-depolymerizing factor 2	14	1563.77	2.49E+06±3.52E+06	0.00E+00±0.00E+00
PFKLPHEGRDGR	A0A1S3V3C0	sucrose-binding protein-like	12	1407.74	2.50E+06±1.98E+06	0.00E+00±0.00E+00
SKTLSSQNEPFNLRNQK	A0A1S3T8V4	beta-conglycinin, beta chain-like	17	1990.02	2.58E+06±4.38E+05	0.00E+00±0.00E+00
NRHLSVVHPIYKL	A0A1S3U0Z1	Lipoxygenase (EC 1.13.11.-)	13	1574.9	2.91E+06±2.06E+06	0.00E+00±0.00E+00
LRLVTNNMRPEG	A0A1S3V6G8	probable aquaporin TIP-type alpha	12	1398.74	2.93E+06±9.04E+05	0.00E+00±0.00E+00
IDAVAAELRNKLSA	A0A1S3UGD1	Isocitrate dehydrogenase [NADP] (EC 1.1.1.42)	14	1469.82	3.47E+06±4.90E+06	0.00E+00±0.00E+00
HDAAEVSVSRGKNNPFY	Q198W4	8S globulin alpha' isoform	17	1889.9	3.73E+06±6.90E+05	0.00E+00±0.00E+00
LLAVGTAGGPLVMRL	A0A1S3U1B6	purine permease 1	15	1466.86	3.75E+06±5.30E+06	0.00E+00±0.00E+00
FAREMIAGVNPNVIRG	A0A1S3U0Z6	Lipoxygenase (EC 1.13.11.-)	16	1742.92	3.90E+06±5.52E+06	0.00E+00±0.00E+00
TLLLPHHADAD	Q198W3	8S globulin beta isoform (8S globulin beta subunit)	11	1201.61	4.09E+06±5.78E+06	0.00E+00±0.00E+00
RAHAFVAPRHFDSDVVL	A0A1S3V3C0	sucrose-binding protein-like	17	1936.01	4.13E+06±5.85E+06	0.00E+00±0.00E+00
FESRNSKKDPVVIW	A0A1S3V8I0	Carboxypeptidase (EC 3.4.16.-)	14	1703.9	4.19E+06±5.93E+06	0.00E+00±0.00E+00
SSRPDSIRAAIAEF	A0A1S3V6G8	probable aquaporin TIP-type alpha	14	1518.78	4.25E+06±6.01E+06	0.00E+00±0.00E+00
QRQQEGVIVELSNEKIRE	A0A1S3VZW2	beta-conglycinin, beta chain-like	18	2154.14	4.60E+06±6.51E+06	0.00E+00±0.00E+00
TLVNPDGRDSY	Q198W3	8S globulin beta isoform (8S globulin beta subunit)	11	1235.58	4.66E+06±7.88E+05	0.00E+00±0.00E+00
TARFVPPPPNPHPGAPLS	A0A1S3U2V4	PRA1 family protein	18	1850.98	4.71E+06±3.50E+06	0.00E+00±0.00E+00
FRSEPMQLVQ	A0A1S3TJQ2	V-type proton ATPase subunit a	10	1233.62	4.74E+06±3.46E+06	0.00E+00±0.00E+00
AAQTFNDVGRLDEEGVVRKK	A0A1S3UYA4	late embryogenesis abundant protein At3g53040	20	2231.17	4.74E+06±1.26E+06	0.00E+00±0.00E+00
AQTFNDVGRL	A0A1S3UYA4	late embryogenesis abundant protein At3g53040	10	1119.57	4.77E+06±1.02E+06	0.00E+00±0.00E+00
ASGQHQDRAEAASKIASKEL	A0A1S3UYA4	late embryogenesis abundant protein At3g53040	20	2096.06	4.80E+06±6.79E+06	0.00E+00±0.00E+00
RELKVRGFD	A0A1S3UR28	protein PLANT CADMIUM RESISTANCE 3-like	9	1118.62	4.87E+06±3.46E+05	0.00E+00±0.00E+00
VAAELRNKLSA	A0A1S3UGD1	Isocitrate dehydrogenase [NADP] (EC 1.1.1.42)	11	1170.67	4.88E+06±3.48E+05	0.00E+00±0.00E+00
NEGEANIELV	A0A3Q0EQW6	beta-conglycinin, beta chain-like	10	1086.52	4.95E+06±7.00E+06	0.00E+00±0.00E+00
LRGGLGVGAF	A0A1S3UAV0	40S ribosomal protein S19-1	10	945.54	5.02E+06±3.56E+06	0.00E+00±0.00E+00
EEQQQQQQDERL	Q198W4	8S globulin alpha' isoform	12	1557.7	5.06E+06±2.74E+05	0.00E+00±0.00E+00
LRGFSKNILE	Q198W3	8S globulin beta isoform (8S globulin beta subunit)	10	1175.67	5.23E+06±6.61E+05	0.00E+00±0.00E+00
FGTRLPAVIGGSYTY	A0A1S3UU12	nucleobase-ascorbate transporter 6	15	1600.82	5.34E+06±7.55E+06	0.00E+00±0.00E+00
IANKLISPDDEM	A0A1S3VTQ0	glycinin G4	12	1344.66	5.37E+06±7.59E+06	0.00E+00±0.00E+00
AANRWLKPEVYPLF	A0A1S3TIS1	uncharacterized protein LOC106755937	14	1702.92	5.42E+06±7.66E+06	0.00E+00±0.00E+00
SETIVAHSSSW	A0A3Q0FBE7	LOW QUALITY PROTEIN: V-type proton ATPase subunit c''2	11	1202.56	5.66E+06±4.00E+06	0.00E+00±0.00E+00
TEAQQSYLRG	Q198W3	8S globulin beta isoform (8S globulin beta subunit)	10	1151.56	6.03E+06±5.12E+05	0.00E+00±0.00E+00
ALAALYHQVVIRA	A0A1S3UF99	probable aquaporin PIP-type 7a	13	1423.83	6.09E+06±4.37E+06	0.00E+00±0.00E+00
FGNQRVGF	A0A1S3USZ2	aspartic proteinase	8	923.461	6.12E+06±4.33E+06	0.00E+00±0.00E+00
LVKRERAEREALGGLPLYQRSIP	A0A1S3U9J1	Cytochrome b-c1 complex subunit 7	23	2650.5	6.18E+06±4.49E+06	0.00E+00±0.00E+00
VESRIHRLARY	A0A1S3UTL9	40S ribosomal protein S13	11	1398.78	6.18E+06±4.12E+05	0.00E+00±0.00E+00
HVVFGQVVEGL	Q8W435	Peptidyl-prolyl cis-trans isomerase (PPIase) (EC 5.2.1.8)	11	1182.64	6.34E+06±4.55E+06	0.00E+00±0.00E+00
YRYEGDEINEKLAQTEA	A0A1S3U2J0	Annexin	17	2027.94	6.34E+06±4.50E+06	0.00E+00±0.00E+00
LFRNEFGHLRVLQRF	Q198W4	8S globulin alpha' isoform	15	1931.06	6.40E+06±4.57E+06	0.00E+00±0.00E+00
LNMPLTRD	A0A1S3VLG2	uncharacterized protein LOC106776110	8	958.491	6.43E+06±4.56E+06	0.00E+00±0.00E+00
FLAGEKDNVMSDIPRPVLE	A0A1S3W032	beta-conglycinin, alpha' chain	19	2129.08	6.71E+06±9.50E+06	0.00E+00±0.00E+00
AMRRFFNEIRG	A0A1S3UZ11	uncharacterized protein LOC106769901	11	1395.72	6.74E+06±4.81E+06	0.00E+00±0.00E+00
PSSEEGLTFRGIPNSISI	A0A3Q0FEC1	Lipoxygenase (EC 1.13.11.-)	18	1902.97	6.77E+06±9.57E+06	0.00E+00±0.00E+00
FVDAQPQQKQSQEKEKEEKEEGSKG	A0A1S3W032	beta-conglycinin, alpha' chain	25	2890.39	6.90E+06±5.39E+05	0.00E+00±0.00E+00
ALVLRLVTNN	A0A1S3VI54	probable aquaporin TIP-type alpha	10	1111.67	6.99E+06±9.76E+05	0.00E+00±0.00E+00
ATIPITGTGINPARSL	A0A1S3UF99	probable aquaporin PIP-type 7a	16	1580.89	7.00E+06±5.01E+06	0.00E+00±0.00E+00
FVKAAGIGAVQAVSREAFF	A0A1S3TZH1	outer envelope pore protein 16-2, chloroplastic	19	1967.06	7.05E+06±5.05E+06	0.00E+00±0.00E+00
AGPTAVITMI	A0A1S3USZ2	aspartic proteinase	10	972.531	7.08E+06±5.01E+06	0.00E+00±0.00E+00
AFPAPGEKVEKL	A0A3Q0EQW6	beta-conglycinin, beta chain-like	12	1284.71	7.11E+06±1.24E+06	0.00E+00±0.00E+00
DVTFPASGEKVKKLIKKQSESQ	Q198W5	8S globulin alpha isoform	22	2446.34	7.15E+06±5.08E+06	0.00E+00±0.00E+00
FYDEEEATARFVPPPPNPHPGAPLS	A0A1S3U2V4	PRA1 family protein	25	2734.3	7.28E+06±1.03E+07	0.00E+00±0.00E+00
ADAAKRAVEYLSGK	A0A1S3UYA4	late embryogenesis abundant protein At3g53040	14	1477.79	7.30E+06±1.92E+06	0.00E+00±0.00E+00
FGPGGRDPESVLSAFGWN	A0A1S3V3C0	sucrose-binding protein-like	18	1891.89	7.43E+06±1.05E+07	0.00E+00±0.00E+00
VLARPINNPGRLESF	A0A1S3W032	beta-conglycinin, alpha' chain	15	1681.93	7.50E+06±2.27E+06	0.00E+00±0.00E+00
LVHVAKISL	A0A1S3T8B2	Glyceraldehyde-3-phosphate dehydrogenase (EC 1.2.1.-)	9	978.623	7.91E+06±1.53E+06	0.00E+00±0.00E+00
SKLQSDALRE	A0A1S3TTB0	Ribosomal protein	10	1145.6	7.92E+06±5.61E+06	0.00E+00±0.00E+00
NVRVNSIRINQY	A0A1S3VIR8	basic 7S globulin 2-like	12	1474.8	8.04E+06±7.08E+05	0.00E+00±0.00E+00
LQTLFGTRLPAVIGGSY	A0A1S3UU12	nucleobase-ascorbate transporter 6	17	1791.99	8.07E+06±5.74E+06	0.00E+00±0.00E+00
YLRTITSKF	A0A1S3U0Z6	Lipoxygenase (EC 1.13.11.-)	9	1127.63	8.10E+06±1.15E+07	0.00E+00±0.00E+00
NEGSIMGPHWNPKAAELA	A0A3Q0EHQ4	vicilin-like seed storage protein At2g18540	18	1920.92	8.23E+06±6.20E+06	0.00E+00±0.00E+00
SSEGHHGEPQEGPLVTKDQRTTLL	A0A3Q0EHQ4	vicilin-like seed storage protein At2g18540	24	2615.29	8.25E+06±1.17E+07	0.00E+00±0.00E+00
IINVPFQSKA	A0A1S3UU12	nucleobase-ascorbate transporter 6	10	1115.63	8.34E+06±1.18E+07	0.00E+00±0.00E+00
WRNVARFLSPLSAV	A0A1S3UU12	nucleobase-ascorbate transporter 6	14	1614.9	8.43E+06±6.26E+06	0.00E+00±0.00E+00
ILEQGHAQRIPAGTIFF	A0A1S3TFI4	beta-conglycinin, beta chain-like	17	1897.02	8.45E+06±1.20E+07	0.00E+00±0.00E+00
SKTLSSQNEPFNLRNQKPVY	A0A1S3T8V4	beta-conglycinin, beta chain-like	20	2349.21	8.55E+06±5.98E+05	0.00E+00±0.00E+00
VAFPGSGEKV	A0A1S3T8V4	beta-conglycinin, beta chain-like	10	989.518	8.57E+06±1.21E+07	0.00E+00±0.00E+00
LVVLNGRAILT	Q198W3	8S globulin beta isoform (8S globulin beta subunit)	11	1167.73	8.62E+06±1.31E+06	0.00E+00±0.00E+00
QRQQEGVIVELSNEKIRELSRS	A0A1S3VZW2	beta-conglycinin, beta chain-like	22	2597.39	8.66E+06±6.58E+06	0.00E+00±0.00E+00
EFSQRGVKLL	A0A1S3UQY9	1-Cys peroxiredoxin	10	1175.67	8.73E+06±6.24E+06	0.00E+00±0.00E+00
DVAQEALNRLGS	A0A1S3U664	uncharacterized protein LOC106762240	12	1271.65	8.82E+06±7.77E+05	0.00E+00±0.00E+00
FRNQFGHLRVLQRFD	A0A3Q0EQW6	beta-conglycinin, beta chain-like	15	1932.02	8.88E+06±6.28E+06	0.00E+00±0.00E+00
ISVGKAVPVWYNMIEQGL	A0A1S3USZ2	aspartic proteinase	18	2003.06	8.89E+06±6.71E+06	0.00E+00±0.00E+00
LARALNIDQD	A0A1S3VTQ0	glycinin G4	10	1127.59	8.90E+06±3.96E+05	0.00E+00±0.00E+00
HPLLNRILESF	A0A1S3TZH1	outer envelope pore protein 16-2, chloroplastic	11	1337.75	8.91E+06±1.26E+07	0.00E+00±0.00E+00
VVIAVAHAFAL	A0A1S3V6G8	probable aquaporin TIP-type alpha	11	1109.66	8.99E+06±7.31E+06	0.00E+00±0.00E+00
SILSHTDNINY	A0A1S3V8I0	Carboxypeptidase (EC 3.4.16.-)	11	1275.61	9.04E+06±1.40E+06	0.00E+00±0.00E+00
VYDGSLFEQLKNQHS	A0A1S3VLN6	probable peroxygenase 5 isoform X2	15	1763.85	9.14E+06±5.97E+05	0.00E+00±0.00E+00
FVQKSAFFPYRWVL	Q9ZSQ0	Ethylene response sensor	14	1786.96	9.20E+06±6.50E+06	0.00E+00±0.00E+00
AELLATLGDLERD	A0A1S3VPD6	acetylornithine deacetylase	13	1414.73	9.26E+06±1.31E+07	0.00E+00±0.00E+00
TRVGSRRVVQISAGF	A0A1S3UU12	nucleobase-ascorbate transporter 6	15	1631.92	9.29E+06±6.71E+06	0.00E+00±0.00E+00
VPHVLHAGKHVFERF	A0A1S3UU12	nucleobase-ascorbate transporter 6	15	1771.96	9.33E+06±1.69E+06	0.00E+00±0.00E+00
AALKVPDDL	A0A3Q0EHQ4	vicilin-like seed storage protein At2g18540	9	940.523	9.33E+06±1.45E+06	0.00E+00±0.00E+00
ASNRGQGGIQQLLAAEQEAQRIVNA	A0A1S3VYH7	V-type proton ATPase subunit G	25	2621.36	9.46E+06±1.34E+07	0.00E+00±0.00E+00
IAFDIPPPRGPLW	A0A1S3V6P1	cyprosin	13	1477.81	9.61E+06±7.07E+06	0.00E+00±0.00E+00
VEVAKVGQEHDGVARVDIDPRLKVN	A0A1S3TPM0	uncharacterized protein LOC106757514	25	2742.48	9.79E+06±7.68E+06	0.00E+00±0.00E+00
PVEGPYKPALYRY	A0A1S3TJU8	Adenosylhomocysteinase (EC 3.3.1.1)	13	1551.81	9.84E+06±9.18E+05	0.00E+00±0.00E+00
VRIKTEVDPQNVFRHEQSIPTRRF	A0A1S3T8L5	berberine bridge enzyme-like 13	24	2951.58	9.84E+06±7.88E+06	0.00E+00±0.00E+00
KDNVISEIPTEVL	A0A3Q0EQW6	beta-conglycinin, beta chain-like	13	1455.78	1.00E+07±8.20E+06	0.00E+00±0.00E+00
TSSNLETRSLLDEL	A0A1S3TZH1	outer envelope pore protein 16-2, chloroplastic	14	1576.79	1.03E+07±7.38E+06	0.00E+00±0.00E+00
MSKPNTLLLPHHAD	A0A3Q0EQW6	beta-conglycinin, beta chain-like	14	1572.81	1.05E+07±2.02E+06	0.00E+00±0.00E+00
NLTPNEFDSFQDVRD	A0A1S3U0Z6	Lipoxygenase (EC 1.13.11.-)	15	1795.8	1.05E+07±8.01E+06	0.00E+00±0.00E+00
VEESRPGAMAETLKAADQMA	A0A1S3UYA4	late embryogenesis abundant protein At3g53040	20	2103.99	1.07E+07±7.70E+06	0.00E+00±0.00E+00
SLNLTPNEFDSFQDVRD	A0A1S3U0Z6	Lipoxygenase (EC 1.13.11.-)	17	1995.92	1.07E+07±7.84E+06	0.00E+00±0.00E+00
MKLNPLVSSLSLY	A0A1S3TK49	Malate dehydrogenase (EC 1.1.1.37)	13	1463.81	1.07E+07±8.49E+06	0.00E+00±0.00E+00
FRVAPGVGVGHMF	A0A1S3VI54	probable aquaporin TIP-type alpha	13	1372.71	1.08E+07±9.40E+05	0.00E+00±0.00E+00
PFKLPHEGRDG	A0A1S3V3C0	sucrose-binding protein-like	11	1251.64	1.09E+07±1.94E+06	0.00E+00±0.00E+00
VHLQLDPFLNE	A0A1S3THM4	signal recognition particle 14 kDa protein	11	1323.68	1.10E+07±7.93E+06	0.00E+00±0.00E+00
IANKLISPDDEMK	A0A1S3VTQ0	glycinin G4	13	1472.75	1.11E+07±2.58E+06	0.00E+00±0.00E+00
EKDNVISEIPTEVL	A0A3Q0EQW6	beta-conglycinin, beta chain-like	14	1584.82	1.11E+07±7.89E+06	0.00E+00±0.00E+00
ISRVLFGEEG	A0A1S3VZX2	beta-conglycinin, beta chain-like isoform X1	10	1105.58	1.11E+07±7.36E+05	0.00E+00±0.00E+00
WRNVARFLSPLSSVPLVSL	A0A1S3U5Z8	nucleobase-ascorbate transporter 6	19	2140.22	1.12E+07±8.51E+05	0.00E+00±0.00E+00
YVQNYLEKEKLHHRY	A0A1S3U9S5	cytochrome b-c1 complex subunit 8	15	2019.03	1.12E+07±8.32E+06	0.00E+00±0.00E+00
QQQHGEESQEEGVIVELKREQIR	Q198W3	8S globulin beta isoform (8S globulin beta subunit)	23	2748.38	1.14E+07±8.08E+06	0.00E+00±0.00E+00
TAIDIAPPLGPLW	A0A1S3USZ2	aspartic proteinase	13	1362.75	1.15E+07±1.62E+07	0.00E+00±0.00E+00
FLGRKVSLVRALL	A0A1S3TVT7	aquaporin PIP2-7	13	1470.94	1.15E+07±1.03E+06	0.00E+00±0.00E+00
LAVLGGNAAPSADDLRL	A0A1S3TNW5	60S acidic ribosomal protein P2-2	17	1651.89	1.16E+07±2.66E+06	0.00E+00±0.00E+00
AENNQRNFLAGEKDNVISE	A0A3Q0EQW6	beta-conglycinin, beta chain-like	19	2147.02	1.16E+07±8.35E+06	0.00E+00±0.00E+00
RYEGDEINEKLAQTEA	A0A1S3U2J0	Annexin	16	1864.88	1.18E+07±3.03E+06	0.00E+00±0.00E+00
EDDVFVIPAAYPVA	Q198W3	8S globulin beta isoform (8S globulin beta subunit)	14	1504.74	1.18E+07±8.45E+06	0.00E+00±0.00E+00
PEKADKLKQSLPPGLSVQDL	A0A1S3VI40	60S ribosomal protein L38	20	2162.19	1.18E+07±8.35E+06	0.00E+00±0.00E+00
PWMLLPKPFI	A0A1S3TJQ2	V-type proton ATPase subunit a	10	1240.7	1.19E+07±8.40E+06	0.00E+00±0.00E+00
ALLGGRISVLKA	A0A1S3V6G8	probable aquaporin TIP-type alpha	12	1196.76	1.20E+07±2.26E+06	0.00E+00±0.00E+00
DVTFPASGEKVKKLIKKQSES	Q198W5	8S globulin alpha isoform	21	2318.28	1.21E+07±8.53E+06	0.00E+00±0.00E+00
IAGVNPNVIRG	A0A1S3U0Z6	Lipoxygenase (EC 1.13.11.-)	11	1108.64	1.21E+07±9.52E+06	0.00E+00±0.00E+00
VLAHKQAIPFRRF	A0A1S3THI9	60S ribosomal protein L17-2	13	1581.93	1.21E+07±1.25E+06	0.00E+00±0.00E+00
VQVFAQQLPK	A0A1S3VIR8	basic 7S globulin 2-like	10	1156.66	1.21E+07±7.62E+05	0.00E+00±0.00E+00
FSKKTLEASFDTQF	A0A1S3W032	beta-conglycinin, alpha' chain	14	1647.81	1.22E+07±8.88E+06	0.00E+00±0.00E+00
ARTVPDKLTL	A0A1S3V3T3	peroxygenase isoform X2	10	1112.66	1.22E+07±1.73E+06	0.00E+00±0.00E+00
LVLGSRGLGALKRTLLGSVSDY	A0A3Q0FCM7	uncharacterized protein LOC106770051 isoform X2	22	2274.31	1.22E+07±1.73E+07	0.00E+00±0.00E+00
QQGQESQQEGVIVELKREQI	A0A1S3T8V4	beta-conglycinin, beta chain-like	20	2325.19	1.23E+07±8.78E+06	0.00E+00±0.00E+00
YFLRGGNRVW	A0A1S3U1B6	purine permease 1	10	1266.66	1.23E+07±1.87E+06	0.00E+00±0.00E+00
FFLSSTEAQQSYLRG	Q198W3	8S globulin beta isoform (8S globulin beta subunit)	15	1732.84	1.24E+07±9.01E+06	0.00E+00±0.00E+00
ITHSVPFSEINT	A0A1S3UFK5	alcohol dehydrogenase 1	12	1343.67	1.24E+07±7.67E+05	0.00E+00±0.00E+00
RVAPGVGVGHMFIL	A0A1S3VI54	probable aquaporin TIP-type alpha	14	1451.81	1.25E+07±2.95E+06	0.00E+00±0.00E+00
ATAIDPKRGAVSNIAPLA	A0A1S3VI54	probable aquaporin TIP-type alpha	18	1763.99	1.26E+07±9.53E+06	0.00E+00±0.00E+00
ELQQASLLGTPAPK	A0A1S3VUG4	mitochondrial import receptor subunit TOM9-2-like	14	1451.8	1.26E+07±1.02E+07	0.00E+00±0.00E+00
LSSTEAQQSYLRG	Q198W3	8S globulin beta isoform (8S globulin beta subunit)	13	1438.71	1.26E+07±1.49E+06	0.00E+00±0.00E+00
AQLRYAAGVKDML	A0A1S3TMR0	Formate dehydrogenase, mitochondrial (FDH) (EC 1.17.1.9) (NAD-dependent formate dehydrogenase)	13	1434.77	1.26E+07±4.01E+06	0.00E+00±0.00E+00
YFLRGGNRVWLSSF	A0A1S3U1B6	purine permease 1	14	1700.88	1.27E+07±2.85E+06	0.00E+00±0.00E+00
DIKEEPDKLPYHLQF	A0A3Q0EHQ4	vicilin-like seed storage protein At2g18540	15	1870.95	1.29E+07±1.64E+06	0.00E+00±0.00E+00
FDQDGNGIIYPWETYKGMRSLGFN	A0A1S3V3T3	peroxygenase isoform X2	24	2807.3	1.29E+07±4.12E+05	0.00E+00±0.00E+00
TLHDPVSQQQEATTSL	I6LKQ6	Alpha-1,4 glucan phosphorylase (EC 2.4.1.1)	16	1753.85	1.29E+07±1.39E+06	0.00E+00±0.00E+00
PFVGALAAAAYHQY	A0A1S3U4S1	uncharacterized protein LOC106761912	14	1477.74	1.30E+07±1.83E+07	0.00E+00±0.00E+00
SFLGGAAASAAAPAVARV	A0A1S3UCF5	PRA1 family protein	18	1585.86	1.30E+07±2.38E+06	0.00E+00±0.00E+00
MIEQGLIKEPVFSF	A0A1S3USZ2	aspartic proteinase	14	1636.85	1.30E+07±1.39E+06	0.00E+00±0.00E+00
PSKPIYVAVKGRVYD	A0A1S3U298	probable steroid-binding protein 3	15	1690.94	1.30E+07±2.94E+06	0.00E+00±0.00E+00
VTIAHGGVLPNIN	A0A1S3TTB2	Histone H2A	13	1303.72	1.31E+07±1.41E+06	0.00E+00±0.00E+00
TYLPSETPAPLVKYREEEL	A0A1S3U0Z1	Lipoxygenase (EC 1.13.11.-)	19	2234.15	1.32E+07±9.98E+06	0.00E+00±0.00E+00
LFLGRKVSLVRALLY	A0A1S3TVT7	aquaporin PIP2-7	15	1747.09	1.32E+07±1.20E+06	0.00E+00±0.00E+00
FGHLRVLQRF	A0A3Q0EQW6	beta-conglycinin, beta chain-like	10	1271.73	1.33E+07±2.19E+06	0.00E+00±0.00E+00
FHTLFRNQFGHLRVL	Q198W5	8S globulin alpha isoform	15	1884.03	1.33E+07±9.99E+06	0.00E+00±0.00E+00
ELAGNAARDNKKNRIIPRHVLL	A0A1S3TTB2	Histone H2A	22	2497.44	1.34E+07±1.03E+07	0.00E+00±0.00E+00
VVGLGLFSRGF	A0A1S3UF48	nucleobase-ascorbate transporter 3	11	1150.65	1.35E+07±1.69E+06	0.00E+00±0.00E+00
LGTKVIDDED	A0A1S3UNH1	60S ribosomal protein L31	10	1103.53	1.35E+07±3.09E+06	0.00E+00±0.00E+00
PAVIGGSY	A0A1S3UU12	nucleobase-ascorbate transporter 6	8	762.391	1.35E+07±9.58E+06	0.00E+00±0.00E+00
ALGGEMEEEGILRVERRREKM	A0A1S3TPC5	late embryogenesis abundant protein At3g53040	21	2487.27	1.36E+07±6.81E+06	0.00E+00±0.00E+00
LFMSGVNTL	A0A1S3UF48	nucleobase-ascorbate transporter 3	9	980.5	1.36E+07±9.67E+06	0.00E+00±0.00E+00
SIRDGSIDITSF	A0A1S3UPP8	probable bifunctional TENA-E protein isoform X2	12	1309.65	1.38E+07±1.01E+07	0.00E+00±0.00E+00
VGGGSRRDEGSLVLNNTNVF	A0A1S3U8I2	histone chaperone RTT106	20	2090.05	1.38E+07±1.24E+06	0.00E+00±0.00E+00
ATANPFDLLG	A0A1S3VE18	RGG repeats nuclear RNA binding protein A	10	1017.51	1.39E+07±2.12E+06	0.00E+00±0.00E+00
PVAVQAPPAFGRGAGGRRY	A0A1S3V394	40S ribosomal protein S17 (40S ribosomal protein S17-like)	19	1926.03	1.39E+07±3.03E+06	0.00E+00±0.00E+00
AAKEGKAIGIDL	A0A1S3UWN7	heat shock 70 kDa protein	12	1184.68	1.40E+07±3.20E+06	0.00E+00±0.00E+00
DTVSEDNQLDQSPREF	A0A1S3VTQ0	glycinin G4	16	1878.82	1.40E+07±1.03E+06	0.00E+00±0.00E+00
AGVNPNMIRL	A0A1S3U0Z1	Lipoxygenase (EC 1.13.11.-)	10	1083.59	1.41E+07±1.04E+07	0.00E+00±0.00E+00
PFIGAALAAL	A0A1S3UF99	probable aquaporin PIP-type 7a	10	942.554	1.43E+07±7.06E+05	0.00E+00±0.00E+00
FLSSTEAQQSYLQGFSKN	A0A3Q0EQW6	beta-conglycinin, beta chain-like	18	2033.97	1.43E+07±1.02E+07	0.00E+00±0.00E+00
NPQLKDLDVF	Q198W3	8S globulin beta isoform (8S globulin beta subunit)	10	1187.62	1.44E+07±3.34E+06	0.00E+00±0.00E+00
VLGAIAGAGVVKG	A0A1S3UF99	probable aquaporin PIP-type 7a	13	1110.68	1.46E+07±4.86E+05	0.00E+00±0.00E+00
IARASDPKSDVDLLEFPLNL	A0A1S3VHU8	desiccation-related protein PCC13-62	20	2212.17	1.47E+07±2.78E+06	0.00E+00±0.00E+00
MAIGIVGDAGVRA	Q9SBK0	V-type proton ATPase proteolipid subunit (Fragment)	13	1228.66	1.48E+07±3.21E+06	0.00E+00±0.00E+00
RQNFRNLWHTDL	A0A1S3UWN3	uncharacterized protein LOC106769398	12	1598.81	1.49E+07±3.84E+06	0.00E+00±0.00E+00
ELSSQDEPFNLRNSNPIYSNKFGRW	Q198W3	8S globulin beta isoform (8S globulin beta subunit)	25	2997.44	1.50E+07±1.06E+07	0.00E+00±0.00E+00
LARALNIDQDIANKLISPDDEM	A0A1S3VTQ0	glycinin G4	22	2454.24	1.50E+07±1.07E+07	0.00E+00±0.00E+00
FPSSDEGLTF	A0A1S3U0Z1	Lipoxygenase (EC 1.13.11.-)	10	1098.49	1.51E+07±1.10E+07	0.00E+00±0.00E+00
EESQEEGVIVELKREQIR	Q198W3	8S globulin beta isoform (8S globulin beta subunit)	18	2170.12	1.52E+07±2.14E+06	0.00E+00±0.00E+00
GDIVVKNQEF	A0A1S3USZ2	aspartic proteinase	10	1147.59	1.54E+07±2.54E+06	0.00E+00±0.00E+00
PAFESVFSL	A0A1S3U0Z6	Lipoxygenase (EC 1.13.11.-)	9	995.496	1.58E+07±1.86E+06	0.00E+00±0.00E+00
AALAALYHQVVIRAIPFKSK	A0A1S3UF99	probable aquaporin PIP-type 7a	20	2195.29	1.59E+07±1.36E+07	0.00E+00±0.00E+00
IRTIQGSLIVSSF	A0A1S3UF48	nucleobase-ascorbate transporter 3	13	1419.81	1.59E+07±6.75E+05	0.00E+00±0.00E+00
IAIGTSPQKFTVIFDTGSSN	A0A1S3USZ2	aspartic proteinase	20	2082.06	1.61E+07±1.14E+07	0.00E+00±0.00E+00
FADTTPRTAENF	Q8W435	Peptidyl-prolyl cis-trans isomerase (PPIase) (EC 5.2.1.8)	12	1368.63	1.62E+07±7.56E+05	0.00E+00±0.00E+00
RWIPATGVPYSSGI	A0A1S3VDD1	Pectinesterase (EC 3.1.1.11)	14	1502.79	1.62E+07±6.37E+05	0.00E+00±0.00E+00
LSSQDEPFNLRNSNPIYSNKFGRW	Q198W3	8S globulin beta isoform (8S globulin beta subunit)	24	2868.39	1.64E+07±9.95E+05	0.00E+00±0.00E+00
SIIDPGDSDIIKTMPTEQ	A0A1S3UJK5	60S ribosomal protein L30	18	1958.95	1.65E+07±1.16E+07	0.00E+00±0.00E+00
ILVESRIHRLARY	A0A1S3UTL9	40S ribosomal protein S13	13	1624.95	1.65E+07±1.18E+07	0.00E+00±0.00E+00
VEGINQIKTDKL	Q41690	Cysteinyl endopeptidase	12	1356.76	1.66E+07±2.31E+06	0.00E+00±0.00E+00
PLGPTAHAIYGAIGAM	A0A1S3VKV9	BI1-like protein	16	1538.79	1.66E+07±1.31E+07	0.00E+00±0.00E+00
WDRFNDGQSKYSDAIKGSV	A0A1S3THM6	acidic endochitinase	19	2172.02	1.66E+07±5.05E+06	0.00E+00±0.00E+00
GRDSYILEQGHAQKIPAGTTFF	Q198W3	8S globulin beta isoform (8S globulin beta subunit)	22	2435.22	1.68E+07±1.92E+06	0.00E+00±0.00E+00
KYNGNWGPLANPVQSQD	A0A1S3VTQ0	glycinin G4	17	1886.89	1.68E+07±6.31E+05	0.00E+00±0.00E+00
[truncated: 365 more rows]
