# Supplementary material for: Identification and comparison of proteomic and peptide profiles of mung bean seeds and sprouts
Source: BMC Chem. 2020 Jul 29;14(1):46. doi: 10.1186/s13065-020-00700-7 (PMC7391586; doi:10.1186/s13065-020-00700-7)
Supplement: Supplementary file 3 — Additional file 3: Table S3. The potential bioactive peptides in the mung bean seeds and sprouts. [file 13065_2020_700_MOESM3_ESM.xlsx]

## Sheet: 76 potential bioactive peptides
Sequence	Proteins IDs	Mass	Length	peptideranker	Instability index	GRAVY	Solubility	Seeds Intendity	Sprouts Intensity
DSEAGLLKTYGPLSF	A0A1S3V8I0	1596.8	15	0.601373	23.69	-0.06	good	1.91×108±1.11×107	-
AKELGFNHPSKIVNRIF	A0A1S3V3C0	1969.09	17	0.665169	9.06	-0.259	good	1.61×108±9.25×106	-
DVWDPFETA	A0A1S3UC04	1078.46	9	0.528352	30.29	-0.544	good	6.11×107±8.38×106	-
APAEKGLSGFLVDF	A0A1S3TDC0	1449.75	14	0.730048	14.61	0.493	good	4.13×107±4.53×106	-
DYGNLRVGF	A0A1S3V6P1	1039.51	9	0.62805	1.99	-0.311	good	3.86×107±3.36×106	-
PGDSDIIKTLPGEL	A0A1S3TTU6	1453.77	14	0.519612	25.35	-0.236	good	3.11×107±3.14×106	-
SGGVGPTGSDISLPR	A0A1S3V338	1398.71	15	0.510496	14.05	-0.227	good	3.07×107±4.92×106	-
ASFDSDIKEINRVLF	A0A3Q0EQW6	1752.9	15	0.550425	37.58	0.027	good	2.39×107±2.55×106	-
AREMLAGVNPNMIRL	A0A1S3U0Z1	1683.89	15	0.623839	7.41	0.147	good	2.29×107±5.62×106	-
FAEHPEYAENDFF	A0A1S3V8I0	1614.66	13	0.561556	27	-0.892	good	1.99×107±1.74×107	-
FFPFKLPHEGRD	A0A1S3V3C0	1488.75	12	0.771897	37.72	-0.833	good	1.90×107±3.84×106	-
PPPEAEEGSQDTKGIWWFKSLFGK	A0A1S3TNT5	2733.34	24	0.795807	39.37	-0.983	good	1.76×107±1.58×107	-
AFPAPGEKVEKL	A0A3Q0EQW6	1284.71	12	0.59131	36.88	-0.333	good	7.11×106±1.52×106	-
PFKLPHEGRDGR	A0A1S3V3C0	1407.74	12	0.532881	21.67	-1.708	good	2.50×106±2.43×106	-
ASYQKQYEDQGRKIDEYGNVVRE	I2FLH6	2774.33	23	0.514097	10.6	-1.7	good	1.85×106±3.21×106	-
ARPINNPGRLESF	A0A1S3W032	1469.77	13	0.673557	36.65	-0.846	good	1.25×106±2.17×106	-
KVIPAGSSSGAKKAFTGM	A0A1S3UMV1	1735.93	18	0.596457	25.79	0.067	good	9.91×105±1.72×106	-
RFHSLFKNPNGHIRL	A0A1S3W032	1835.01	15	0.756802	16.67	-0.76	good	1.57×107±4.58×106	1.77×106±3.07×106
ASGQQFKGDRAEAAAKLAAK	A0A1S3TPC5	2017.07	20	0.654106	-4.41	-0.63	good	9.07×106±1.86×106	2.38×106±4.13×106
DFERAVYRW	A0A1S3U2J0	1240.6	9	0.598144	36.99	-1.044	good	9.65×107±1.21×107	3.89×106±6.74×106
DLAFPAPGEKVEKL	A0A3Q0EQW6	1512.82	14	0.613487	33.04	-0.264	good	1.17×108±6.37×106	4.26×106±4.29×106
LAFPAPGEKVEKL	A0A3Q0EQW6	1397.79	13	0.523966	34.82	-0.015	good	1.60×108±7.17×106	4.53×106±7.84×106
FPASGNKVEKLIK	Q198W3	1429.83	13	0.531094	30.95	-0.338	good	5.72×106±9.84×105	6.42×106±6.03×106
GPTPSPKGEGHRG	A0A1S3VTQ0	1275.63	13	0.654251	38.98	-1.769	good	4.33×106±1.15×105	8.90×106±7.74×106
QMAAQTFNDVGRLDEEGVVRKK	A0A1S3UYA4	2490.26	22	0.547168	31.72	-0.823	good	1.44×107±2.15×106	8.98×106±7.89×106
HDAAEVSVSRGKNNPFYF	Q198W4	2036.97	18	0.513205	37.92	-0.717	good	1.41×107±3.72×106	9.31×106±1.59×106
EHRPAQEDVERGEAHEEWETR	A0A1S3VTQ0	2589.16	21	0.698517	39.31	-2.248	good	1.81×106±1.64×106	1.13×107±1.01×106
GKVKIGINGFGRIGRL	A0A1S3T8B2	1684.03	16	0.847828	-23.04	0.125	good	5.65×106±4.90×106	1.89×107±2.55×106
FPASGEKVKKLIK	Q198W5	1443.88	13	0.552879	11.25	-0.369	good	1.17×107±2.57×106	2.04×107±4.53×106
VLSGFGKRF	A0A1S3VTQ0	1009.57	9	0.788138	35.68	0.4	good	5.92×106±5.13×106	3.01×107±2.63×107
DDGYGREYREHDQSRGDQDKKG	I2FLH6	2610.14	22	0.52138	16.62	-2.773	good	7.05×106±2.18×106	3.44×107±7.75×106
SFKYKPFDLR	A0A1S3VZW2	1299.7	10	0.81618	37.29	-1.01	good	5.29×106±8.74×105	3.54×107±4.88×106
FPGSGEDVEKLIK	A0A1S3VZW2	1417.75	13	0.536935	20	-0.477	good	3.64×107±5.67×106	3.71×107±5.20×106
FRNEFGHLRVL	Q198W4	1386.75	11	0.595541	37.82	-0.2	good	4.79×107±2.89×105	3.97×107±3.79×106
RKQNNPFHFSSNRFHSL	A0A1S3W032	2115.05	17	0.6431	38.21	-1.476	good	9.47×106±1.04×107	8.77×107±2.93×106
LPHHADADFL	Q198W3	1134.55	10	0.571458	3.74	-0.1	good	2.93×108±1.79×107	9.08×107±1.25×107
FRNQFGHLR	A0A3Q0EQW6	1173.62	9	0.73501	27.24	-1.133	good	6.90×106±5.54×105	1.15×108±1.81×107
NQKPIYSNKFGEF	A0A1S3VZX2	1570.78	13	0.622852	10.05	-1.215	good	1.54×108±1.37×107	1.22×108±7.93×106
FKNPNGHIRL	A0A1S3W032	1194.66	10	0.707821	20	-0.95	good	2.67×107±1.39×106	1.37×108±1.30×107
SNRFHSLFKNPNGHIRL	A0A1S3W032	2036.08	17	0.731825	15.88	-0.924	good	5.65×106±5.56×106	1.38×108±4.11×107
SKDKPFNLR	A0A1S3W032	1103.61	9	0.710766	33.88	-1.678	good	2.07×106±1.50×106	1.41×108±8.19×107
AKRLIPLFNRVL	A0A1S3TBQ5	1438.91	12	0.694022	33.93	0.558	good	5.48×108±1.98×107	2.54×108±2.07×107
FPAPGEKVEKL	A0A3Q0EQW6	1213.67	11	0.547493	39.33	-0.527	good	2.48×108±2.79×107	3.04×108±2.64×107
FRTLFRNEFGHL	Q198W4	1535.8	12	0.501825	19.45	-0.358	good	6.25×108±6.63×107	3.47×108±5.17×107
AKHLPRGESSVAGPIIRLF	A0A1S3U7F4	2047.17	19	0.654915	27.48	0.105	good	-	2.92×107±2.55×107
DKDKIKSVFPYGQIM	A0A1S3UQY6	1767.92	15	0.545567	-6.13	-0.56	good	-	9.61×106±8.46×106
DRGDRLPMGAPALMM	A0A1S3V4B8	1629.78	15	0.821121	19.53	-0.207	good	-	1.53×107±7.53×106
EDVPNHGTIRF	A0A1S3U0Z6	1283.63	11	0.540543	26.96	-0.855	good	-	8.53×105±1.48×106
EGGNVLSGFGKRF	A0A1S3VTQ0	1366.7	13	0.835082	30.74	-0.323	good	-	3.04×108±3.08×107
EGGNVLSGFGKRFL	A0A1S3VTQ0	1479.78	14	0.869446	29.26	-0.029	good	-	1.45×108±9.31×106
GDRLPVHVDWRLK	A0A1S3UV70	1589.88	13	0.688729	14.97	-0.769	good	-	7.75×106±1.51×106
IDGAEVSVSRGKNNPFYFN	A0A3Q0EQW6	2113.02	19	0.525621	31.98	-0.574	good	-	1.97×107±1.06×106
KNPNGHIRLL	A0A1S3W032	1160.68	10	0.667641	35.03	-0.85	good	-	9.63×107±3.34×106
KSLKGQHLLALASKFN	A0A1S3VDK5	1754.02	16	0.537435	-1.24	-0.144	good	-	3.74×106±3.28×106
LEDVPNHGTIRF	A0A1S3U0Z6	1396.71	12	0.547785	25.55	-0.467	good	-	4.60×107±1.32×107
NSWGPEWGEQGYIR	Q41690	1677.75	14	0.641035	-1.54	-1.479	good	-	2.49×107±2.21×107
NSWIYNAKHFKNDRI	A0A1S3U0Z1	1904.96	15	0.564644	-12.63	-1.26	good	-	1.56×107±4.37×106
PDYDALDVANKIGII	A0A1S3TS28	1615.85	15	0.521845	24.56	0.26	good	-	1.91×107±3.05×106
PGGHSQNRIKGTVVLMRKN	A0A1S3U0Z6	2091.15	19	0.542103	8.73	-0.853	good	-	5.28×107±1.38×107
PKLPTHGHRIQF	A0A1S3V481	1429.79	12	0.507903	3.22	-0.958	good	-	6.79×106±8.09×105
RKQNNPFHFSSNRFHSLFK	A0A1S3W032	2390.21	19	0.668364	27.33	-1.379	good	-	1.84×107±1.62×107
RNQFGHLR	A0A3Q0EQW6	1026.55	8	0.59925	29.4	-1.625	good	-	1.76×107±3.39×106
RNQFGHLRVL	A0A3Q0EQW6	1238.7	10	0.515714	25.52	-0.5	good	-	8.16×106±8.00×106
RPKSADFYNPKAGRIKNLN	A0A1S3VTQ0	2188.19	19	0.501971	22.35	-1.353	good	-	2.42×107±5.11×106
SGDRLPVHVDWR	A0A1S3UV70	1435.73	12	0.61281	22.46	-0.892	good	-	2.20×107±1.61×106
SGDRLPVHVDWRL	A0A1S3UV70	1548.82	13	0.75374	21.5	-0.531	good	-	3.48×107±3.68×106
SGDRLPVHVDWRLK	A0A1S3UV70	1676.91	14	0.723739	14.61	-0.771	good	-	6.23×107±1.99×107
SGISGLIQKGHKIKGTV	A0A1S3U0Z1	1722.02	17	0.597183	-6.62	-0.047	good	-	1.65×107±1.14×106
SGISGLIQKGHKIKGTVV	A0A1S3U0Z1	1821.08	18	0.55874	-5.7	0.189	good	-	2.26×108±4.79×107
SNEFSQRGVKLLGL	A0A1S3UQY9	1546.85	14	0.50877	8.86	-0.207	good	-	1.30×108±1.12×108
SNRFHSLFKNPNGHIR	A0A1S3W032	1923	16	0.544785	16.25	-1.219	good	-	2.93×106±2.56×106
SRKQNNPFHFSSNRFHSLFK	A0A1S3W032	2477.25	20	0.682368	36.09	-1.35	good	-	1.92×108±1.49×107
SWIYNAKHFKNDRI	A0A1S3U0Z1	1790.92	14	0.627027	-14.24	-1.1	good	-	2.49×107±7.69×106
SWIYNAKHFKNDRIF	A0A1S3U0Z1	1937.99	15	0.74555	-12.63	-0.84	good	-	5.35×106±9.26×106
VGYGEGAYAPIRFK	A0A1S3UG57	1526.79	14	0.546746	-0.42	-0.157	good	-	2.59×107±1.05×106
VRISDLLKRM	A0A1S3V750	1229.73	10	0.564494	33.11	0.1	good	-	2.58×106±4.47×106
